# Supplementary material for: BOD1L mediates chromatin binding and non-canonical function of H3K4 methyltransferase SETD1A
Source: Nucleic Acids Res. 2024 Jul 11;52(16):9463–80. doi: 10.1093/nar/gkae605 (PMC11381347; doi:10.1093/nar/gkae605)
Supplement: gkae605_Supplemental_Files [file gkae605_supplemental_files.zip]

Archive with 3 entries (3 files):
- Hoshii T_SETD1A-BOD1L_TableS1_split-TurboID.xlsx
- Hoshii T_SETD1A-BOD1L_TableS2_Oligonucleotides.xlsx
- Hoshii_T_NAR-00834_Supplementary_Data_R1_20240605TH.pdf
