# Supplementary material for: BOD1L mediates chromatin binding and non-canonical function of H3K4 methyltransferase SETD1A
Source: Nucleic Acids Res. 2024 Jul 11;52(16):9463–80. doi: 10.1093/nar/gkae605 (PMC11381347; doi:10.1093/nar/gkae605)
Supplement: gkae605_Supplemental_Files [file gkae605_supplemental_files.zip › Hoshii T_SETD1A-BOD1L_TableS1_split-TurboID.xlsx]

## Sheet: 240207
Table S1. A List of proteins from BOD1L-SETD1A split-TurboID analyses
					RAW									RAW+MIN/2									Average (NBOD1L_SETD1AC and FKBPN_SETD1AC)			Normalized by average									Average
Protein.Group	Protein.Ids	Protein.Names	Genes	First.Protein.Description	FKBPN	No1	No2	FKBPN_SETD1AC	No3	No4	NBOD1L_SETD1AC	No5	No6	FKBPN	No1	No2	FKBPN_SETD1AC	No3	No4	NBOD1L_SETD1AC	No5	No6	Rep.1	Rep.2	Rep.3	FKBPN	No1	No2	FKBPN_SETD1AC	No3	No4	NBOD1L_SETD1AC	No5	No6	FKBPN_SETD1AC	NBOD1L_SETD1AC	Log2 (NBOD1L_SETD1AC/FKBPN_SETD1AC)	pValue	mLog10pvalue
O15047	O15047	SET1A_HUMAN	SETD1A	Histone-lysine N-methyltransferase SETD1A	943849	29600000		891817	5850000	2750000	5180000	41100000	35400000	945421	2.96339e+07	1571.53	893389	5.84787e+06	2.75578e+06	5.18198e+06	4.10821e+07	3.54387e+07	2.34026e+06	2.55213e+07	1.2732e+07	0.40398	1.16114	0.000123431	0.381747	0.229137	0.216445	2.21427	1.60972	2.78343	0.275776	2.20247	2.99755	0.00493753	2.30649
Q9NR48	Q9NR48	ASH1L_HUMAN	ASH1L	Histone-lysine N-methyltransferase ASH1L	113803						321923	608525	842773	115375	1571.53	1571.53	1571.53	1571.53	1571.53	323495	610097	844345	146814	204413	282496	0.785858	0.00768798	0.005563	0.0107042	0.00768798	0.005563	2.20344	2.98462	2.98887	0.00798507	2.72565	8.41508	0.000481287	3.3176
Q13129	Q13129	RLF_HUMAN	RLF	Zinc finger protein Rlf	2920000			2320000			4920000	5240000	5650000	2.92314e+06	1571.53	1571.53	2.3255e+06	1571.53	1571.53	4.91904e+06	5.24453e+06	5.65438e+06	3.38923e+06	1.74922e+06	1.88584e+06	0.86248	0.000898412	0.000833328	0.686145	0.000898412	0.000833328	1.45138	2.9982	2.99833	0.229292	2.48264	3.43661	0.0161898	1.79076
P31431	P31431	SDC4_HUMAN	SDC4	Syndecan-4	138701						376603	424065	467615	140273	1571.53	1571.53	1571.53	1571.53	1571.53	378175	425637	469187	173340	142927	157443	0.809236	0.0109953	0.00998154	0.00906617	0.0109953	0.00998154	2.1817	2.97801	2.98004	0.0100143	2.71325	8.08181	0.000526259	3.2788
P00488	P00488	F13A_HUMAN	F13A1	Coagulation factor XIII A chain							565000	275178	455647	1571.53	1571.53	1571.53	1571.53	1571.53	1571.53	566572	276750	457219	189905	93297.5	153454	0.00827533	0.0168442	0.010241	0.00827533	0.0168442	0.010241	2.98345	2.96631	2.97952	0.0117869	2.97643	7.98026	8.75882e-11	10.0576
Q8NC42	Q8NC42	RN149_HUMAN	RNF149	E3 ubiquitin-protein ligase RNF149							144068	510640	532195	1571.53	1571.53	1571.53	1571.53	1571.53	1571.53	145640	512212	533767	49594.2	171785	178970	0.0316877	0.00914822	0.00878095	0.0316877	0.00914822	0.00878095	2.93662	2.9817	2.98244	0.0165389	2.96692	7.48696	6.51685e-09	8.18596
Q6ZU65	Q6ZU65	UBN2_HUMAN	UBN2	Ubinuclein-2	3080000			2190000			3700000	2900000	2860000	3.08153e+06	1571.53	1571.53	2.1897e+06	1571.53	1571.53	3.69815e+06	2.9044e+06	2.86421e+06	2.98979e+06	969182	955785	1.03068	0.0016215	0.00164422	0.732392	0.0016215	0.00164422	1.23692	2.99676	2.99671	0.245219	2.41013	3.29697	0.0270669	1.56756
O00622	O00622	CCN1_HUMAN	CCN1	CCN family member 1							731336	156089	126305	1571.53	1571.53	1571.53	1571.53	1571.53	1571.53	732908	157661	127877	245350	53601.2	43673.2	0.00640523	0.0293188	0.0359837	0.00640523	0.0293188	0.0359837	2.98719	2.94136	2.92803	0.0239026	2.95219	6.94848	1.31309e-08	7.88171
O75335	O75335	LIPA4_HUMAN	PPFIA4	Liprin-alpha-4	296400						317281	253667	177158	297972	1571.53	1571.53	1571.53	1571.53	1571.53	318853	255239	178730	206132	86127.2	60624.2	1.44554	0.0182466	0.0259224	0.00762388	0.0182466	0.0259224	1.54684	2.96351	2.94816	0.0172643	2.48617	7.16999	0.00627082	2.20268
Q9BRT6	Q9BRT6	LLPH_HUMAN	LLPH	Protein LLP homolog	1470000			762935			1830000	1890000	1830000	1.4718e+06	1571.53	1571.53	764507	1571.53	1571.53	1.82702e+06	1.89558e+06	1.82754e+06	1.35444e+06	632908	610228	1.08665	0.00248302	0.00257531	0.564443	0.00248302	0.00257531	1.34891	2.99503	2.99485	0.189834	2.44626	3.68777	0.0176613	1.75298
Q9UMY1	Q9UMY1	NOL7_HUMAN	NOL7	Nucleolar protein 7	790525			535663			1400000	1650000	1640000	792097	1571.53	1571.53	537235	1571.53	1571.53	1.40574e+06	1.65252e+06	1.63839e+06	911691	551888	547178	0.868821	0.00284754	0.00287205	0.589273	0.00284754	0.00287205	1.54191	2.9943	2.99426	0.198331	2.51016	3.6618	0.0114401	1.94157
Q96IR2	A6NHJ4;Q6ZN06;Q6ZNG1;Q86XN6;Q9H963;Q96IR2	ZN845_HUMAN	ZNF845	Zinc finger protein 845	150453						226519	229314	208151	152025	1571.53	1571.53	1571.53	1571.53	1571.53	228091	230886	209723	127229	78009.5	70955.2	1.19489	0.0201453	0.0221481	0.012352	0.0201453	0.0221481	1.79276	2.95971	2.9557	0.0182151	2.56939	7.14015	0.00277791	2.55628
Q15853	Q15853	USF2_HUMAN	USF2	Upstream stimulatory factor 2	2460000			2940000			2150000	3010000	3110000	2.46118e+06	1571.53	1571.53	2.93754e+06	1571.53	1571.53	2.15238e+06	3.00757e+06	3.1165e+06	2.51703e+06	1.00357e+06	1.03988e+06	0.97781	0.00156593	0.00151125	1.16706	0.00156593	0.00151125	0.855126	2.99687	2.99698	0.390047	2.28299	2.5492	0.0803465	1.09503
Q05D32	Q05D32	CTSL2_HUMAN	CTDSPL2	CTD small phosphatase-like protein 2							195216	235744	221286	1571.53	1571.53	1571.53	1571.53	1571.53	1571.53	196788	237316	222858	66643.5	80152.9	75333.5	0.0235811	0.0196066	0.0208609	0.0235811	0.0196066	0.0208609	2.95284	2.96079	2.95828	0.0213495	2.9573	7.11393	3.82262e-12	11.4176
O75525	O75525	KHDR3_HUMAN	KHDRBS3	KH domain-containing, RNA-binding, signal transduction-associated protein 3	2080000			1640000			2430000	1720000	2190000	2.08518e+06	1571.53	1571.53	1.63727e+06	1571.53	1571.53	2.43149e+06	1.72614e+06	2.1932e+06	2.05131e+06	576428	732115	1.01651	0.00272632	0.00214656	0.798157	0.00272632	0.00214656	1.18533	2.99455	2.99571	0.267677	2.39186	3.15957	0.032178	1.49244
P78383	P78383	S35B1_HUMAN	SLC35B1	Solute carrier family 35 member B1	4570000			8940000			3220000	4290000	3330000	4.56925e+06	1571.53	1571.53	8.93976e+06	1571.53	1571.53	3.22478e+06	4.28789e+06	3.3364e+06	5.57793e+06	1.43034e+06	1.11318e+06	0.819166	0.0010987	0.00141174	1.6027	0.0010987	0.00141174	0.578132	2.9978	2.99718	0.535071	2.19104	2.03381	0.162011	0.790456
O75461	O75461	E2F6_HUMAN	E2F6	Transcription factor E2F6	100109						222900	190890	171039	101681	1571.53	1571.53	1571.53	1571.53	1571.53	224472	192462	172611	109241	65201.5	58584.5	0.930789	0.0241026	0.0268249	0.0143858	0.0241026	0.0268249	2.05482	2.95179	2.94635	0.0217711	2.65099	6.92797	0.000912052	3.03998
Q86XS8	Q86XS8	GOLI_HUMAN	RNF130	E3 ubiquitin-protein ligase RNF130							122032	261886	206008	1571.53	1571.53	1571.53	1571.53	1571.53	1571.53	123604	263458	207580	42248.9	88866.9	70240.9	0.0371969	0.017684	0.0223734	0.0371969	0.017684	0.0223734	2.92561	2.96463	2.95525	0.0257514	2.9485	6.83918	2.45793e-09	8.60943
P27037	P27037;Q13705	AVR2A_HUMAN	ACVR2A	Activin receptor type-2A							103224	230810	273372	1571.53	1571.53	1571.53	1571.53	1571.53	1571.53	104796	232382	274944	35979.5	78508.2	92695.5	0.0436783	0.0200173	0.0169536	0.0436783	0.0200173	0.0169536	2.91264	2.95997	2.96609	0.0268831	2.94623	6.77603	1.04961e-08	7.97897
Q9H082	Q9H082	RB33B_HUMAN	RAB33B	Ras-related protein Rab-33B	1280000			3980000			1370000	3240000	3680000	1.28493e+06	1571.53	1571.53	3.97668e+06	1571.53	1571.53	1.37346e+06	3.23816e+06	3.68603e+06	2.21169e+06	1.08043e+06	1.22972e+06	0.580972	0.00145453	0.00127795	1.79803	0.00145453	0.00127795	0.621	2.99709	2.99744	0.600253	2.20518	1.87725	0.181352	0.741478
Q86UT8	Q86UT8	CATAC_HUMAN	CENATAC	Centrosomal AT-AC splicing factor	241412						159154	183058	202875	242984	1571.53	1571.53	1571.53	1571.53	1571.53	160726	184630	204447	135094	62590.9	69196.5	1.79863	0.0251079	0.022711	0.0116329	0.0251079	0.022711	1.18974	2.94978	2.95458	0.0198173	2.3647	6.89875	0.0162473	1.78922
O95405	O95405	ZFYV9_HUMAN	ZFYVE9	Zinc finger FYVE domain-containing protein 9	2480000			1700000			1560000	1830000	2010000	2.47693e+06	1571.53	1571.53	1.69985e+06	1571.53	1571.53	1.56656e+06	1.83477e+06	2.01549e+06	1.91445e+06	612638	672878	1.29381	0.00256518	0.00233553	0.887907	0.00256518	0.00233553	0.818284	2.99487	2.99533	0.297602	2.26949	2.93091	0.0655455	1.18346
O14646	O14646	CHD1_HUMAN	CHD1	Chromodomain-helicase-DNA-binding protein 1	587843			547877			980153	1350000	1400000	589415	1571.53	1571.53	549449	1571.53	1571.53	981725	1.35272e+06	1.3969e+06	706863	451955	466682	0.833846	0.00347717	0.00336745	0.777306	0.00347717	0.00336745	1.38885	2.99305	2.99327	0.261384	2.45839	3.23347	0.0208299	1.68131
Q9UBC1	Q9UBC1	IKBL1_HUMAN	NFKBIL1	NF-kappa-B inhibitor-like protein 1							161333	175765	167856	1571.53	1571.53	1571.53	1571.53	1571.53	1571.53	162905	177337	169428	55349.2	60159.9	57523.5	0.0283929	0.0261225	0.0273197	0.0283929	0.0261225	0.0273197	2.94321	2.94776	2.94536	0.0272784	2.94544	6.75458	3.8246e-13	12.4174
Q9H869	Q9H869	YYAP1_HUMAN	YY1AP1	YY1-associated protein 1	42689.5						148985	149051	207360	44261	1571.53	1571.53	1571.53	1571.53	1571.53	150557	150623	208932	65463	51255.2	70691.5	0.676123	0.0306608	0.0222307	0.0240063	0.0306608	0.0222307	2.29987	2.93868	2.95554	0.0256326	2.73136	6.7355	0.000232888	3.63285
Q15375	Q15375	EPHA7_HUMAN	EPHA7	Ephrin type-A receptor 7	513281			1250000			724826	2220000	2220000	514853	1571.53	1571.53	1.25622e+06	1571.53	1571.53	726398	2.22638e+06	2.21714e+06	832491	743175	740095	0.618449	0.00211461	0.00212341	1.50899	0.00211461	0.00212341	0.87256	2.99577	2.99575	0.50441	2.28803	2.18144	0.109046	0.962389
Q8N9M1	Q8N9M1	CS047_HUMAN	C19orf47	Uncharacterized protein C19orf47	1720000			1370000			2510000	1160000	1160000	1.71755e+06	1571.53	1571.53	1.36936e+06	1571.53	1571.53	2.50709e+06	1.15801e+06	1.16204e+06	1.86467e+06	387052	388395	0.921103	0.00406025	0.0040462	0.734373	0.00406025	0.0040462	1.34452	2.99188	2.99191	0.247493	2.44277	3.30306	0.0216806	1.66393
P22492	P22492	H1T_HUMAN	H1-6	Histone H1t							116752	160819	184448	1571.53	1571.53	1571.53	1571.53	1571.53	1571.53	118324	162391	186020	40488.9	55177.9	63054.2	0.0388138	0.0284811	0.0249234	0.0388138	0.0284811	0.0249234	2.92237	2.94304	2.95015	0.0307394	2.93852	6.57886	6.31815e-10	9.19941
Q969Q6	Q969Q6	P2R3C_HUMAN	PPP2R3C	Serine/threonine-protein phosphatase 2A regulatory subunit B'' subunit gamma							144007	150714	155552	1571.53	1571.53	1571.53	1571.53	1571.53	1571.53	145579	152286	157124	49573.9	51809.5	53422.2	0.0317007	0.0303327	0.0294171	0.0317007	0.0303327	0.0294171	2.9366	2.93933	2.94117	0.0304835	2.93903	6.59117	4.06241e-13	12.3912
Q6DKI1	Q6DKI1	RL7L_HUMAN	RPL7L1	60S ribosomal protein L7-like 1	665304			625807			1240000	1030000	1050000	666876	1571.53	1571.53	627379	1571.53	1571.53	1.24338e+06	1.03036e+06	1.05133e+06	845879	344502	351492	0.788382	0.00456174	0.00447102	0.741689	0.00456174	0.00447102	1.46993	2.99088	2.99106	0.25024	2.48395	3.31125	0.0166141	1.77952
O75467	O75467	Z324A_HUMAN	ZNF324	Zinc finger protein 324A	723447			762802			1070000	1150000	1260000	725019	1571.53	1571.53	764374	1571.53	1571.53	1.07645e+06	1.15269e+06	1.26001e+06	855281	385278	421052	0.847696	0.00407894	0.00373238	0.89371	0.00407894	0.00373238	1.25859	2.99184	2.99254	0.300507	2.41432	3.00615	0.0312475	1.50519
Q14865	Q14865	ARI5B_HUMAN	ARID5B	AT-rich interactive domain-containing protein 5B	204634						151962	121962	163980	206206	1571.53	1571.53	1571.53	1571.53	1571.53	153534	123534	165552	120437	42225.5	56231.5	1.71215	0.0372174	0.0279474	0.0130485	0.0372174	0.0279474	1.27481	2.92557	2.94411	0.0260711	2.38149	6.51327	0.0130936	1.88294
P14373	P14373	TRI27_HUMAN	TRIM27	Zinc finger protein RFP	877697			665298			1160000	986503	988070	879269	1571.53	1571.53	666870	1571.53	1571.53	1.16078e+06	988075	989642	902307	330406	330928	0.974468	0.00475635	0.00474884	0.739072	0.00475635	0.00474884	1.28646	2.99049	2.9905	0.249526	2.42248	3.27923	0.0246	1.60907
Q4KWH8	Q4KWH8	PLCH1_HUMAN	PLCH1	1-phosphatidylinositol 4,5-bisphosphate phosphodiesterase eta-1	82046.4			103126			304592	657204	878006	83617.9	1571.53	1571.53	104698	1571.53	1571.53	306164	658776	879578	164826	220640	294240	0.507309	0.00712259	0.00534096	0.635199	0.00712259	0.00534096	1.85749	2.98575	2.98932	0.215888	2.61085	3.59617	0.00513836	2.28918
P48651	P48651	PTSS1_HUMAN	PTDSS1	Phosphatidylserine synthase 1	1070000			1040000			1290000	980334	1240000	1.07129e+06	1571.53	1571.53	1.037e+06	1571.53	1571.53	1.29609e+06	981906	1.24184e+06	1.13479e+06	328350	414995	0.94404	0.00478613	0.00378685	0.913823	0.00478613	0.00378685	1.14214	2.99043	2.99243	0.307465	2.375	2.94943	0.0395614	1.40273
P56749	P56749	CLD12_HUMAN	CLDN12	Claudin-12							44947.1	224748	207539	1571.53	1571.53	1571.53	1571.53	1571.53	1571.53	46518.6	226320	209111	16553.9	76487.5	70751.2	0.0949339	0.0205462	0.022212	0.0949339	0.0205462	0.022212	2.81013	2.95891	2.95558	0.0458973	2.90821	5.98557	8.06226e-07	6.09354
Q6ULP2	Q6ULP2	AFTIN_HUMAN	AFTPH	Aftiphilin	1010000			771700			826312	1050000	1160000	1.01165e+06	1571.53	1571.53	773272	1571.53	1571.53	827884	1.0562e+06	1.16271e+06	870936	353115	388618	1.16157	0.00445046	0.00404388	0.887863	0.00445046	0.00404388	0.950568	2.9911	2.99191	0.298786	2.31119	2.95145	0.0532849	1.2734
A0JLT2	A0JLT2	MED19_HUMAN	MED19	Mediator of RNA polymerase II transcription subunit 19	1460000			699273			1190000	924423	788342	1.46562e+06	1571.53	1571.53	700845	1571.53	1571.53	1.19418e+06	925995	789914	1.12022e+06	309713	264352	1.30834	0.00507414	0.00594482	0.625633	0.00507414	0.00594482	1.06603	2.98985	2.98811	0.212217	2.348	3.46782	0.0338186	1.47084
Q9H2K2	Q9H2K2	TNKS2_HUMAN	TNKS2	Poly [ADP-ribose] polymerase tankyrase-2							192485	94922.8	101016	1571.53	1571.53	1571.53	1571.53	1571.53	1571.53	194057	96494.3	102588	65733.2	33212.5	35243.5	0.0239076	0.0473173	0.0445905	0.0239076	0.0473173	0.0445905	2.95218	2.90537	2.91082	0.0386051	2.92279	6.24241	6.46649e-09	8.18933
Q9H5Z1	Q9H5Z1	DHX35_HUMAN	DHX35	Probable ATP-dependent RNA helicase DHX35	346233			355908			623042	843335	821922	347805	1571.53	1571.53	357480	1571.53	1571.53	624614	844907	823494	443299	282683	275546	0.784582	0.00555932	0.00570332	0.806407	0.00555932	0.00570332	1.40901	2.98888	2.98859	0.272557	2.46216	3.1753	0.0206739	1.68458
Q7Z7K6	Q7Z7K6	CENPV_HUMAN	CENPV	Centromere protein V	457542			373820			1090000	607248	685171	459114	1571.53	1571.53	375392	1571.53	1571.53	1.08657e+06	608820	686743	640359	203988	229962	0.716963	0.00770403	0.00683385	0.586221	0.00770403	0.00683385	1.69682	2.98459	2.98633	0.200253	2.55591	3.67394	0.00747787	2.12622
Q9H9Y2	Q9H9Y2	RPF1_HUMAN	RPF1	Ribosome production factor 1	333250			368727			788566	746174	732029	334822	1571.53	1571.53	370299	1571.53	1571.53	790138	747746	733601	498419	250296	245581	0.671767	0.00627866	0.00639921	0.742946	0.00627866	0.00639921	1.58529	2.98744	2.9872	0.251875	2.51998	3.32263	0.0126827	1.89679
Q9UIF7	Q9UIF7	MUTYH_HUMAN	MUTYH	Adenine DNA glycosylase							66559.1	154943	158655	1571.53	1571.53	1571.53	1571.53	1571.53	1571.53	68130.6	156515	160227	23757.9	53219.2	54456.5	0.0661475	0.0295293	0.0288583	0.0661475	0.0295293	0.0288583	2.86771	2.94094	2.94228	0.0415117	2.91698	6.13481	5.05072e-08	7.29665
O15525	O15525	MAFG_HUMAN	MAFG	Transcription factor MafG							105109	127442	119314	1571.53	1571.53	1571.53	1571.53	1571.53	1571.53	106681	129014	120886	36607.9	44052.2	41342.9	0.0429286	0.0356742	0.038012	0.0429286	0.0356742	0.038012	2.91414	2.92865	2.92398	0.0388716	2.92226	6.23222	4.53281e-11	10.3436
Q15906	Q15906	VPS72_HUMAN	VPS72	Vacuolar protein sorting-associated protein 72 homolog	809776			436431			932393	683448	718025	811348	1571.53	1571.53	438003	1571.53	1571.53	933965	685020	719597	727772	229388	240913	1.11484	0.00685096	0.0065232	0.601841	0.00685096	0.0065232	1.28332	2.9863	2.98695	0.205072	2.41886	3.56013	0.0211877	1.67392
Q9UJT1	Q9UJT1	TBD_HUMAN	TUBD1	Tubulin delta chain							141080	114372	92892.7	1571.53	1571.53	1571.53	1571.53	1571.53	1571.53	142652	115944	94464.2	48598.2	39695.5	32535.8	0.0323371	0.0395895	0.0483015	0.0323371	0.0395895	0.0483015	2.93533	2.92082	2.9034	0.040076	2.91985	6.18701	9.89196e-10	9.00472
Q99704	Q99704	DOK1_HUMAN	DOK1	Docking protein 1	1250000			1210000			1140000	1090000	962262	1.2539e+06	1571.53	1571.53	1.21376e+06	1571.53	1571.53	1.13737e+06	1.08888e+06	963834	1.20168e+06	364008	322326	1.04346	0.00431728	0.00487558	1.01006	0.00431728	0.00487558	0.946486	2.99137	2.99025	0.339749	2.30937	2.76495	0.060451	1.2186
P10114	P10114	RAP2A_HUMAN	RAP2A	Ras-related protein Rap-2a							44751.3	146003	222990	1571.53	1571.53	1571.53	1571.53	1571.53	1571.53	46322.8	147575	224562	16488.6	50239.2	75901.5	0.0953096	0.0312809	0.0207048	0.0953096	0.0312809	0.0207048	2.80938	2.93744	2.95859	0.0490984	2.9018	5.88513	6.6681e-07	6.176
Q03188	Q03188	CENPC_HUMAN	CENPC	Centromere protein C	289561			219837			484003	663536	665879	291133	1571.53	1571.53	221409	1571.53	1571.53	485575	665108	667451	332705	222750	223531	0.875047	0.0070551	0.00703045	0.66548	0.0070551	0.00703045	1.45947	2.98589	2.98594	0.226522	2.4771	3.45093	0.0153304	1.81445
P49450	P49450	CENPA_HUMAN	CENPA	Histone H3-like centromeric protein A							87738	131763	125668	1571.53	1571.53	1571.53	1571.53	1571.53	1571.53	89309.5	133335	127240	30817.5	45492.5	43460.9	0.0509945	0.0345447	0.0361595	0.0509945	0.0345447	0.0361595	2.89801	2.93091	2.92768	0.0405663	2.91887	6.16898	1.64113e-09	8.78486
P13378	P13378	HXD8_HUMAN	HOXD8	Homeobox protein Hox-D8							186331	122889	62284.4	1571.53	1571.53	1571.53	1571.53	1571.53	1571.53	187903	124461	63855.9	63681.9	42534.5	22333	0.0246778	0.036947	0.0703679	0.0246778	0.036947	0.0703679	2.95064	2.92611	2.85926	0.0439976	2.912	6.04845	7.69664e-08	7.1137
Q9H8H2	Q9H8H2	DDX31_HUMAN	DDX31	Probable ATP-dependent RNA helicase DDX31	685560			551819			860095	752100	791939	687132	1571.53	1571.53	553391	1571.53	1571.53	861667	753672	793511	700730	252272	265551	0.980595	0.0062295	0.00591797	0.789735	0.0062295	0.00591797	1.22967	2.98754	2.98816	0.267294	2.40179	3.16761	0.0291975	1.53465
Q13873	Q13873	BMPR2_HUMAN	BMPR2	Bone morphogenetic protein receptor type-2							58187.4	152438	157177	1571.53	1571.53	1571.53	1571.53	1571.53	1571.53	59758.9	154010	158749	20967.3	52384.2	53963.9	0.0749511	0.03	0.0291218	0.0749511	0.03	0.0291218	2.8501	2.94	2.94176	0.044691	2.91062	6.0252	1.16476e-07	6.93376
P17010	P17010	ZFX_HUMAN	ZFX	Zinc finger X-chromosomal protein	449141			335047			475681	747851	855684	450713	1571.53	1571.53	336619	1571.53	1571.53	477253	749423	857256	421528	250855	286800	1.06924	0.00626467	0.00547952	0.798568	0.00626467	0.00547952	1.1322	2.98747	2.98904	0.270104	2.36957	3.13304	0.0355017	1.44975
Q8IXJ9	Q8IXJ9	ASXL1_HUMAN	ASXL1	Polycomb group protein ASXL1	139085						70226.6	138881	140040	140657	1571.53	1571.53	1571.53	1571.53	1571.53	71798.1	140453	141612	71342.1	47865.2	48251.5	1.97158	0.0328323	0.0325694	0.022028	0.0328323	0.0325694	1.00639	2.93434	2.93486	0.0291433	2.29186	6.29721	0.0244412	1.61188
Q9UJU2	Q9UJU2	LEF1_HUMAN	LEF1	Lymphoid enhancer-binding factor 1							86641.6	115995	135794	1571.53	1571.53	1571.53	1571.53	1571.53	1571.53	88213.1	117567	137366	30452.1	40236.5	46836.2	0.0516065	0.0390572	0.0335536	0.0516065	0.0390572	0.0335536	2.89679	2.92189	2.93289	0.0414058	2.91719	6.1386	1.78591e-09	8.74814
P35670	P35670	ATP7B_HUMAN	ATP7B	Copper-transporting ATPase 2	601112			627743			458511	1060000	1160000	602684	1571.53	1571.53	629315	1571.53	1571.53	460083	1.05668e+06	1.16216e+06	564027	353275	388435	1.06854	0.00444845	0.00404579	1.11575	0.00444845	0.00404579	0.81571	2.9911	2.99191	0.374749	2.26624	2.5963	0.0809146	1.09197
P15169	P15169	CBPN_HUMAN	CPN1	Carboxypeptidase N catalytic chain							106716	112375	112261	1571.53	1571.53	1571.53	1571.53	1571.53	1571.53	108288	113947	113833	37143.5	39029.9	38991.9	0.0423095	0.0402647	0.0403039	0.0423095	0.0402647	0.0403039	2.91538	2.91947	2.91939	0.0409594	2.91808	6.15468	4.5489e-13	12.3421
Q9UGY1	Q9UGY1	NOL12_HUMAN	NOL12	Nucleolar protein 12	622030	2520000		434347			790089	735493	662513	623602	2.51979e+06	1571.53	435919	1571.53	1571.53	791661	737065	664085	617060	1.08614e+06	222409	1.0106	2.31995	0.00706592	0.706444	0.00144689	0.00706592	1.28296	0.678608	2.98587	0.238319	1.64914	2.79075	0.125181	0.90246
P05549	P05549;Q92754	AP2A_HUMAN	TFAP2A	Transcription factor AP-2-alpha	420207			568985			510355	1030000	919193	421779	1571.53	1571.53	570557	1571.53	1571.53	511927	1.03457e+06	920765	501421	345905	307969	0.841167	0.00454323	0.00510286	1.13788	0.00454323	0.00510286	1.02095	2.99091	2.98979	0.382509	2.33389	2.60917	0.0615513	1.21076
Q86XK2	Q86XK2	FBX11_HUMAN	FBXO11	F-box only protein 11	328205			269406			717452	574446	546480	329777	1571.53	1571.53	270978	1571.53	1571.53	719024	576018	548052	439926	193054	183732	0.749618	0.00814036	0.00855338	0.615962	0.00814036	0.00855338	1.63442	2.98372	2.98289	0.210885	2.53368	3.5867	0.00923832	2.03441
Q8WY36	Q8WY36	BBX_HUMAN	BBX	HMG box transcription factor BBX	436166			295717			564543	658471	653602	437738	1571.53	1571.53	297289	1571.53	1571.53	566115	660043	655174	433714	221062	219439	1.00928	0.00710898	0.00716156	0.685449	0.00710898	0.00716156	1.30527	2.98578	2.98568	0.23324	2.42558	3.37844	0.0221734	1.65417
P28347	P28347;Q99594	TEAD1_HUMAN	TEAD1	Transcriptional enhancer factor TEF-1	74390.8						114777	110221	96805.5	75962.3	1571.53	1571.53	1571.53	1571.53	1571.53	116349	111793	98377	64627.5	38311.9	33840	1.17539	0.0410193	0.0464398	0.0243167	0.0410193	0.0464398	1.8003	2.91796	2.90712	0.0372586	2.54179	6.09213	0.00250586	2.60104
Q9BSC4	Q9BSC4	NOL10_HUMAN	NOL10	Nucleolar protein 10	546116			522062			966153	628225	697375	547688	1571.53	1571.53	523634	1571.53	1571.53	967725	629797	698947	679682	210980	234030	0.8058	0.0074487	0.00671506	0.77041	0.0074487	0.00671506	1.42379	2.9851	2.98657	0.261525	2.46515	3.23666	0.0190632	1.7198
P19086	P19086	GNAZ_HUMAN	GNAZ	Guanine nucleotide-binding protein G(z) subunit alpha	72347.8						67348.9	131840	132262	73919.3	1571.53	1571.53	1571.53	1571.53	1571.53	68920.4	133412	133834	48137.1	45518.2	45658.9	1.5356	0.0345252	0.0344188	0.0326469	0.0345252	0.0344188	1.43175	2.93095	2.93116	0.0338636	2.43129	6.16584	0.00866665	2.06215
Q15397	Q15397	PUM3_HUMAN	PUM3	Pumilio homolog 3	615357			596748			913969	689600	738503	616929	1571.53	1571.53	598320	1571.53	1571.53	915541	691172	740075	710263	231438	247739	0.868592	0.00679026	0.00634347	0.842392	0.00679026	0.00634347	1.28902	2.98642	2.98731	0.285175	2.42092	3.08563	0.0276393	1.55847
Q8N5L8	Q8N5L8	RP25L_HUMAN	RPP25L	Ribonuclease P protein subunit p25-like protein	582016			358458			435774	849968	747010	583588	1571.53	1571.53	360030	1571.53	1571.53	437346	851540	748582	460321	284894	250575	1.26778	0.00551617	0.00627168	0.782127	0.00551617	0.00627168	0.950088	2.98897	2.98746	0.264638	2.30884	3.12507	0.0482232	1.31674
Q96AV8	Q96AV8	E2F7_HUMAN	E2F7	Transcription factor E2F7	48719.6						73930.2	137222	114402	50291.1	1571.53	1571.53	1571.53	1571.53	1571.53	75501.7	138794	115974	42454.8	47312.2	39705.5	1.18458	0.0332161	0.0395795	0.0370164	0.0332161	0.0395795	1.7784	2.93357	2.92084	0.036604	2.54427	6.11911	0.00281184	2.55101
Q8TAD8	Q8TAD8	SNIP1_HUMAN	SNIP1	Smad nuclear-interacting protein 1	509660			283701			607687	556237	635330	511232	1571.53	1571.53	285273	1571.53	1571.53	609259	557809	636902	468588	186984	213348	1.09101	0.0084046	0.00736601	0.608792	0.0084046	0.00736601	1.3002	2.98319	2.98527	0.208188	2.42289	3.54077	0.0205482	1.68723
Q06033	Q06033	ITIH3_HUMAN	ITIH3	Inter-alpha-trypsin inhibitor heavy chain H3	575131			429322			488356	712750	911672	576703	1571.53	1571.53	430894	1571.53	1571.53	489928	714322	913244	499175	239155	305462	1.15531	0.00657116	0.00514474	0.863212	0.00657116	0.00514474	0.981475	2.98686	2.98971	0.291643	2.31935	2.99145	0.0494379	1.30594
Q93075	Q93075	TATD2_HUMAN	TATDN2	Putative deoxyribonuclease TATDN2	186541			214919			385555	642666	624700	188113	1571.53	1571.53	216491	1571.53	1571.53	387127	644238	626272	263910	215794	209805	0.712791	0.00728254	0.00749041	0.82032	0.00728254	0.00749041	1.46689	2.98543	2.98502	0.278364	2.47911	3.15478	0.018563	1.73135
Q13796	Q13796	SHRM2_HUMAN	SHROOM2	Protein Shroom2							43989.9	181462	133894	1571.53	1571.53	1571.53	1571.53	1571.53	1571.53	45561.4	183034	135466	16234.8	62058.9	46202.9	0.0967996	0.0253231	0.0340136	0.0967996	0.0253231	0.0340136	2.8064	2.94935	2.93197	0.0520455	2.89591	5.7981	5.88319e-07	6.23039
Q6NTF9	Q6NTF9	RHBD2_HUMAN	RHBDD2	Rhomboid domain-containing protein 2	199483			159416			436645	488708	532674	201055	1571.53	1571.53	160988	1571.53	1571.53	438217	490280	534246	266753	164474	179130	0.753711	0.00955484	0.00877312	0.603508	0.00955484	0.00877312	1.64278	2.98089	2.98245	0.207279	2.53538	3.61256	0.00885422	2.05285
Q5VVJ2	Q5VVJ2	MYSM1_HUMAN	MYSM1	Deubiquitinase MYSM1				574517			473217	1040000	822190	1571.53	1571.53	1571.53	576089	1571.53	1571.53	474789	1.04164e+06	823762	350816	348262	275635	0.00447963	0.00451249	0.00570147	1.64214	0.00451249	0.00570147	1.35338	2.99098	2.9886	0.550784	2.44432	2.14987	0.0701294	1.1541
Q9H3J6	Q9H3J6	MTRFR_HUMAN	MTRFR	Mitochondrial translation release factor in rescue							214811	122168	39895.7	1571.53	1571.53	1571.53	1571.53	1571.53	1571.53	216383	123740	41467.2	73175.2	42294.2	14870.1	0.0214762	0.037157	0.105684	0.0214762	0.037157	0.105684	2.95705	2.92569	2.78863	0.0547723	2.89046	5.72171	1.0338e-06	5.98556
Q6PJP8	Q6PJP8	DCR1A_HUMAN	DCLRE1A	DNA cross-link repair 1A protein	61861.1						99412.4	102607	103893	63432.6	1571.53	1571.53	1571.53	1571.53	1571.53	100984	104179	105465	55329.4	35773.9	36202.5	1.14646	0.0439294	0.0434093	0.0284031	0.0439294	0.0434093	1.82514	2.91214	2.91318	0.0385806	2.55015	6.04657	0.00227908	2.64224
P51955	P51955	NEK2_HUMAN	NEK2	Serine/threonine-protein kinase Nek2							80138.9	117804	111370	1571.53	1571.53	1571.53	1571.53	1571.53	1571.53	81710.4	119376	112942	28284.5	40839.5	38694.9	0.0555614	0.0384805	0.0406133	0.0555614	0.0384805	0.0406133	2.88888	2.92304	2.91877	0.044885	2.91023	6.01875	1.85514e-09	8.73162
Q9NTW7	Q9NTW7	ZF64B_HUMAN	ZFP64	Zinc finger protein 64	1690000			1020000			1400000	683200	724038	1.69128e+06	1571.53	1571.53	1.0218e+06	1571.53	1571.53	1.40181e+06	684772	725610	1.37163e+06	229305	242918	1.23304	0.00685343	0.00646938	0.744953	0.00685343	0.00646938	1.022	2.98629	2.98706	0.252759	2.33179	3.2056	0.0410744	1.38643
O75962	O75962	TRIO_HUMAN	TRIO	Triple functional domain protein	1070000			740980			1030000	708524	653490	1.07077e+06	1571.53	1571.53	742552	1571.53	1571.53	1.03167e+06	710096	655062	948332	237746	219402	1.12911	0.0066101	0.00716278	0.783008	0.0066101	0.00716278	1.08788	2.98678	2.98567	0.265594	2.35344	3.14748	0.0378765	1.42163
A6NCE7;Q9GZQ8	Q9GZQ8;A6NCE7	MLP3B_HUMAN;MP3B2_HUMAN	MAP1LC3B;MAP1LC3B2	Microtubule-associated proteins 1A/1B light chain 3 beta 2	624552			1610000			846430	1110000	1100000	626124	1571.53	1571.53	1.61023e+06	1571.53	1571.53	848002	1.11058e+06	1.10494e+06	1.02812e+06	371242	369362	0.608999	0.00423316	0.00425471	1.56619	0.00423316	0.00425471	0.824809	2.99153	2.99149	0.524893	2.26928	2.11214	0.12166	0.914851
O60673	O60673	REV3L_HUMAN	REV3L	DNA polymerase zeta catalytic subunit							72519.1	102225	127793	1571.53	1571.53	1571.53	1571.53	1571.53	1571.53	74090.6	103797	129365	25744.6	35646.5	44169.2	0.061043	0.0440863	0.0355797	0.061043	0.0440863	0.0355797	2.87791	2.91183	2.92884	0.046903	2.90619	5.95331	7.03996e-09	8.15243
P55268	P55268	LAMB2_HUMAN	LAMB2	Laminin subunit beta-2	47955.9						284258	56933.9	57886.8	49527.4	1571.53	1571.53	1571.53	1571.53	1571.53	285830	58505.4	59458.3	112309	20549.5	20867.1	0.440991	0.0764751	0.075311	0.0139928	0.0764751	0.075311	2.54502	2.84705	2.84938	0.0552597	2.74715	5.63556	1.28119e-05	4.89239
Q9BWT1	Q9BWT1	CDCA7_HUMAN	CDCA7	Cell division cycle-associated protein 7	274798						25150.2	182607	200082	276370	1571.53	1571.53	1571.53	1571.53	1571.53	26721.7	184179	201654	101554	62440.5	68265.5	2.7214	0.0251684	0.0230208	0.0154747	0.0251684	0.0230208	0.263128	2.94966	2.95396	0.0212213	2.05558	6.59789	0.085737	1.06683
O94967	O94967	WDR47_HUMAN	WDR47	WD repeat-containing protein 47	1000000			854214			857887	838237	735079	1.00498e+06	1571.53	1571.53	855786	1571.53	1571.53	859459	839809	736651	906742	280984	246598	1.10834	0.00559294	0.00637283	0.943803	0.00559294	0.00637283	0.947854	2.98881	2.98725	0.31859	2.30797	2.85686	0.0565116	1.24786
Q8WVD3	Q8WVD3	RN138_HUMAN	RNF138	E3 ubiquitin-protein ligase RNF138	543641			583011			808458	566421	770258	545213	1571.53	1571.53	584583	1571.53	1571.53	810030	567993	771830	646608	190379	258324	0.843188	0.00825474	0.00608354	0.904075	0.00825474	0.00608354	1.25274	2.98349	2.98783	0.306138	2.40802	2.97559	0.0319287	1.49582
A2AJT9	A2AJT9	BCLA3_HUMAN	BCLAF3	BCLAF1 and THRAP3 family member 3	67210.4						57703.6	112042	139959	68781.9	1571.53	1571.53	1571.53	1571.53	1571.53	59275.1	113614	141531	43209.5	38918.9	48224.5	1.59182	0.0403795	0.0325877	0.0363699	0.0403795	0.0325877	1.37181	2.91924	2.93482	0.0364457	2.40862	6.04632	0.0102169	1.99068
O14647	O14647	CHD2_HUMAN	CHD2	Chromodomain-helicase-DNA-binding protein 2	169009			130319			383155	469565	431859	170581	1571.53	1571.53	131891	1571.53	1571.53	384727	471137	433431	229066	158093	145525	0.744679	0.0099405	0.010799	0.575776	0.0099405	0.010799	1.67955	2.98012	2.9784	0.198838	2.54602	3.67858	0.00766221	2.11565
Q9UG01	Q9UG01	IF172_HUMAN	IFT172	Intraflagellar transport protein 172 homolog	941523			679719			1060000	606834	625132	943095	1571.53	1571.53	681291	1571.53	1571.53	1.06063e+06	608406	626704	895006	203850	209949	1.05373	0.00770924	0.00748528	0.761214	0.00770924	0.00748528	1.18506	2.98458	2.98503	0.258803	2.38489	3.204	0.0308196	1.51117
Q9NYP9	Q9NYP9	MS18A_HUMAN	MIS18A	Protein Mis18-alpha	469018			420050			578661	622638	679869	470590	1571.53	1571.53	421622	1571.53	1571.53	580233	624210	681441	490815	209118	228195	0.958793	0.00751503	0.00688678	0.859024	0.00751503	0.00688678	1.18218	2.98497	2.98623	0.291142	2.38446	3.03387	0.0345578	1.46145
Q9H0X9	Q9H0X9	OSBL5_HUMAN	OSBPL5	Oxysterol-binding protein-related protein 5							27237.5	164221	190160	1571.53	1571.53	1571.53	1571.53	1571.53	1571.53	28809	165793	191732	10650.7	56311.9	64958.2	0.147551	0.0279075	0.0241929	0.147551	0.0279075	0.0241929	2.7049	2.94418	2.95161	0.0665506	2.8669	5.4289	6.52628e-06	5.18533
Q9BXS4	Q9BXS4	TMM59_HUMAN	TMEM59	Transmembrane protein 59				62154.7			123993	494586	583340	1571.53	1571.53	1571.53	63726.2	1571.53	1571.53	125565	496158	584912	63620.8	166434	196018	0.0247015	0.00944236	0.00801724	1.00166	0.00944236	0.00801724	1.97364	2.98112	2.98397	0.339706	2.64624	2.96159	0.00811216	2.09086
Q9H081	Q9H081	MIS12_HUMAN	MIS12	Protein MIS12 homolog	761518			742087			669535	841319	744839	763090	1571.53	1571.53	743659	1571.53	1571.53	671107	842891	746411	725952	282011	249851	1.05116	0.00557256	0.00628984	1.02439	0.00557256	0.00628984	0.924451	2.98885	2.98742	0.345418	2.30024	2.73537	0.063419	1.19778
O94819	O94819	KBTBB_HUMAN	KBTBD11	Kelch repeat and BTB domain-containing protein 11	2010000			1250000			977426	958807	749103	2.0163e+06	1571.53	1571.53	1.25275e+06	1571.53	1571.53	978998	960379	750675	1.41602e+06	321174	251273	1.42392	0.00489307	0.00625427	0.884701	0.00489307	0.00625427	0.691374	2.99021	2.98749	0.298616	2.22303	2.89616	0.0787814	1.10358
Q14146	Q14146	URB2_HUMAN	URB2	Unhealthy ribosome biogenesis protein 2 homolog	532803			714775			723506	720577	762954	534375	1571.53	1571.53	716347	1571.53	1571.53	725078	722149	764526	658600	241764	255890	0.81138	0.00650025	0.00614142	1.08768	0.00650025	0.00614142	1.10094	2.987	2.98772	0.366774	2.35855	2.68494	0.0514767	1.28839
Q9NV31	Q9NV31	IMP3_HUMAN	IMP3	U3 small nucleolar ribonucleoprotein protein IMP3	418118			339162			675622	531874	522799	419690	1571.53	1571.53	340734	1571.53	1571.53	677194	533446	524371	479206	178863	175838	0.875803	0.0087862	0.00893735	0.711038	0.0087862	0.00893735	1.41316	2.98243	2.98213	0.242921	2.45924	3.33965	0.0180276	1.74406
Q9BSM1	Q9BSM1	PCGF1_HUMAN	PCGF1	Polycomb group RING finger protein 1	414594			426319			543482	646858	668269	416166	1571.53	1571.53	427891	1571.53	1571.53	545054	648430	669841	463037	217191	224328	0.898775	0.00723569	0.00700548	0.924097	0.00723569	0.00700548	1.17713	2.98553	2.98599	0.312779	2.38288	2.92949	0.0375639	1.42523
O75319	O75319	DUS11_HUMAN	DUSP11	RNA/RNP complex-1-interacting phosphatase	400725			384157			583553	537147	666412	402297	1571.53	1571.53	385729	1571.53	1571.53	585125	538719	667984	457717	180621	223709	0.878921	0.0087007	0.00702487	0.842724	0.0087007	0.00702487	1.27836	2.9826	2.98595	0.28615	2.41563	3.07756	0.0282087	1.54962
P53355	P53355	DAPK1_HUMAN	DAPK1	Death-associated protein kinase 1	112169						180716	55169	81124.1	113741	1571.53	1571.53	1571.53	1571.53	1571.53	182288	56740.5	82695.6	99199.9	19961.2	28612.9	1.14658	0.078729	0.0549237	0.015842	0.078729	0.0549237	1.83758	2.84254	2.89015	0.0498316	2.52342	5.66218	0.00197501	2.70443
O75528	O75528	TADA3_HUMAN	TADA3	Transcriptional adapter 3	540558			405713			644073	624779	527850	542130	1571.53	1571.53	407285	1571.53	1571.53	645645	626351	529422	531686	209831	177522	1.01964	0.00748947	0.00885259	0.766024	0.00748947	0.00885259	1.21433	2.98502	2.98229	0.260789	2.39388	3.1984	0.0292513	1.53385
P31321	P31321	KAP1_HUMAN	PRKAR1B	cAMP-dependent protein kinase type I-beta regulatory subunit	32977.6						40940.5	128723	143210	34549.1	1571.53	1571.53	1571.53	1571.53	1571.53	42512	130295	144782	26210.9	44479.2	49308.2	1.31812	0.0353317	0.0318715	0.0599569	0.0353317	0.0318715	1.62192	2.92934	2.93626	0.0423867	2.49584	5.87977	0.00494837	2.30554
O75449	O75449	KTNA1_HUMAN	KATNA1	Katanin p60 ATPase-containing subunit A1	784806			631946			747857	683969	625236	786378	1571.53	1571.53	633518	1571.53	1571.53	749429	685541	626808	723108	229561	209984	1.0875	0.00684578	0.00748404	0.876104	0.00684578	0.00748404	1.0364	2.98631	2.98503	0.296811	2.33591	2.97637	0.0456361	1.34069
Q86Y91	Q86Y91	KI18B_HUMAN	KIF18B	Kinesin-like protein KIF18B	307938			233877			484796	481722	501338	309510	1571.53	1571.53	235449	1571.53	1571.53	486368	483294	502910	343775	162146	168684	0.900325	0.00969207	0.00931637	0.684891	0.00969207	0.00931637	1.41478	2.98062	2.98137	0.234633	2.45892	3.38955	0.0173605	1.76044
Q96HI0	Q96HI0	SENP5_HUMAN	SENP5	Sentrin-specific protease 5	53511.8						111603	84514.2	79136.8	55083.3	1571.53	1571.53	1571.53	1571.53	1571.53	113175	86085.7	80708.3	56609.8	29742.9	27950.5	0.973035	0.0528369	0.0562254	0.0277607	0.0528369	0.0562254	1.9992	2.89433	2.88755	0.0456077	2.59369	5.82959	0.00101891	2.99186
Q8NFI3	Q8NFI3	ENASE_HUMAN	ENGASE	Cytosolic endo-beta-N-acetylglucosaminidase	545273			748462			931660	620611	642544	546845	1571.53	1571.53	750034	1571.53	1571.53	933232	622183	644116	743370	208442	215753	0.735629	0.00753939	0.00728391	1.00896	0.00753939	0.00728391	1.25541	2.98492	2.98543	0.341262	2.40859	2.81923	0.0361214	1.44224
A8CG34	A8CG34	P121C_HUMAN	POM121C	Nuclear envelope pore membrane protein POM 121C	634690			382320			769985	515426	476091	636262	1571.53	1571.53	383892	1571.53	1571.53	771557	516998	477663	597237	173380	160269	1.06534	0.00906404	0.00980557	0.64278	0.00906404	0.00980557	1.29188	2.98187	2.98039	0.22055	2.41805	3.45467	0.0216907	1.66373
Q05BQ5	Q05BQ5	MBTD1_HUMAN	MBTD1	MBT domain-containing protein 1	531403			518558			812606	495573	635492	532975	1571.53	1571.53	520130	1571.53	1571.53	814178	497145	637064	622427	166763	213402	0.856284	0.00942373	0.00736415	0.835647	0.00942373	0.00736415	1.30807	2.98115	2.98527	0.284145	2.42483	3.09318	0.026356	1.57912
Q9BSB4	Q9BSB4	ATGA1_HUMAN	ATG101	Autophagy-related protein 101	711506			756236			497218	857853	874763	713078	1571.53	1571.53	757808	1571.53	1571.53	498790	859425	876335	656558	287523	293159	1.08608	0.00546575	0.00536065	1.15421	0.00546575	0.00536065	0.759703	2.98907	2.98928	0.388346	2.24602	2.53195	0.0904053	1.04381
Q9NRH2	Q9NRH2	SNRK_HUMAN	SNRK	SNF-related serine/threonine-protein kinase	55961.6						52410.6	117197	119741	57533.1	1571.53	1571.53	1571.53	1571.53	1571.53	53982.1	118769	121313	37695.6	40637.2	41485.2	1.52626	0.0386721	0.0378816	0.0416899	0.0386721	0.0378816	1.43205	2.92266	2.92424	0.0394145	2.42632	5.9439	0.00863971	2.0635
Q8NHQ8	Q8NHQ8	RASF8_HUMAN	RASSF8	Ras association domain-containing protein 8	719654			512865			879913	557724	498221	721226	1571.53	1571.53	514437	1571.53	1571.53	881485	559296	499793	705716	187480	167645	1.02198	0.00838238	0.00937411	0.728957	0.00838238	0.00937411	1.24906	2.98324	2.98125	0.248905	2.40452	3.27208	0.0261582	1.58239
Q5FBB7	Q5FBB7	SGO1_HUMAN	SGO1	Shugoshin 1	197792			152679			317474	476222	481214	199364	1571.53	1571.53	154251	1571.53	1571.53	319046	477794	482786	224220	160312	161976	0.889143	0.0098029	0.0097022	0.687943	0.0098029	0.0097022	1.42291	2.98039	2.9806	0.235816	2.4613	3.38369	0.0171023	1.76694
O43303	O43303	CP110_HUMAN	CCP110	Centriolar coiled-coil protein of 110 kDa	528786			346888			554115	555127	535519	530358	1571.53	1571.53	348460	1571.53	1571.53	555687	556699	537091	478168	186614	180078	1.10915	0.00842127	0.00872692	0.728739	0.00842127	0.00872692	1.16212	2.98316	2.98255	0.248629	2.37594	3.25643	0.0310974	1.50728
Q9UGN5	Q9UGN5	PARP2_HUMAN	PARP2	Poly [ADP-ribose] polymerase 2	439480			403370			566268	586190	570013	441052	1571.53	1571.53	404942	1571.53	1571.53	567840	587762	571585	471278	196968	191576	0.935864	0.00797857	0.00820315	0.859242	0.00797857	0.00820315	1.20489	2.98404	2.98359	0.291808	2.39084	3.03443	0.0331162	1.47996
Q2M2Z5	Q2M2Z5	KIZ_HUMAN	KIZ	Centrosomal protein kizuna							81765.9	75140.8	113878	1571.53	1571.53	1571.53	1571.53	1571.53	1571.53	83337.4	76712.3	115450	28826.8	26618.5	39530.9	0.0545161	0.0590389	0.0397544	0.0545161	0.0590389	0.0397544	2.89097	2.88192	2.92049	0.0511031	2.89779	5.8254	2.62512e-09	8.58085
Q8NDD1	Q8NDD1	CA131_HUMAN	C1orf131	Uncharacterized protein C1orf131	255635			185357			572146	423245	344626	257207	1571.53	1571.53	186929	1571.53	1571.53	573718	424817	346198	339284	142653	116447	0.758086	0.0110164	0.0134956	0.55095	0.0110164	0.0134956	1.69096	2.97797	2.97301	0.191821	2.54731	3.73115	0.00711469	2.14784
Q8N9Z2	Q8N9Z2	CC71L_HUMAN	CCDC71L	Coiled-coil domain-containing protein 71L							76582.4	95477.3	91015.6	1571.53	1571.53	1571.53	1571.53	1571.53	1571.53	78153.9	97048.8	92587.1	27099	33397.3	31910.1	0.057992	0.0470555	0.0492486	0.057992	0.0470555	0.0492486	2.88402	2.90589	2.9015	0.051432	2.89714	5.81582	2.84825e-10	9.54542
Q92804	Q92804	RBP56_HUMAN	TAF15	TATA-binding protein-associated factor 2N	1270000	1680000		1110000			1380000	653766	544573	1.27215e+06	1.68376e+06	1571.53	1.11117e+06	1571.53	1571.53	1.38571e+06	655338	546145	1.25634e+06	780224	183096	1.01258	2.15805	0.00858307	0.884448	0.0020142	0.00858307	1.10297	0.839936	2.98283	0.298348	1.64191	2.46031	0.14182	0.848262
Q9NWS9	Q9NWS9	ZN446_HUMAN	ZNF446	Zinc finger protein 446		421440					66971	94913.8	103109	1571.53	423012	1571.53	1571.53	1571.53	1571.53	68542.5	96485.3	104681	23895.2	173689	35941.2	0.0657674	2.43545	0.0437249	0.0657674	0.0090479	0.0437249	2.86847	0.555505	2.91255	0.0395134	2.11217	5.74024	0.0562736	1.2497
Q9UQ16	Q9UQ16	DYN3_HUMAN	DNM3	Dynamin-3	403900			419341			422547	714666	607985	405472	1571.53	1571.53	420913	1571.53	1571.53	424119	716238	609557	416834	239794	204233	0.972741	0.00655366	0.00769476	1.00978	0.00655366	0.00769476	1.01748	2.98689	2.98461	0.341344	2.32966	2.77082	0.0540742	1.26701
Q562F6	Q562F6	SGO2_HUMAN	SGO2	Shugoshin 2	225815			167292			433984	421240	394870	227387	1571.53	1571.53	168864	1571.53	1571.53	435556	422812	396442	277269	141985	133195	0.820095	0.0110683	0.0117987	0.609025	0.0110683	0.0117987	1.57088	2.97786	2.9764	0.210631	2.50838	3.57397	0.0107285	1.96946
Q9BRK4	Q9BRK4	LZTS2_HUMAN	LZTS2	Leucine zipper putative tumor suppressor 2	702659			369089			664555	506900	467110	704231	1571.53	1571.53	370661	1571.53	1571.53	666127	508472	468682	580339	170538	157275	1.21348	0.00921509	0.00999222	0.638696	0.00921509	0.00999222	1.14782	2.98157	2.98002	0.219301	2.3698	3.43378	0.0291305	1.53565
Q9Y2R4	Q9Y2R4	DDX52_HUMAN	DDX52	Probable ATP-dependent RNA helicase DDX52	374046			272825			594245	403405	485192	375618	1571.53	1571.53	274397	1571.53	1571.53	595817	404977	486764	415277	136040	163302	0.904499	0.0115519	0.00962342	0.660756	0.0115519	0.00962342	1.43475	2.9769	2.98075	0.22731	2.46413	3.43834	0.0160588	1.79429
P49759	P49759	CLK1_HUMAN	CLK1	Dual specificity protein kinase CLK1	159817			169605			403337	361049	479350	161389	1571.53	1571.53	171177	1571.53	1571.53	404909	362621	480922	245825	121921	161355	0.656519	0.0128897	0.00973956	0.696336	0.0128897	0.00973956	1.64714	2.97422	2.98052	0.239655	2.53396	3.40236	0.0100303	1.99869
O94813	O94813	SLIT2_HUMAN	SLIT2	Slit homolog 2 protein	337935			282590			454489	479791	530904	339507	1571.53	1571.53	284162	1571.53	1571.53	456061	481363	532476	359910	161502	178540	0.943311	0.00973069	0.00880211	0.789536	0.00973069	0.00880211	1.26715	2.98054	2.9824	0.269356	2.41003	3.16146	0.0270383	1.56802
Q9H2Y7	Q9H2Y7	ZN106_HUMAN	ZNF106	Zinc finger protein 106	267770			212127			468057	412611	445341	269342	1571.53	1571.53	213699	1571.53	1571.53	469629	414183	446913	317556	139109	150019	0.84817	0.0112971	0.0104755	0.672947	0.0112971	0.0104755	1.47888	2.97741	2.97905	0.231573	2.47845	3.4199	0.0147008	1.83266
Q9BXB1	Q9BXB1	LGR4_HUMAN	LGR4	Leucine-rich repeat-containing G-protein coupled receptor 4							40171.7	122023	121383	1571.53	1571.53	1571.53	1571.53	1571.53	1571.53	41743.2	123595	122955	14962.1	42245.9	42032.5	0.105034	0.0371995	0.0373883	0.105034	0.0371995	0.0373883	2.78993	2.9256	2.92522	0.0598739	2.88025	5.58813	6.14939e-07	6.21117
Q96NW4	Q96NW4	ANR27_HUMAN	ANKRD27	Ankyrin repeat domain-containing protein 27	819545			641213			877030	544301	529418	821117	1571.53	1571.53	642785	1571.53	1571.53	878602	545873	530990	780834	183005	178044	1.05159	0.00858732	0.0088266	0.823202	0.00858732	0.0088266	1.12521	2.98283	2.98235	0.280205	2.36346	3.07634	0.0368755	1.43326
Q13356	Q13356	PPIL2_HUMAN	PPIL2	RING-type E3 ubiquitin-protein ligase PPIL2	439136			387878			883722	422382	409201	440708	1571.53	1571.53	389450	1571.53	1571.53	885294	423954	410773	571817	142366	137972	0.770714	0.0110387	0.0113902	0.681074	0.0110387	0.0113902	1.54821	2.97792	2.97722	0.234501	2.50112	3.41491	0.012569	1.9007
Q86T82	Q86T82	UBP37_HUMAN	USP37	Ubiquitin carboxyl-terminal hydrolase 37	260159			252993			442156	435528	517256	261731	1571.53	1571.53	254565	1571.53	1571.53	443728	437100	518828	320008	146748	173990	0.817889	0.010709	0.00903226	0.795495	0.010709	0.00903226	1.38662	2.97858	2.98194	0.271746	2.44904	3.17189	0.0212735	1.67216
Q99988	Q99988	GDF15_HUMAN	GDF15	Growth/differentiation factor 15	20628.4						48686.5	124367	96543.4	22199.9	1571.53	1571.53	1571.53	1571.53	1571.53	50258	125939	98114.9	24676.5	43027.2	33752.7	0.899639	0.036524	0.04656	0.0636851	0.036524	0.04656	2.03668	2.92695	2.90688	0.048923	2.6235	5.74484	0.000932133	3.03052
Q9UPS6	Q9UPS6	SET1B_HUMAN	SETD1B	Histone-lysine N-methyltransferase SETD1B	321324			193480			300040	533095	473656	322896	1571.53	1571.53	195052	1571.53	1571.53	301612	534667	475228	273186	179270	159457	1.18196	0.00876625	0.00985549	0.713987	0.00876625	0.00985549	1.10405	2.98247	2.98029	0.244203	2.3556	3.26994	0.034222	1.4657
Q9Y3A2	Q9Y3A2	UTP11_HUMAN	UTP11	Probable U3 small nucleolar RNA-associated protein 11	165094			103547			294548	355429	378053	166666	1571.53	1571.53	105119	1571.53	1571.53	296120	357001	379625	189301	120048	127589	0.880425	0.0130908	0.0123171	0.555298	0.0130908	0.0123171	1.56428	2.97382	2.97537	0.193569	2.50449	3.6936	0.0101228	1.9947
Q04771	Q04771	ACVR1_HUMAN	ACVR1	Activin receptor type-1							55391	130348	77781.7	1571.53	1571.53	1571.53	1571.53	1571.53	1571.53	56962.5	131920	79353.2	20035.2	45020.9	27498.8	0.0784382	0.0349066	0.0571489	0.0784382	0.0349066	0.0571489	2.84312	2.93019	2.8857	0.0568313	2.88634	5.66641	5.8339e-08	7.23404
Q7Z333	Q7Z333	SETX_HUMAN	SETX	Probable helicase senataxin	508678			344908			635599	455353	449465	510250	1571.53	1571.53	346480	1571.53	1571.53	637171	456925	451037	497967	153356	151393	1.02467	0.0102476	0.0103804	0.695789	0.0102476	0.0103804	1.27954	2.9795	2.97924	0.238806	2.41276	3.33678	0.023621	1.6267
Q9HD42	Q9HD42	CHM1A_HUMAN	CHMP1A	Charged multivesicular body protein 1a	1730000			1770000			1330000	705988	710086	1.73452e+06	1571.53	1571.53	1.77379e+06	1571.53	1571.53	1.33066e+06	707560	711658	1.61299e+06	236901	238267	1.07534	0.00663368	0.00659565	1.09969	0.00663368	0.00659565	0.824965	2.98673	2.98681	0.370973	2.26617	2.61087	0.0787689	1.10365
O15258	O15258	RER1_HUMAN	RER1	Protein RER1	1220000			1640000			691873	870102	1020000	1.22071e+06	1571.53	1571.53	1.64141e+06	1571.53	1571.53	693445	871674	1.02423e+06	1.18519e+06	291606	342458	1.02997	0.00538922	0.00458895	1.38494	0.00538922	0.00458895	0.585092	2.98922	2.99082	0.464971	2.18838	2.23465	0.135664	0.867536
Q9Y252	Q9Y252	RNF6_HUMAN	RNF6	E3 ubiquitin-protein ligase RNF6							14982.4	157370	214922	1571.53	1571.53	1571.53	1571.53	1571.53	1571.53	16553.9	158942	216494	6565.66	54028.2	73212.2	0.239355	0.0290871	0.0214653	0.239355	0.0290871	0.0214653	2.52129	2.94183	2.95707	0.0966359	2.80673	4.86019	7.06011e-05	4.15119
Q15678	Q15678	PTN14_HUMAN	PTPN14	Tyrosine-protein phosphatase non-receptor type 14	388331			331122			529828	508499	441121	389903	1571.53	1571.53	332694	1571.53	1571.53	531400	510071	442693	417999	171071	148612	0.932784	0.00918638	0.0105747	0.79592	0.00918638	0.0105747	1.2713	2.98163	2.97885	0.271894	2.41059	3.14827	0.0270049	1.56856
O95235	O95235	KI20A_HUMAN	KIF20A	Kinesin-like protein KIF20A	335389			222988			633041	356933	350063	336961	1571.53	1571.53	224560	1571.53	1571.53	634613	358505	351635	398711	120549	118259	0.845125	0.0130364	0.0132888	0.563214	0.0130364	0.0132888	1.59166	2.97393	2.97342	0.196513	2.513	3.67672	0.00950373	2.02211
O15078	O15078	CE290_HUMAN	CEP290	Centrosomal protein of 290 kDa	443368			316465			697957	399218	399022	444940	1571.53	1571.53	318037	1571.53	1571.53	699529	400790	400594	487502	134644	134579	0.912694	0.0116717	0.0116774	0.652381	0.0116717	0.0116774	1.43493	2.97666	2.97665	0.225243	2.46274	3.45071	0.0158575	1.79977
Q8NB50	Q8NB50	ZFP62_HUMAN	ZFP62	Zinc finger protein 62 homolog	354958			305392			460515	488229	476123	356530	1571.53	1571.53	306964	1571.53	1571.53	462087	489801	477695	375193	164315	160279	0.950256	0.00956413	0.00980492	0.818148	0.00956413	0.00980492	1.2316	2.98087	2.98039	0.279172	2.39762	3.10237	0.0299808	1.52316
Q8TF47	Q8TF47;Q9C0F3	ZFP90_HUMAN	ZFP90	Zinc finger protein 90 homolog	22416.1						46212.7	85728.2	130786	23987.6	1571.53	1571.53	1571.53	1571.53	1571.53	47784.2	87299.7	132358	24447.8	30147.6	45166.9	0.981178	0.0521277	0.0347938	0.0642809	0.0521277	0.0347938	1.95454	2.89574	2.93041	0.0504008	2.59357	5.68535	0.00135404	2.86837
Q96IZ7	Q96IZ7	RSRC1_HUMAN	RSRC1	Serine/Arginine-related protein 53	816405			601060			551989	620407	611877	817977	1571.53	1571.53	602632	1571.53	1571.53	553561	621979	613449	658056	208374	205531	1.24302	0.00754185	0.00764619	0.915775	0.00754185	0.00764619	0.841206	2.98492	2.98471	0.310321	2.27028	2.87103	0.0649643	1.18733
Q9UBU7	Q9UBU7	DBF4A_HUMAN	DBF4	Protein DBF4 homolog A	57792.6						112410	46577.2	98641.3	59364.1	1571.53	1571.53	1571.53	1571.53	1571.53	113982	48148.7	100213	58305.7	17097.3	34452	1.01815	0.0919168	0.045615	0.0269532	0.0919168	0.045615	1.95489	2.81617	2.90877	0.0548283	2.55994	5.54505	0.00118736	2.92542
Q8NFJ9	Q8NFJ9	BBS1_HUMAN	BBS1	Bardet-Biedl syndrome 1 protein	106276			60216			101346	1310000	157945	107848	1571.53	1571.53	61787.5	1571.53	1571.53	102918	1.30962e+06	159517	90850.9	437588	54219.9	1.18708	0.00359133	0.0289843	0.680098	0.00359133	0.0289843	1.13282	2.99282	2.94203	0.237558	2.35589	3.30992	0.0311908	1.50597
P79522	P79522	PRR3_HUMAN	PRR3	Proline-rich protein 3	275093			131261			311102	501261	290392	276665	1571.53	1571.53	132833	1571.53	1571.53	312674	502833	291964	240724	168659	98368.9	1.1493	0.00931779	0.0159758	0.551805	0.00931779	0.0159758	1.29889	2.98136	2.96805	0.192366	2.4161	3.65075	0.0192777	1.71494
O75818	O75818	RPP40_HUMAN	RPP40	Ribonuclease P protein subunit p40	314491			603244			652370	567676	559606	316063	1571.53	1571.53	604816	1571.53	1571.53	653942	569248	561178	524940	190797	188107	0.602093	0.00823664	0.00835443	1.15216	0.00823664	0.00835443	1.24575	2.98353	2.98329	0.389584	2.40419	2.62554	0.0438898	1.35764
Q96DN5	Q96DN5	TBC31_HUMAN	TBC1D31	TBC1 domain family member 31	499158			413322			547876	499089	517123	500730	1571.53	1571.53	414894	1571.53	1571.53	549448	500661	518695	488357	167935	173946	1.02534	0.00935796	0.00903456	0.84957	0.00935796	0.00903456	1.12509	2.98128	2.98193	0.289321	2.36277	3.02974	0.0379394	1.42091
Q9HCM4	Q9HCM4	E41L5_HUMAN	EPB41L5	Band 4.1-like protein 5	530780			453372			599849	497521	515442	532352	1571.53	1571.53	454944	1571.53	1571.53	601421	499093	517014	529572	167412	173386	1.00525	0.00938718	0.00906376	0.859078	0.00938718	0.00906376	1.13567	2.98123	2.98187	0.29251	2.36626	3.01605	0.037605	1.42475
Q6P1K2	Q6P1K2	PMF1_HUMAN	PMF1	Polyamine-modulated factor 1	360699			356414			424203	536814	528315	362271	1571.53	1571.53	357986	1571.53	1571.53	425775	538386	529887	382010	180510	177677	0.948327	0.00870605	0.00884487	0.93711	0.00870605	0.00884487	1.11456	2.98259	2.98231	0.31822	2.35982	2.89058	0.0425437	1.37116
P40189	P40189	IL6RB_HUMAN	IL6ST	Interleukin-6 receptor subunit beta							41542.4	101028	118685	1571.53	1571.53	1571.53	1571.53	1571.53	1571.53	43113.9	102600	120257	15419	35247.5	41133.2	0.101921	0.0445854	0.0382058	0.101921	0.0445854	0.0382058	2.79616	2.91083	2.92359	0.0615708	2.87686	5.5461	4.01546e-07	6.39626
Q68D10	Q68D10	SPT2_HUMAN	SPTY2D1	Protein SPT2 homolog	299870			281104			449387	440069	470647	301442	1571.53	1571.53	282676	1571.53	1571.53	450959	441641	472219	345025	148261	158454	0.87368	0.0105997	0.00991787	0.81929	0.0105997	0.00991787	1.30703	2.9788	2.98016	0.279936	2.422	3.11303	0.025843	1.58766
Q6RFH5	Q6RFH5	WDR74_HUMAN	WDR74	WD repeat-containing protein 74	249143			212419			511196	373037	366222	250715	1571.53	1571.53	213991	1571.53	1571.53	512768	374609	367794	325824	125917	123646	0.769478	0.0124806	0.0127099	0.656767	0.0124806	0.0127099	1.57376	2.97504	2.97458	0.227319	2.50779	3.46363	0.011364	1.94447
Q92551	Q92551	IP6K1_HUMAN	IP6K1	Inositol hexakisphosphate kinase 1	604922			584497			411248	692866	673207	606494	1571.53	1571.53	586069	1571.53	1571.53	412820	694438	674779	535127	232527	225974	1.13336	0.00675847	0.00695445	1.09519	0.00675847	0.00695445	0.771442	2.98648	2.98609	0.369636	2.24801	2.60447	0.0844639	1.07333
Q86X52	Q86X52	CHSS1_HUMAN	CHSY1	Chondroitin sulfate synthase 1	447797			327089			332458	615671	523625	449369	1571.53	1571.53	328661	1571.53	1571.53	334030	617243	525197	370686	206795	176113	1.21226	0.00759943	0.00892338	0.886627	0.00759943	0.00892338	0.901111	2.9848	2.98215	0.30105	2.28936	2.92687	0.0576228	1.23941
Q9NVP2	Q9NVP2	ASF1B_HUMAN	ASF1B	Histone chaperone ASF1B	319698			476348			650749	506336	466500	321270	1571.53	1571.53	477920	1571.53	1571.53	652321	507908	468072	483837	170350	157072	0.664004	0.00922526	0.0100052	0.987771	0.00922526	0.0100052	1.34823	2.98155	2.97999	0.335667	2.43659	2.85976	0.029606	1.52862
Q9NQZ6	Q9NQZ6	ZC4H2_HUMAN	ZC4H2	Zinc finger C4H2 domain-containing protein	234296			230941			501995	394806	369972	235868	1571.53	1571.53	232513	1571.53	1571.53	503567	396378	371544	323982	133174	124896	0.728026	0.0118006	0.0125827	0.717671	0.0118006	0.0125827	1.5543	2.9764	2.97483	0.247351	2.50185	3.33836	0.0130284	1.88511
P00747	P00747	PLMN_HUMAN	PLG	Plasminogen	303433			325311			452534	500347	452239	305005	1571.53	1571.53	326883	1571.53	1571.53	454106	501919	453811	361998	168354	152318	0.84256	0.00933465	0.0103174	0.902997	0.00933465	0.0103174	1.25444	2.98133	2.97937	0.30755	2.40505	2.96717	0.0317338	1.49848
Q9P2J8	Q9P2J8	ZN624_HUMAN	ZNF624	Zinc finger protein 624	113347			14734.5			143904	205982	168348	114919	1571.53	1571.53	16306	1571.53	1571.53	145476	207554	169920	92233.4	70232.2	57687.5	1.24595	0.0223761	0.027242	0.176791	0.0223761	0.027242	1.57725	2.95525	2.94552	0.0754697	2.49267	5.04565	0.00630185	2.20053
Q8TCT0	Q8TCT0	CERK1_HUMAN	CERK	Ceramide kinase							30194.6	122368	120956	1571.53	1571.53	1571.53	1571.53	1571.53	1571.53	31766.1	123940	122528	11636.4	42360.9	41890.2	0.135053	0.0370985	0.0375153	0.135053	0.0370985	0.0375153	2.72989	2.9258	2.92497	0.0698888	2.86022	5.35492	2.77596e-06	5.55659
Q96QZ7	Q96QZ7	MAGI1_HUMAN	MAGI1	Membrane-associated guanylate kinase, WW and PDZ domain-containing protein 1	460228			296737			528901	414147	413608	461800	1571.53	1571.53	298309	1571.53	1571.53	530473	415719	415180	430194	139621	139441	1.07347	0.0112557	0.0112702	0.693429	0.0112557	0.0112702	1.2331	2.97749	2.97746	0.238652	2.39602	3.32766	0.0259253	1.58628
O75554	O75554	WBP4_HUMAN	WBP4	WW domain-binding protein 4	310965			423995			284711	703229	638743	312537	1571.53	1571.53	425567	1571.53	1571.53	286283	704801	640315	341462	235981	214486	0.91529	0.00665953	0.00732694	1.24631	0.00665953	0.00732694	0.838403	2.98668	2.98535	0.420098	2.27014	2.43399	0.0887823	1.05167
P17020	P17020	ZNF16_HUMAN	ZNF16	Zinc finger protein 16	59855.3						85187.8	79280.7	66152.7	61426.8	1571.53	1571.53	1571.53	1571.53	1571.53	86759.3	80852.2	67724.2	49919.2	27998.4	23622.4	1.23052	0.0561291	0.0665268	0.0314814	0.0561291	0.0665268	1.73799	2.88774	2.86695	0.0513791	2.49756	5.60319	0.00299494	2.52361
O75486	O75486	SUPT3_HUMAN	SUPT3H	Transcription initiation protein SPT3 homolog	306525			280310			408146	480173	429475	308097	1571.53	1571.53	281882	1571.53	1571.53	409718	481745	431047	333232	161629	144730	0.924571	0.00972303	0.0108583	0.845902	0.00972303	0.0108583	1.22953	2.98055	2.97828	0.288828	2.39612	3.05242	0.0310779	1.50755
Q9NQB0	P36402;Q9NQB0;Q9UJU2	TF7L2_HUMAN	TCF7L2	Transcription factor 7-like 2	171649			183102			211667	504232	514423	173221	1571.53	1571.53	184674	1571.53	1571.53	213239	505804	515995	190378	169649	173046	0.909879	0.0092634	0.00908155	0.970038	0.0092634	0.00908155	1.12008	2.98147	2.98184	0.329461	2.36113	2.8413	0.0437038	1.35948
Q96FF9	Q96FF9	CDCA5_HUMAN	CDCA5	Sororin	105680			66436.3			296524	268670	250436	107252	1571.53	1571.53	68007.8	1571.53	1571.53	298096	270242	252008	157785	91128.2	85050.2	0.679732	0.0172452	0.0184776	0.431016	0.0172452	0.0184776	1.88925	2.96551	2.96304	0.15558	2.60594	4.06608	0.00309146	2.50984
Q14680	Q14680	MELK_HUMAN	MELK	Maternal embryonic leucine zipper kinase	336628			255895			803552	321092	291758	338200	1571.53	1571.53	257467	1571.53	1571.53	805124	322664	293330	466930	108602	98824.2	0.724305	0.0144705	0.0159022	0.551403	0.0144705	0.0159022	1.72429	2.97106	2.9682	0.193925	2.55452	3.71948	0.00641417	2.19286
Q9BRL6	Q9BRL6	SRSF8_HUMAN	SRSF8	Serine/arginine-rich splicing factor 8	396268			262596			393494	422663	464649	397840	1571.53	1571.53	264168	1571.53	1571.53	395066	424235	466221	352358	142459	156455	1.12908	0.0110314	0.0100446	0.749714	0.0110314	0.0100446	1.12121	2.97794	2.97991	0.25693	2.35968	3.19915	0.0343447	1.46414
Q86VI3	Q86VI3	IQGA3_HUMAN	IQGAP3	Ras GTPase-activating-like protein IQGAP3	362551			296368			401433	457453	469362	364123	1571.53	1571.53	297940	1571.53	1571.53	403005	459025	470934	355022	154056	158026	1.02563	0.010201	0.00994475	0.839214	0.010201	0.00994475	1.13515	2.9796	2.98011	0.286453	2.36495	3.04544	0.0368201	1.43391
O95631	O95631	NET1_HUMAN	NTN1	Netrin-1							48416.5	81610	108060	1571.53	1571.53	1571.53	1571.53	1571.53	1571.53	49988	83181.5	109632	17710.4	28774.9	37591.5	0.0887348	0.0546145	0.0418053	0.0887348	0.0546145	0.0418053	2.82253	2.89077	2.91639	0.0617182	2.87656	5.54251	9.18498e-08	7.03692
Q9NQT4	Q9NQT4	EXOS5_HUMAN	EXOSC5	Exosome complex component RRP46	609319			811208			617401	577650	655666	610891	1571.53	1571.53	812780	1571.53	1571.53	618973	579222	657238	680881	194122	220127	0.897206	0.00809557	0.00713918	1.19372	0.00809557	0.00713918	0.909076	2.98381	2.98572	0.402984	2.29287	2.50836	0.0766896	1.11526
Q8TD31	Q8TD31	CCHCR_HUMAN	CCHCR1	Coiled-coil alpha-helical rod protein 1				727211			218853	998732	953871	1571.53	1571.53	1571.53	728783	1571.53	1571.53	220425	1.0003e+06	955443	316926	334482	319529	0.00495865	0.00469838	0.00491826	2.29953	0.00469838	0.00491826	0.695507	2.9906	2.99016	0.769717	2.22542	1.53168	0.249627	0.602708
Q8TEY7	Q8TEY7	UBP33_HUMAN	USP33	Ubiquitin carboxyl-terminal hydrolase 33	310679			391040			390020	480149	599156	312251	1571.53	1571.53	392612	1571.53	1571.53	391592	481721	600728	365485	161621	201290	0.854347	0.00972351	0.00780726	1.07422	0.00972351	0.00780726	1.07143	2.98055	2.98439	0.363918	2.34546	2.68819	0.0531548	1.27446
Q8NDX6	Q8NDX6	ZN740_HUMAN	ZNF740	Zinc finger protein 740	208232			196929			323713	417801	416954	209804	1571.53	1571.53	198501	1571.53	1571.53	325285	419373	418526	244530	140839	140556	0.857989	0.0111583	0.0111808	0.811765	0.0111583	0.0111808	1.33025	2.97768	2.97764	0.278035	2.42852	3.12674	0.0244011	1.61259
Q9Y6N1	Q9Y6N1	COX11_HUMAN	COX11	Cytochrome c oxidase assembly protein COX11, mitochondrial	163189			473505			261967	933715	547883	164761	1571.53	1571.53	475077	1571.53	1571.53	263539	935287	549455	301125	312810	184199	0.54715	0.0050239	0.00853166	1.57767	0.0050239	0.00853166	0.875179	2.98995	2.98294	0.530409	2.28269	2.10556	0.116435	0.933917
P52737	P52737	ZN136_HUMAN	ZNF136	Zinc finger protein 136	61529.3						74447.1	65952.5	85608	63100.8	1571.53	1571.53	1571.53	1571.53	1571.53	76018.6	67524	87179.5	46897	23555.7	30107.5	1.34552	0.0667153	0.0521971	0.0335101	0.0667153	0.0521971	1.62097	2.86657	2.89561	0.0508075	2.46105	5.59809	0.00457729	2.33939
Q9BYV9	Q9BYV9	BACH2_HUMAN	BACH2	Transcription regulator protein BACH2	22662.6						45407	99439.9	92228.5	24234.1	1571.53	1571.53	1571.53	1571.53	1571.53	46978.5	101011	93800	24261.4	34718.2	32314.4	0.998876	0.0452652	0.0486324	0.0647747	0.0452652	0.0486324	1.93635	2.90947	2.90274	0.0528908	2.58285	5.6098	0.00143988	2.84168
P54253	P54253	ATX1_HUMAN	ATXN1	Ataxin-1								590168	475116	1571.53	1571.53	1571.53	1571.53	1571.53	1571.53	1571.53	591740	476688	1571.53	198294	159944	1	0.00792522	0.0098255	1	0.00792522	0.0098255	1	2.98415	2.98035	0.33925	2.3215	2.77464	0.0550408	1.25932
Q13472	Q13472	TOP3A_HUMAN	TOP3A	DNA topoisomerase 3-alpha	320844			260033			373929	444477	438283	322416	1571.53	1571.53	261605	1571.53	1571.53	375501	446049	439855	319840	149731	147666	1.00805	0.0104957	0.0106424	0.817923	0.0104957	0.0106424	1.17403	2.97901	2.97872	0.279687	2.37725	3.08741	0.0334502	1.4756
Q92833	Q92833	JARD2_HUMAN	JARID2	Protein Jumonji				123753			288316	353627	340521	1571.53	1571.53	1571.53	125325	1571.53	1571.53	289888	355199	342093	138928	119447	115079	0.0113118	0.0131567	0.0136561	0.902083	0.0131567	0.0136561	2.0866	2.97369	2.97269	0.309632	2.67766	3.11235	0.00480522	2.31829
Q92794	Q92794	KAT6A_HUMAN	KAT6A	Histone acetyltransferase KAT6A	281472			208375			332853	423266	409368	283044	1571.53	1571.53	209947	1571.53	1571.53	334425	424838	410940	275805	142660	138028	1.02625	0.0110159	0.0113856	0.761214	0.0110159	0.0113856	1.21254	2.97797	2.97723	0.261205	2.38925	3.1933	0.0291361	1.53557
Q6PL18	Q6PL18	ATAD2_HUMAN	ATAD2	ATPase family AAA domain-containing protein 2	163069			194119			284907	450773	416813	164641	1571.53	1571.53	195691	1571.53	1571.53	286479	452345	418385	215603	151829	140509	0.763627	0.0103506	0.0111845	0.907642	0.0103506	0.0111845	1.32873	2.9793	2.97763	0.309726	2.42855	2.97103	0.0276541	1.55824
Q5T0N5	Q5T0N5	FBP1L_HUMAN	FNBP1L	Formin-binding protein 1-like	668881			685239			629689	605044	494868	670453	1571.53	1571.53	686811	1571.53	1571.53	631261	606616	496440	662841	203253	166528	1.01148	0.00773187	0.00943703	1.03616	0.00773187	0.00943703	0.952356	2.98454	2.98113	0.35111	2.30601	2.7154	0.0615152	1.21102
Q92993	Q92993	KAT5_HUMAN	KAT5	Histone acetyltransferase KAT5	452361			267495			517611	390725	357544	453933	1571.53	1571.53	269067	1571.53	1571.53	519183	392297	359116	414061	131813	120753	1.0963	0.0119224	0.0130144	0.649824	0.0119224	0.0130144	1.25388	2.97616	2.97397	0.22492	2.40134	3.41635	0.0236412	1.62633
Q8NEJ9	Q8NEJ9	NGDN_HUMAN	NGDN	Neuroguidin	315346			235746			485256	367975	355716	316918	1571.53	1571.53	237318	1571.53	1571.53	486828	369547	357288	347021	124230	120144	0.913252	0.0126501	0.0130804	0.683871	0.0126501	0.0130804	1.40288	2.9747	2.97384	0.236534	2.45047	3.37294	0.0177335	1.75121
Q9H6R0	Q9H6R0	DHX33_HUMAN	DHX33	ATP-dependent RNA helicase DHX33	403575			312685			617609	327333	413511	405147	1571.53	1571.53	314257	1571.53	1571.53	619181	328905	415083	446195	110683	139409	0.908004	0.0141985	0.0112728	0.704304	0.0141985	0.0112728	1.38769	2.9716	2.97745	0.243258	2.44558	3.32962	0.0188289	1.72517
Q9UI43	Q9UI43	MRM2_HUMAN	MRM2	rRNA methyltransferase 2, mitochondrial	841897	928024		1120000			602113	705117	697406	843469	929596	1571.53	1.12121e+06	1571.53	1571.53	603685	706689	698978	856122	545952	234040	0.985221	1.70271	0.00671477	1.30964	0.0028785	0.00671477	0.705139	1.29442	2.98657	0.439745	1.66204	1.91822	0.205969	0.686198
Q6P4F7	Q3KRB8;Q6P4F7	RHGBA_HUMAN	ARHGAP11A	Rho GTPase-activating protein 11A	178997			150495			406661	309046	315674	180569	1571.53	1571.53	152067	1571.53	1571.53	408233	310618	317246	246956	104587	106796	0.731177	0.015026	0.0147152	0.615764	0.015026	0.0147152	1.65306	2.96995	2.97057	0.215168	2.53119	3.55628	0.00865387	2.06279
Q5VT06	Q5VT06	CE350_HUMAN	CEP350	Centrosome-associated protein 350	283375			157126			316546	374964	346670	284947	1571.53	1571.53	158698	1571.53	1571.53	318118	376536	348242	253921	126560	117128	1.12219	0.0124173	0.0134171	0.624989	0.0124173	0.0134171	1.25282	2.97517	2.97317	0.216941	2.40038	3.46789	0.0230554	1.63723
P49840	P49840	GSK3A_HUMAN	GSK3A	Glycogen synthase kinase-3 alpha	605970			1020000			588039	691120	652783	607542	1571.53	1571.53	1.01708e+06	1571.53	1571.53	589611	692692	654355	738078	231945	219166	0.82314	0.00677543	0.00717048	1.37801	0.00677543	0.00717048	0.798846	2.98645	2.98566	0.463987	2.25698	2.28224	0.105574	0.976442
Q9UJN7	Q9UJN7	ZN391_HUMAN	ZNF391	Zinc finger protein 391							86105.9	60275.4	74344.1	1571.53	1571.53	1571.53	1571.53	1571.53	1571.53	87677.4	61846.9	75915.6	30273.5	21663.3	26352.9	0.0519109	0.0725431	0.0596339	0.0519109	0.0725431	0.0596339	2.89618	2.85491	2.88073	0.0613626	2.87727	5.5512	3.12948e-09	8.50453
Q6P1L5	Q6P1L5	F117B_HUMAN	FAM117B	Protein FAM117B	339129			265317			575705	361225	331277	340701	1571.53	1571.53	266889	1571.53	1571.53	577277	362797	332849	394955	121980	111997	0.862631	0.0128835	0.0140318	0.675744	0.0128835	0.0140318	1.46163	2.97423	2.97194	0.23422	2.46926	3.39815	0.0153078	1.81509
Q9H9J4	Q9H9J4	UBP42_HUMAN	USP42	Ubiquitin carboxyl-terminal hydrolase 42	321322			236298			349532	418230	416778	322894	1571.53	1571.53	237870	1571.53	1571.53	351104	419802	418350	303956	140982	140498	1.06231	0.011147	0.0111854	0.78258	0.011147	0.0111854	1.15511	2.97771	2.97763	0.268304	2.37015	3.14304	0.0333406	1.47703
O15054	O15054	KDM6B_HUMAN	KDM6B	Lysine-specific demethylase 6B	22992.3						67101.2	96315	58747.9	24563.8	1571.53	1571.53	1571.53	1571.53	1571.53	68672.7	97886.5	60319.4	31602.7	33676.5	21154.2	0.77727	0.0466653	0.0742892	0.0497276	0.0466653	0.0742892	2.173	2.90667	2.85142	0.056894	2.6437	5.53814	0.000393892	3.40462
Q9BSJ5	Q9BSJ5	CQ080_HUMAN	C17orf80	Uncharacterized protein C17orf80	492336			420211			431734	500025	499076	493908	1571.53	1571.53	421783	1571.53	1571.53	433306	501597	500648	449665	168247	167930	1.09839	0.00934061	0.0093582	0.937992	0.00934061	0.0093582	0.963618	2.98132	2.98128	0.318897	2.30874	2.85594	0.0547939	1.26127
O75581	O75197;O75581	LRP6_HUMAN	LRP6	Low-density lipoprotein receptor-related protein 6	35199.6						52600	95166.8	75530.8	36771.1	1571.53	1571.53	1571.53	1571.53	1571.53	54171.5	96738.3	77102.3	30838.1	33293.8	26748.5	1.19239	0.0472017	0.058752	0.0509606	0.0472017	0.058752	1.75665	2.9056	2.8825	0.0523048	2.51491	5.58742	0.00289978	2.53763
Q9UHK0	Q9UHK0	NUFP1_HUMAN	NUFIP1	FMR1-interacting protein NUFIP1	359736			313648			470324	402257	419693	361308	1571.53	1571.53	315220	1571.53	1571.53	471896	403829	421265	382808	135657	141469	0.943836	0.0115845	0.0111086	0.823441	0.0115845	0.0111086	1.23272	2.97683	2.97778	0.282045	2.39578	3.0865	0.0300666	1.52192
Q14161	Q14161	GIT2_HUMAN	GIT2	ARF GTPase-activating protein GIT2	819957			557737			610118	465319	496799	821529	1571.53	1571.53	559309	1571.53	1571.53	611690	466891	498371	664176	156678	167171	1.23691	0.0100303	0.00940069	0.84211	0.0100303	0.00940069	0.920976	2.97994	2.9812	0.28718	2.29404	2.99786	0.0535257	1.27144
Q5VIR6	Q5VIR6	VPS53_HUMAN	VPS53	Vacuolar protein sorting-associated protein 53 homolog	543723			657425			561295	547014	538634	545295	1571.53	1571.53	658997	1571.53	1571.53	562867	548586	540206	589053	183910	181116	0.925715	0.0085451	0.00867689	1.11874	0.0085451	0.00867689	0.955546	2.98291	2.98265	0.378654	2.30703	2.60709	0.0665534	1.17683
Q9ULT6	Q9ULT6	ZNRF3_HUMAN	ZNRF3	E3 ubiquitin-protein ligase ZNRF3							48009.1	92888.9	83064.8	1571.53	1571.53	1571.53	1571.53	1571.53	1571.53	49580.6	94460.4	84636.3	17574.6	32534.5	29259.8	0.0894205	0.0483034	0.0537094	0.0894205	0.0483034	0.0537094	2.82116	2.90339	2.89258	0.0638111	2.87238	5.4923	6.67008e-08	7.17587
Q8N0Z8	Q8N0Z8	PUSL1_HUMAN	PUSL1	tRNA pseudouridine synthase-like 1	312462			344758			335702	459306	555395	314034	1571.53	1571.53	346330	1571.53	1571.53	337274	460878	556967	332546	154674	186703	0.944332	0.0101603	0.00841724	1.04145	0.0101603	0.00841724	1.01422	2.97968	2.98317	0.353342	2.32569	2.71852	0.0561864	1.25037
P35625	P35625	TIMP3_HUMAN	TIMP3	Metalloproteinase inhibitor 3	90429.2			121614			279776	304011	354894	92000.7	1571.53	1571.53	123186	1571.53	1571.53	281348	305583	356466	165511	102909	119870	0.555858	0.0152711	0.0131103	0.744273	0.0152711	0.0131103	1.69987	2.96946	2.97378	0.257551	2.5477	3.30626	0.00941131	2.02635
Q9H0Q0	Q9H0Q0	CYRIA_HUMAN	CYRIA	CYFIP-related Rac1 interactor A	49654.1						25659.1	109688	126414	51225.6	1571.53	1571.53	1571.53	1571.53	1571.53	27230.6	111260	127986	26675.9	38134.2	43709.5	1.92029	0.0412104	0.0359538	0.0589117	0.0412104	0.0359538	1.02079	2.91758	2.92809	0.0453587	2.28882	5.65708	0.0240511	1.61886
O75718	O75718	CRTAP_HUMAN	CRTAP	Cartilage-associated protein	925965		488554	982581			693253	674364	515429	927537	1571.53	490126	984153	1571.53	1571.53	694825	675936	517001	868838	226360	336233	1.06756	0.00694261	1.4577	1.13272	0.00694261	0.00467392	0.799717	2.98611	1.53763	0.381446	1.77449	2.21785	0.134451	0.871436
O00213	O00213;Q92870	APBB1_HUMAN	APBB1	Amyloid beta precursor protein binding family B member 1	254892			243233			230777	541767	472844	256464	1571.53	1571.53	244805	1571.53	1571.53	232349	543339	474416	244539	182161	159186	1.04876	0.00862714	0.00987224	1.00109	0.00862714	0.00987224	0.95015	2.98275	2.98026	0.339862	2.30438	2.76136	0.0595997	1.22476
Q9UKI8	Q9UKI8	TLK1_HUMAN	TLK1	Serine/threonine-protein kinase tousled-like 1	805284			694120			807122	481876	433626	806856	1571.53	1571.53	695692	1571.53	1571.53	808694	483448	435198	770414	162197	146114	1.0473	0.009689	0.0107555	0.903011	0.009689	0.0107555	1.04969	2.98062	2.97849	0.307818	2.33627	2.92405	0.0458442	1.33872
P20248	P20248	CCNA2_HUMAN	CCNA2	Cyclin-A2	205026			302140			339523	484476	441277	206598	1571.53	1571.53	303712	1571.53	1571.53	341095	486048	442849	283801	163064	148664	0.727966	0.0096375	0.010571	1.07016	0.0096375	0.010571	1.20188	2.98072	2.97886	0.363455	2.38715	2.71544	0.0426872	1.3697
Q96B67	Q96B67	ARRD3_HUMAN	ARRDC3	Arrestin domain-containing protein 3							11016.7	207843	142525	1571.53	1571.53	1571.53	1571.53	1571.53	1571.53	12588.2	209415	144097	5243.76	70852.5	49079.9	0.299694	0.0221802	0.0320198	0.299694	0.0221802	0.0320198	2.40061	2.95564	2.93596	0.117965	2.76407	4.55037	0.000201	3.6968
Q7Z6I8	Q7Z6I8	CE024_HUMAN	C5orf24	UPF0461 protein C5orf24	249998			129803			226820	317063	434035	251570	1571.53	1571.53	131375	1571.53	1571.53	228392	318635	435607	203779	107259	146250	1.23452	0.0146517	0.0107455	0.644693	0.0146517	0.0107455	1.12078	2.9707	2.97851	0.223363	2.35666	3.39928	0.0308593	1.51061
C4AMC7;Q6VEQ5	A8K0Z3;C4AMC7;Q6VEQ5	WASH2_HUMAN;WASH3_HUMAN	WASH2P;WASH3P	Putative WAS protein family homolog 3	424457			404786			407044	502615	464343	426029	1571.53	1571.53	406358	1571.53	1571.53	408616	504187	465915	413667	169110	156353	1.02988	0.00929292	0.0100512	0.98233	0.00929292	0.0100512	0.987788	2.98141	2.9799	0.333891	2.31637	2.79441	0.055116	1.25872
Q9H4B6	Q9H4B6	SAV1_HUMAN	SAV1	Protein salvador homolog 1	230717			122522			300627	320649	296747	232289	1571.53	1571.53	124094	1571.53	1571.53	302199	322221	298319	219527	108455	100487	1.05813	0.0144902	0.0156391	0.565277	0.0144902	0.0156391	1.37659	2.97102	2.96872	0.198469	2.43878	3.61917	0.0163024	1.78775
O75386	O75386	TULP3_HUMAN	TULP3	Tubby-related protein 3	127730			83971.7			257627	273708	278680	129302	1571.53	1571.53	85543.2	1571.53	1571.53	259199	275280	280252	158014	92807.5	94464.9	0.818289	0.0169332	0.0166361	0.541363	0.0169332	0.0166361	1.64035	2.96613	2.96673	0.191644	2.5244	3.71944	0.00800147	2.09683
Q6ZN04	Q6ZN04	MEX3B_HUMAN	MEX3B	RNA-binding protein MEX3B	533233			432879			605369	437353	379584	534805	1571.53	1571.53	434451	1571.53	1571.53	606941	438925	381156	525399	147356	128100	1.0179	0.0106648	0.012268	0.826897	0.0106648	0.012268	1.1552	2.97867	2.97546	0.283277	2.36978	3.06447	0.0349831	1.45614
Q5JTW2	Q5JTW2	CEP78_HUMAN	CEP78	Centrosomal protein of 78 kDa	285408			171451			407630	340163	286966	286980	1571.53	1571.53	173023	1571.53	1571.53	409202	341735	288538	289735	114959	97226.9	0.990491	0.0136703	0.0161635	0.597176	0.0136703	0.0161635	1.41233	2.97266	2.96767	0.209003	2.45089	3.55171	0.0155519	1.80822
Q9HBG6	Q9HBG6	IF122_HUMAN	IFT122	Intraflagellar transport protein 122 homolog	663250			508668			693584	407474	416863	664822	1571.53	1571.53	510240	1571.53	1571.53	695156	409046	418435	623406	137396	140526	1.06644	0.0114379	0.0111832	0.818471	0.0114379	0.0111832	1.11509	2.97712	2.97763	0.280364	2.35662	3.07134	0.0373354	1.42788
Q5H9F3	Q5H9F3	BCORL_HUMAN	BCORL1	BCL-6 corepressor-like protein 1	332743			233793			381540	406093	348320	334315	1571.53	1571.53	235365	1571.53	1571.53	383112	407665	349892	317597	136936	117678	1.05264	0.0114764	0.0133544	0.74108	0.0114764	0.0133544	1.20628	2.97705	2.97329	0.255303	2.38554	3.22403	0.028822	1.54028
Q13118	Q13118	KLF10_HUMAN	KLF10	Krueppel-like factor 10	27137.9						53427.5	78431.2	81022.2	28709.4	1571.53	1571.53	1571.53	1571.53	1571.53	54999	80002.7	82593.7	28426.7	27715.3	28578.9	1.00995	0.0567025	0.0549889	0.0552835	0.0567025	0.0549889	1.93477	2.88659	2.89002	0.0556583	2.57046	5.52929	0.00138078	2.85988
Q8NCN4	Q8NCN4	RN169_HUMAN	RNF169	E3 ubiquitin-protein ligase RNF169	139854			91490.9			286148	268106	275206	141426	1571.53	1571.53	93062.4	1571.53	1571.53	287720	269678	276778	174069	90940.2	93306.9	0.812467	0.0172809	0.0168425	0.534629	0.0172809	0.0168425	1.6529	2.96544	2.96631	0.189584	2.52822	3.73721	0.00764482	2.11663
A9QM74	A9QM74	IMA8_HUMAN	KPNA7	Importin subunit alpha-8	951075			1580000			1550000	542618	428342	952647	1571.53	1571.53	1.57889e+06	1571.53	1571.53	1.5531e+06	544190	429914	1.36155e+06	182444	144352	0.69968	0.00861373	0.0108867	1.15963	0.00861373	0.0108867	1.14069	2.98277	2.97823	0.393044	2.36723	2.59044	0.0524539	1.28022
Q86XI8	Q86XI8	ZSWM9_HUMAN	ZSWIM9	Uncharacterized protein ZSWIM9							88912.6	72428.6	52391.8	1571.53	1571.53	1571.53	1571.53	1571.53	1571.53	90484.1	74000.1	53963.3	31209.1	25714.4	19035.5	0.0503548	0.0611146	0.0825578	0.0503548	0.0611146	0.0825578	2.89929	2.87777	2.83488	0.0646757	2.87065	5.47201	1.94138e-08	7.71189
Q01850	Q01850	CDR2_HUMAN	CDR2	Cerebellar degeneration-related protein 2							61442.3	83375.5	65481.3	1571.53	1571.53	1571.53	1571.53	1571.53	1571.53	63013.8	84947	67052.8	22052.3	29363.4	23398.6	0.0712636	0.0535199	0.0671631	0.0712636	0.0535199	0.0671631	2.85747	2.89296	2.86567	0.0639822	2.87204	5.48826	1.99606e-09	8.69983
Q9NVR0	Q9NVR0	KLH11_HUMAN	KLHL11	Kelch-like protein 11	411591			514847			463044	513012	489434	413163	1571.53	1571.53	516419	1571.53	1571.53	464616	514584	491006	464732	172576	164716	0.889034	0.0091063	0.0095408	1.11122	0.0091063	0.0095408	0.999749	2.98179	2.98092	0.376622	2.32082	2.62345	0.0618208	1.20887
P23458	P23458	JAK1_HUMAN	JAK1	Tyrosine-protein kinase JAK1	192123			162855			281815	335080	388433	193695	1571.53	1571.53	164427	1571.53	1571.53	283387	336652	390005	213836	113265	131049	0.905809	0.0138748	0.0119919	0.768938	0.0138748	0.0119919	1.32525	2.97225	2.97602	0.264935	2.42451	3.19398	0.0233416	1.63187
O75151	O75151	PHF2_HUMAN	PHF2	Lysine-specific demethylase PHF2				49788.4			197222	243509	235864	1571.53	1571.53	1571.53	51359.9	1571.53	1571.53	198794	245081	237436	83908.3	82741.2	80192.9	0.0187291	0.0189933	0.0195968	0.612096	0.0189933	0.0195968	2.36918	2.96201	2.96081	0.216895	2.764	3.67169	0.000802248	3.09569
P36383	P36383	CXG1_HUMAN	GJC1	Gap junction gamma-1 protein							30414.4	100246	105873	1571.53	1571.53	1571.53	1571.53	1571.53	1571.53	31985.9	101818	107445	11709.7	34986.9	36862.5	0.134208	0.0449176	0.042632	0.134208	0.0449176	0.042632	2.73158	2.91016	2.91474	0.0739191	2.85216	5.26997	2.07273e-06	5.68346
Q8IYH5	Q8IYH5	ZZZ3_HUMAN	ZZZ3	ZZ-type zinc finger-containing protein 3	515853			292859			445586	398797	363330	517425	1571.53	1571.53	294431	1571.53	1571.53	447158	400369	364902	419671	134504	122682	1.23293	0.0116839	0.0128098	0.701575	0.0116839	0.0128098	1.0655	2.97663	2.97438	0.242023	2.33884	3.27258	0.0362974	1.44012
Q16342	Q16342	PDCD2_HUMAN	PDCD2	Programmed cell death protein 2	386709			501692			390041	550103	514996	388281	1571.53	1571.53	503264	1571.53	1571.53	391613	551675	516568	427719	184939	173237	0.907794	0.00849752	0.00907154	1.17662	0.00849752	0.00907154	0.915584	2.983	2.98186	0.398064	2.29348	2.52647	0.0747399	1.12645
P55201	P55201	BRPF1_HUMAN	BRPF1	Peregrin	117346			94770.1			303529	263042	262257	118918	1571.53	1571.53	96341.6	1571.53	1571.53	305101	264614	263829	173453	89252.2	88990.5	0.685588	0.0176077	0.0176595	0.555433	0.0176077	0.0176595	1.75898	2.96478	2.96468	0.1969	2.56281	3.70219	0.0057839	2.23778
Q9H0C2	Q9H0C2	ADT4_HUMAN	SLC25A31	ADP/ATP translocase 4				32548.1			99234.7	254661	289743	1571.53	1571.53	1571.53	34119.6	1571.53	1571.53	100806	256233	291315	45499.1	86458.5	98152.5	0.0345397	0.0181766	0.0160111	0.749896	0.0181766	0.0160111	2.21556	2.96365	2.96798	0.261361	2.71573	3.37722	0.00216789	2.66396
B7ZAQ6;P0CG08	B7ZAQ6;P0CG08	GPHRA_HUMAN;GPHRB_HUMAN	GPR89A;GPR89B	Golgi pH regulator A	311410			650488			302623	679835	685483	312982	1571.53	1571.53	652060	1571.53	1571.53	304195	681407	687055	423079	228183	230066	0.739772	0.00688712	0.00683076	1.54123	0.00688712	0.00683076	0.719003	2.98623	2.98634	0.518315	2.23052	2.10548	0.133856	0.873361
Q96G97	Q96G97	BSCL2_HUMAN	BSCL2	Seipin	52865.7						43478.2	76055.5	95912.9	54437.2	1571.53	1571.53	1571.53	1571.53	1571.53	45049.7	77627	97484.4	33686.2	26923.4	33542.5	1.61601	0.0583703	0.0468518	0.046652	0.0583703	0.0468518	1.33734	2.88326	2.9063	0.0506247	2.37563	5.55233	0.0110066	1.95835
O94988	O94988	FA13A_HUMAN	FAM13A	Protein FAM13A							57004.9	83504.3	66685.4	1571.53	1571.53	1571.53	1571.53	1571.53	1571.53	58576.4	85075.8	68256.9	20573.2	29406.3	23800	0.0763872	0.0534418	0.0660305	0.0763872	0.0534418	0.0660305	2.84723	2.89312	2.86794	0.0652865	2.86943	5.45783	4.69855e-09	8.32804
Q96RR1	Q96RR1	PEO1_HUMAN	TWNK	Twinkle mtDNA helicase	261961			189437			366284	331060	336109	263533	1571.53	1571.53	191009	1571.53	1571.53	367856	332632	337681	274132	111925	113608	0.961334	0.0140409	0.0138329	0.696775	0.0140409	0.0138329	1.34189	2.97192	2.97233	0.24155	2.42871	3.3298	0.0206112	1.6859
O15213	O15213	WDR46_HUMAN	WDR46	WD repeat-containing protein 46	152318			160172			341619	314859	319890	153890	1571.53	1571.53	161744	1571.53	1571.53	343191	316431	321462	219608	106525	108202	0.700747	0.0147527	0.0145241	0.736511	0.0147527	0.0145241	1.56274	2.97049	2.97095	0.255262	2.5014	3.29268	0.0130666	1.88384
Q2TB10	Q2TB10	ZN800_HUMAN	ZNF800	Zinc finger protein 800	290278			424412			405966	450323	495504	291850	1571.53	1571.53	425984	1571.53	1571.53	407538	451895	497076	375124	151679	166740	0.778009	0.0103608	0.00942503	1.13558	0.0103608	0.00942503	1.08641	2.97928	2.98115	0.385123	2.34895	2.60862	0.0555647	1.2552
Q96EX3	Q96EX3	DC2I2_HUMAN	DYNC2I2	Cytoplasmic dynein 2 intermediate chain 2	336055			326919			483596	348538	406782	337627	1571.53	1571.53	328491	1571.53	1571.53	485168	350110	408354	383762	117751	137166	0.879782	0.0133462	0.0114571	0.855976	0.0133462	0.0114571	1.26424	2.97331	2.97709	0.293593	2.40488	3.03407	0.0293703	1.53209
Q9H5U6	Q9H5U6	ZCHC4_HUMAN	ZCCHC4	rRNA N6-adenosine-methyltransferase ZCCHC4	176055			120566			317661	288300	276268	177627	1571.53	1571.53	122138	1571.53	1571.53	319233	289872	277840	206332	97671.5	93660.9	0.860876	0.0160899	0.0167789	0.591946	0.0160899	0.0167789	1.54718	2.96782	2.96644	0.208272	2.49381	3.58182	0.0110308	1.95739
Q86U38	Q86U38	NOP9_HUMAN	NOP9	Nucleolar protein 9	385394			448947			434066	463860	466056	386966	1571.53	1571.53	450519	1571.53	1571.53	435638	465432	467628	424374	156192	156924	0.911851	0.0100615	0.0100146	1.06161	0.0100615	0.0100146	1.02654	2.97988	2.97997	0.360561	2.3288	2.69127	0.056294	1.24954
Q9BVC5	Q9BVC5	ASHWN_HUMAN	C2orf49	Ashwin	338875			423075			539866	452839	360632	340447	1571.53	1571.53	424647	1571.53	1571.53	541438	454411	362204	435510	152518	121782	0.781719	0.0103039	0.0129044	0.975055	0.0103039	0.0129044	1.24323	2.97939	2.97419	0.332755	2.39894	2.84986	0.0353433	1.45169
Q9HAF1	Q9HAF1	EAF6_HUMAN	MEAF6	Chromatin modification-related protein MEAF6	389969			263895			468073	322658	363916	391541	1571.53	1571.53	265467	1571.53	1571.53	469645	324230	365488	375551	109124	122877	1.04258	0.0144013	0.0127894	0.706873	0.0144013	0.0127894	1.25055	2.9712	2.97442	0.244688	2.39872	3.29325	0.0253363	1.59626
P07996	P07996	TSP1_HUMAN	THBS1	Thrombospondin-1							19793.1	115921	129399	1571.53	1571.53	1571.53	1571.53	1571.53	1571.53	21364.6	117493	130971	8169.22	40211.9	44704.5	0.192371	0.0390811	0.0351536	0.192371	0.0390811	0.0351536	2.61526	2.92184	2.92969	0.0888687	2.82226	4.98903	1.90639e-05	4.71979
Q96S86	Q96S86	HPLN3_HUMAN	HAPLN3	Hyaluronan and proteoglycan link protein 3							39015.3	80140.3	97182.4	1571.53	1571.53	1571.53	1571.53	1571.53	1571.53	40586.8	81711.8	98753.9	14576.6	28285	33965.7	0.107811	0.0555604	0.0462681	0.107811	0.0555604	0.0462681	2.78438	2.88888	2.90746	0.0698799	2.86024	5.35511	3.32542e-07	6.47815
Q86TJ2	Q86TJ2	TAD2B_HUMAN	TADA2B	Transcriptional adapter 2-beta	421906			339970			505412	415419	334889	423478	1571.53	1571.53	341542	1571.53	1571.53	506984	416991	336461	424001	140045	113201	0.998766	0.0112216	0.0138826	0.805521	0.0112216	0.0138826	1.19571	2.97756	2.97223	0.276875	2.38184	3.10477	0.0316173	1.50007
P40818	P40818	UBP8_HUMAN	USP8	Ubiquitin carboxyl-terminal hydrolase 8	422795			401329			450335	425110	432821	424367	1571.53	1571.53	402901	1571.53	1571.53	451907	426682	434393	426391	143275	145845	0.995252	0.0109686	0.0107753	0.944908	0.0109686	0.0107753	1.05984	2.97806	2.97845	0.322217	2.33878	2.85965	0.0470919	1.32705
Q52LA3	Q52LA3	LIN52_HUMAN	LIN52	Protein lin-52 homolog	87548.2			65197.6			188445	283527	254328	89119.7	1571.53	1571.53	66769.1	1571.53	1571.53	190017	285099	255900	115302	96080.5	86347.5	0.772926	0.0163563	0.0182	0.579081	0.0163563	0.0182	1.64799	2.96729	2.9636	0.204546	2.52629	3.62653	0.00826028	2.08301
P13056	P13056	NR2C1_HUMAN	NR2C1	Nuclear receptor subfamily 2 group C member 1				44562.5			36277.4	469960	529048	1571.53	1571.53	1571.53	46134	1571.53	1571.53	37848.9	471532	530620	28518.2	158225	177921	0.0551061	0.00993223	0.00883272	1.61771	0.00993223	0.00883272	1.32719	2.98014	2.98233	0.545491	2.42989	2.15526	0.0704172	1.15232
P52435	P52435	RPB11_HUMAN	POLR2J	DNA-directed RNA polymerase II subunit RPB11-a	325890			494258			472482	475335	448415	327462	1571.53	1571.53	495830	1571.53	1571.53	474054	476907	449987	432448	160017	151043	0.757227	0.00982102	0.0104045	1.14656	0.00982102	0.0104045	1.09621	2.98036	2.97919	0.38893	2.35192	2.59626	0.0554019	1.25648
Q9UKK6	Q9UKK6	NXT1_HUMAN	NXT1	NTF2-related export protein 1	9780000			2010000			724554	796999	709449	9.77919e+06	1571.53	1571.53	2.01357e+06	1571.53	1571.53	726126	798571	711021	4.17296e+06	267238	238055	2.34346	0.00588062	0.00660153	0.482528	0.00588062	0.00660153	0.174007	2.98824	2.9868	0.165003	2.04968	3.63483	0.11861	0.925878
A0JNW5	A0JNW5	BLT3B_HUMAN	BLTP3B	Bridge-like lipid transfer protein family member 3B	470580			343698			558665	356119	350164	472152	1571.53	1571.53	345270	1571.53	1571.53	560237	357691	351736	459219	120278	118293	1.02816	0.0130658	0.013285	0.751862	0.0130658	0.013285	1.21998	2.97387	2.97343	0.259404	2.38909	3.20319	0.0283695	1.54715
Q8N8R7	Q8N8R7	AL14E_HUMAN	ARL14EP	ARL14 effector protein	572062			452952			647308	343197	412570	573634	1571.53	1571.53	454524	1571.53	1571.53	648880	344769	414142	559012	115971	139095	1.02616	0.0135511	0.0112982	0.813083	0.0135511	0.0112982	1.16076	2.9729	2.9774	0.279311	2.37035	3.08516	0.0340814	1.46748
Q6PK04	Q6PK04	CC137_HUMAN	CCDC137	Coiled-coil domain-containing protein 137	208710			177399			328297	337661	324351	210282	1571.53	1571.53	178971	1571.53	1571.53	329869	339233	325923	239707	114125	109689	0.877245	0.0137702	0.0143272	0.746622	0.0137702	0.0143272	1.37613	2.97246	2.97135	0.25824	2.43998	3.24008	0.0203397	1.69166
Q13670	Q13670	PM2PB_HUMAN	PMS2P11	Putative postmeiotic segregation increased 2-like protein 11							41075.6	89591.4	80277	1571.53	1571.53	1571.53	1571.53	1571.53	1571.53	42647.1	91162.9	81848.5	15263.4	31435.3	28330.5	0.10296	0.0499923	0.0554711	0.10296	0.0499923	0.0554711	2.79408	2.90002	2.88906	0.0694746	2.86105	5.36392	1.97336e-07	6.70479
Q13705	Q13705	AVR2B_HUMAN	ACVR2B	Activin receptor type-2B	332843							442538	452600	334415	1571.53	1571.53	1571.53	1571.53	1571.53	1571.53	444110	454172	112519	149084	152438	2.97207	0.0105412	0.0103093	0.0139667	0.0105412	0.0103093	0.0139667	2.97892	2.97938	0.0116057	1.99076	7.42234	0.1158	0.93629
P38936	P38936	CDN1A_HUMAN	CDKN1A	Cyclin-dependent kinase inhibitor 1	61279.9						36553.1	102140	78365.8	62851.4	1571.53	1571.53	1571.53	1571.53	1571.53	38124.6	103712	79937.3	34182.5	35618.2	27693.5	1.8387	0.0441214	0.0567472	0.0459745	0.0441214	0.0567472	1.11533	2.91176	2.88651	0.0489477	2.30453	5.55709	0.0192181	1.71629
O60294	O60294	TYW4_HUMAN	LCMT2	tRNA wybutosine-synthesizing protein 4	463189			532203			450909	483643	485832	464761	1571.53	1571.53	533775	1571.53	1571.53	452481	485215	487404	483672	162786	163516	0.9609	0.00965394	0.00961086	1.10359	0.00965394	0.00961086	0.935511	2.98069	2.98078	0.374284	2.29899	2.6188	0.0675222	1.17055
Q8NEM2	Q8NEM2	SHCBP_HUMAN	SHCBP1	SHC SH2 domain-binding protein 1	133556			161437			283684	302751	370241	135128	1571.53	1571.53	163009	1571.53	1571.53	285256	304323	371813	194464	102489	124985	0.694872	0.0153337	0.0125737	0.838246	0.0153337	0.0125737	1.46688	2.96933	2.97485	0.288718	2.47036	3.09699	0.0188795	1.72401
Q9H074	Q9H074	PAIP1_HUMAN	PAIP1	Polyadenylate-binding protein-interacting protein 1	727773			457799			508372	481900	361668	729345	1571.53	1571.53	459371	1571.53	1571.53	509944	483472	363240	566220	162205	122128	1.28809	0.00968852	0.0128679	0.811294	0.00968852	0.0128679	0.900611	2.98062	2.97426	0.27795	2.28517	3.0394	0.05378	1.26938
Q86UP3	Q86UP3	ZFHX4_HUMAN	ZFHX4	Zinc finger homeobox protein 4	396083			376217			286784	487514	520448	397655	1571.53	1571.53	377789	1571.53	1571.53	288356	489086	522020	354600	164076	175054	1.12142	0.00957802	0.00897736	1.06539	0.00957802	0.00897736	0.813186	2.98084	2.98205	0.361317	2.25869	2.64415	0.0776523	1.10985
Q8NCD3	Q8NCD3	HJURP_HUMAN	HJURP	Holliday junction recognition protein	183101			124840			324811	283781	262773	184673	1571.53	1571.53	126412	1571.53	1571.53	326383	285353	264345	212489	96165.2	89162.5	0.869093	0.0163419	0.0176254	0.594909	0.0163419	0.0176254	1.536	2.96732	2.96475	0.209625	2.48935	3.56989	0.0113857	1.94364
P35240	P35240	MERL_HUMAN	NF2	Merlin	571862			454003			457086	427371	448058	573434	1571.53	1571.53	455575	1571.53	1571.53	458658	428943	449630	495889	144029	150924	1.15638	0.0109112	0.0104127	0.918704	0.0109112	0.0104127	0.924921	2.97818	2.97917	0.313342	2.29409	2.87211	0.0572058	1.24256
Q5TAQ9	Q5TAQ9	DCAF8_HUMAN	DCAF8	DDB1- and CUL4-associated factor 8	327521			564905			292037	517752	715241	329093	1571.53	1571.53	566477	1571.53	1571.53	293609	519324	716813	396393	174156	239985	0.830219	0.00902369	0.00654842	1.42908	0.00902369	0.00654842	0.740701	2.98195	2.9869	0.481551	2.23652	2.2155	0.118495	0.9263
Q8N5W9	Q8N5W9	RFLB_HUMAN	RFLNB	Refilin-B	654240			545489			577257	403966	440511	655812	1571.53	1571.53	547061	1571.53	1571.53	578829	405538	442083	593900	136227	148409	1.10425	0.0115361	0.0105892	0.921132	0.0115361	0.0105892	0.974623	2.97693	2.97882	0.314419	2.31012	2.87721	0.0529286	1.27631
Q8WUQ7	Q8WUQ7	CATIN_HUMAN	CACTIN	Splicing factor Cactin	345927			245322			408155	345846	326482	347499	1571.53	1571.53	246894	1571.53	1571.53	409727	347418	328054	334706	116854	110399	1.03822	0.0134487	0.014235	0.737643	0.0134487	0.014235	1.22414	2.9731	2.97153	0.255109	2.38959	3.22758	0.0276748	1.55792
Q6PJG2	Q6PJG2	MDEAS_HUMAN	MIDEAS	Mitotic deacetylase-associated SANT domain protein	403119			256612			513116	331211	283315	404691	1571.53	1571.53	258184	1571.53	1571.53	514688	332783	284887	392521	111975	96009.9	1.031	0.0140346	0.0163684	0.657758	0.0140346	0.0163684	1.31124	2.97193	2.96726	0.229387	2.41681	3.39725	0.0210228	1.67731
P36896	P36896	ACV1B_HUMAN	ACVR1B	Activin receptor type-1B				48472.6			83476.9	330572	330175	1571.53	1571.53	1571.53	50044.1	1571.53	1571.53	85048.4	332144	331747	45554.7	111762	111630	0.0344975	0.0140613	0.014078	1.09855	0.0140613	0.014078	1.86695	2.97188	2.97184	0.375563	2.60356	2.79336	0.0124743	1.90398
Q6IQ21	Q6IQ21	ZN770_HUMAN	ZNF770	Zinc finger protein 770	227486			123055			302354	263486	287110	229058	1571.53	1571.53	124627	1571.53	1571.53	303926	265058	288682	219203	89400.2	97274.9	1.04496	0.0175785	0.0161555	0.568543	0.0175785	0.0161555	1.3865	2.96484	2.96769	0.200759	2.43968	3.60315	0.0159433	1.79742
P42702	P42702	LIFR_HUMAN	LIFR	Leukemia inhibitory factor receptor	18611.6						24441.3	107283	101612	20183.1	1571.53	1571.53	1571.53	1571.53	1571.53	26012.8	108855	103184	15922.5	37332.5	35442.2	1.26759	0.0420953	0.0443405	0.0986984	0.0420953	0.0443405	1.63372	2.91581	2.91132	0.0617114	2.48695	5.33269	0.00474354	2.3239
Q92830	Q92830	KAT2A_HUMAN	KAT2A	Histone acetyltransferase KAT2A	409979			383407			493819	391970	363498	411551	1571.53	1571.53	384979	1571.53	1571.53	495391	393542	365070	430640	132228	122738	0.955672	0.0118849	0.0128039	0.893969	0.0118849	0.0128039	1.15036	2.97623	2.97439	0.306219	2.36699	2.95042	0.0380147	1.42005
Q9Y5B8	Q9Y5B8	NDK7_HUMAN	NME7	Nucleoside diphosphate kinase 7	214096	3960000		308310			284462	446770	445152	215668	3.95702e+06	1571.53	309882	1571.53	1571.53	286034	448342	446724	270528	1.46898e+06	149956	0.797211	2.69372	0.0104799	1.14547	0.00106981	0.0104799	1.05732	0.305206	2.97904	0.385674	1.44719	1.9078	0.295177	0.529918
Q9HAZ1	Q9HAZ1	CLK4_HUMAN	CLK4	Dual specificity protein kinase CLK4	171155			62531			226574	237719	214562	172727	1571.53	1571.53	64102.5	1571.53	1571.53	228146	239291	216134	154992	80811.2	73092.2	1.11443	0.0194469	0.0215006	0.413587	0.0194469	0.0215006	1.47199	2.96111	2.957	0.151512	2.46336	4.02313	0.0107482	1.96867
Q03111	Q03111	ENL_HUMAN	MLLT1	Protein ENL	292347			190250			325126	369090	289843	293919	1571.53	1571.53	191822	1571.53	1571.53	326698	370662	291415	270813	124602	98185.9	1.08532	0.0126124	0.0160056	0.708319	0.0126124	0.0160056	1.20636	2.97478	2.96799	0.245646	2.38304	3.27815	0.0277615	1.55656
O75665	O75665	OFD1_HUMAN	OFD1	Centriole and centriolar satellite protein OFD1	362558			221880			347262	382845	302246	364130	1571.53	1571.53	223452	1571.53	1571.53	348834	384417	303818	312138	129187	102320	1.16657	0.0121648	0.0153589	0.715874	0.0121648	0.0153589	1.11756	2.97567	2.96928	0.247799	2.35417	3.24798	0.0333412	1.47702
Q9Y3I1	Q9Y3I1	FBX7_HUMAN	FBXO7	F-box only protein 7	340033			600098			467772	482575	479972	341605	1571.53	1571.53	601670	1571.53	1571.53	469344	484147	481544	470873	162430	161562	0.725471	0.0096751	0.00972706	1.27778	0.0096751	0.00972706	0.996753	2.98065	2.98055	0.432393	2.31932	2.42329	0.0740154	1.13068
Q96NB3	Q96NB3	ZN830_HUMAN	ZNF830	Zinc finger protein 830	196411			209607			206559	434897	420939	197983	1571.53	1571.53	211179	1571.53	1571.53	208131	436469	422511	205764	146537	141885	0.962183	0.0107244	0.0110761	1.02631	0.0107244	0.0110761	1.0115	2.97855	2.97785	0.349372	2.32263	2.73293	0.0555414	1.25538
O15062	O15062	ZBTB5_HUMAN	ZBTB5	Zinc finger and BTB domain-containing protein 5	47583.1			36340.1			139239	278747	172951	49154.6	1571.53	1571.53	37911.6	1571.53	1571.53	140811	280319	174523	75958.9	94487.2	59221.9	0.647121	0.0166321	0.0265362	0.499107	0.0166321	0.0265362	1.85377	2.96674	2.94693	0.180758	2.58915	3.84034	0.0038583	2.4136
O94806	O94806;Q15139	KPCD3_HUMAN	PRKD3	Serine/threonine-protein kinase D3	469622			260347			443759	332503	318149	471194	1571.53	1571.53	261919	1571.53	1571.53	445331	334075	319721	392814	112406	107621	1.19953	0.0139808	0.0146024	0.666775	0.0139808	0.0146024	1.13369	2.97204	2.9708	0.231786	2.35884	3.34721	0.0307256	1.5125
Q9NX07	Q9NX07	TSAP1_HUMAN	TRNAU1AP	tRNA selenocysteine 1-associated protein 1				256214			238572	1660000	115539	1571.53	1571.53	1571.53	257786	1571.53	1571.53	240144	1.6645e+06	117111	166500	555882	40084.5	0.00943858	0.00282709	0.0392053	1.54826	0.00282709	0.0392053	1.4423	2.99435	2.92159	0.530097	2.45275	2.21007	0.0552723	1.25749
Q6STE5	Q6STE5	SMRD3_HUMAN	SMARCD3	SWI/SNF-related matrix-associated actin-dependent regulator of chromatin subfamily D member 3	123602			142890			182360	389659	362857	125174	1571.53	1571.53	144462	1571.53	1571.53	183932	391231	364429	151189	131458	122524	0.827928	0.0119546	0.0128263	0.955504	0.0119546	0.0128263	1.21657	2.97609	2.97435	0.326762	2.389	2.8701	0.0362134	1.44113
Q2M296	Q2M296	MTHSD_HUMAN	MTHFSD	Methenyltetrahydrofolate synthase domain-containing protein	276366			260974			376744	354961	347284	277938	1571.53	1571.53	262546	1571.53	1571.53	378316	356533	348856	306266	119892	117333	0.907503	0.0131079	0.0133937	0.857246	0.0131079	0.0133937	1.23525	2.97378	2.97321	0.294583	2.39408	3.02273	0.0310936	1.50733
Q86YA3	Q86YA3	ZGRF1_HUMAN	ZGRF1	Protein ZGRF1		3320000	2000000				42202.9	84712.4	72702.5	1571.53	3.32007e+06	1.99804e+06	1571.53	1571.53	1571.53	43774.4	86283.9	74274	15639.2	1.13598e+06	691296	0.100487	2.92266	2.89028	0.100487	0.00138341	0.0022733	2.79903	0.0759558	0.107442	0.0347144	0.994141	4.83984	0.347945	0.458489
P61129	P61129	ZC3H6_HUMAN	ZC3H6	Zinc finger CCCH domain-containing protein 6	98808			106269			209512	300355	299878	100380	1571.53	1571.53	107841	1571.53	1571.53	211084	301927	301450	139768	101690	101531	0.718187	0.0154541	0.0154783	0.771569	0.0154541	0.0154783	1.51024	2.96909	2.96904	0.2675	2.48279	3.21435	0.0155441	1.80843
Q9NQV6	Q9NQV6	PRD10_HUMAN	PRDM10	PR domain zinc finger protein 10	288308			230525			295858	389169	350094	289880	1571.53	1571.53	232097	1571.53	1571.53	297430	390741	351666	273135	131295	118270	1.0613	0.0119695	0.0132877	0.84975	0.0119695	0.0132877	1.08895	2.97606	2.97342	0.291669	2.34614	3.00789	0.0404483	1.3931
Q8WXF0	Q8WXF0	SRS12_HUMAN	SRSF12	Serine/arginine-rich splicing factor 12	226823			281327			296107	361973	451645	228395	1571.53	1571.53	282899	1571.53	1571.53	297679	363545	453217	269657	122229	152120	0.846981	0.0128572	0.0103308	1.0491	0.0128572	0.0103308	1.10391	2.97429	2.97934	0.357431	2.35251	2.71847	0.049039	1.30946
Q9HDC5	Q9HDC5	JPH1_HUMAN	JPH1	Junctophilin-1	405577			290798			459741	305384	353013	407149	1571.53	1571.53	292370	1571.53	1571.53	461313	306956	354585	386944	103366	119243	1.05222	0.0152035	0.0131792	0.755587	0.0152035	0.0131792	1.1922	2.96959	2.97364	0.261323	2.37848	3.18613	0.0300786	1.52174
Q7Z494	Q7Z494	NPHP3_HUMAN	NPHP3	Nephrocystin-3	294253			315899			358273	369572	405159	295825	1571.53	1571.53	317471	1571.53	1571.53	359845	371144	406731	324380	124762	136625	0.911969	0.0125962	0.0115025	0.9787	0.0125962	0.0115025	1.10933	2.97481	2.97699	0.334266	2.35371	2.81587	0.0449161	1.3476
Q9H9G7	Q9H9G7;Q9HCK5	AGO3_HUMAN	AGO3	Protein argonaute-3	385526			271992			374121	344463	356381	387098	1571.53	1571.53	273564	1571.53	1571.53	375693	346035	357953	345451	116393	120365	1.12056	0.0135019	0.0130563	0.791902	0.0135019	0.0130563	1.08754	2.973	2.97389	0.27282	2.34481	3.10345	0.0381558	1.41844
Q9NYL2	Q9NYL2	M3K20_HUMAN	MAP3K20	Mitogen-activated protein kinase kinase kinase 20	318079			271272			431706	338320	306237	319651	1571.53	1571.53	272844	1571.53	1571.53	433278	339892	307809	341924	114345	103651	0.934859	0.0137437	0.0151618	0.797966	0.0137437	0.0151618	1.26718	2.97251	2.96968	0.275624	2.40312	3.12414	0.0271967	1.56548
Q96K83	Q96K83	ZN521_HUMAN	ZNF521	Zinc finger protein 521	408292			298092			391872	370810	337022	409864	1571.53	1571.53	299664	1571.53	1571.53	393444	372382	338594	367657	125175	113912	1.1148	0.0125546	0.0137959	0.815063	0.0125546	0.0137959	1.07014	2.97489	2.97241	0.280471	2.33915	3.06006	0.040336	1.39431
Q14207	Q14207	NPAT_HUMAN	NPAT	Protein NPAT	259290			219452			377912	305380	312489	260862	1571.53	1571.53	221024	1571.53	1571.53	379484	306952	314061	287123	103365	105735	0.908536	0.0152037	0.0148629	0.769787	0.0152037	0.0148629	1.32168	2.96959	2.97027	0.266618	2.42051	3.18247	0.0234934	1.62905
Q9NP50	Q9NP50	SHCAF_HUMAN	SINHCAF	SIN3-HDAC complex-associated factor	245294			284528			332737	444916	315314	246866	1571.53	1571.53	286100	1571.53	1571.53	334309	446488	316886	289091	149877	106676	0.853937	0.0104854	0.0147317	0.989651	0.0104854	0.0147317	1.15641	2.97903	2.97054	0.33829	2.36866	2.80774	0.041938	1.37739
Q76L83	Q76L83	ASXL2_HUMAN	ASXL2	Putative Polycomb group protein ASXL2	244074			154789			238437	367204	289819	245646	1571.53	1571.53	156361	1571.53	1571.53	240009	368776	291391	214005	123973	98177.9	1.14785	0.0126764	0.0160069	0.73064	0.0126764	0.0160069	1.12151	2.97465	2.96799	0.253108	2.35471	3.21773	0.0335874	1.47382
Q9NZI7	Q9NZI7	UBIP1_HUMAN	UBP1	Upstream-binding protein 1	412360			451924			376198	431015	455099	413932	1571.53	1571.53	453496	1571.53	1571.53	377770	432587	456671	415066	145243	153271	0.997268	0.01082	0.0102532	1.09259	0.01082	0.0102532	0.910144	2.97836	2.97949	0.37122	2.28933	2.62458	0.0693381	1.15903
Q86YC2	Q86YC2	PALB2_HUMAN	PALB2	Partner and localizer of BRCA2	60612.9						76884.2	59685.2	51175.8	62184.4	1571.53	1571.53	1571.53	1571.53	1571.53	78455.7	61256.7	52747.3	47403.9	21466.6	18630.1	1.3118	0.0732079	0.084354	0.0331518	0.0732079	0.084354	1.65505	2.85358	2.83129	0.0635712	2.44664	5.26628	0.00384596	2.415
P78549	P78549	NTH_HUMAN	NTHL1	Endonuclease III-like protein 1	333660			362004			513220	301480	374268	335232	1571.53	1571.53	363576	1571.53	1571.53	514792	303052	375840	404533	102065	126328	0.828688	0.0153973	0.0124401	0.898754	0.0153973	0.0124401	1.27256	2.96921	2.97512	0.308864	2.40563	2.96137	0.0304211	1.51682
Q9H582	Q9H582	ZN644_HUMAN	ZNF644	Zinc finger protein 644	227900		4120000	149606			260486	308975	297913	229472	1571.53	4.11736e+06	151178	1571.53	1571.53	262058	310547	299485	214236	104563	1.47281e+06	1.07112	0.0150294	2.79559	0.70566	0.0150294	0.00106703	1.22322	2.96994	0.203343	0.240586	1.4655	2.60677	0.218793	0.659966
Q53EL6	Q53EL6	PDCD4_HUMAN	PDCD4	Programmed cell death protein 4	275296			343294			254006	437381	491435	276868	1571.53	1571.53	344866	1571.53	1571.53	255578	438953	493007	292437	147365	165383	0.94676	0.0106642	0.00950233	1.17928	0.0106642	0.00950233	0.873958	2.97867	2.981	0.399816	2.27788	2.51028	0.0794554	1.09988
O75446	O75446	SAP30_HUMAN	SAP30	Histone deacetylase complex subunit SAP30				490715			440551	434411	406714	1571.53	1571.53	1571.53	492287	1571.53	1571.53	442123	435983	408286	311994	146375	137143	0.00503704	0.0107363	0.011459	1.57787	0.0107363	0.011459	1.41709	2.97853	2.97708	0.533356	2.45757	2.20406	0.0594009	1.22621
Q96MX3	Q96MX3	ZNF48_HUMAN	ZNF48	Zinc finger protein 48	283900			219990			314018	405099	274012	285472	1571.53	1571.53	221562	1571.53	1571.53	315590	406671	275584	274208	136605	92908.9	1.04108	0.0115042	0.0169147	0.808007	0.0115042	0.0169147	1.15091	2.97699	2.96617	0.278809	2.36469	3.08431	0.0344961	1.46223
Q8WXA3	Q8WXA3	RUFY2_HUMAN	RUFY2	RUN and FYVE domain-containing protein 2	243365			195004			263396	351238	331996	244937	1571.53	1571.53	196576	1571.53	1571.53	264968	352810	333568	235493	118651	112237	1.0401	0.013245	0.0140019	0.83474	0.013245	0.0140019	1.12516	2.97351	2.972	0.287329	2.35689	3.03611	0.0372636	1.42871
Q03112	Q03112	MECOM_HUMAN	MECOM	Histone-lysine N-methyltransferase MECOM	211981			126108			183890	344212	310837	213553	1571.53	1571.53	127680	1571.53	1571.53	185462	345784	312409	175565	116309	105184	1.21638	0.0135117	0.0149407	0.727251	0.0135117	0.0149407	1.05637	2.97298	2.97012	0.251901	2.33316	3.21135	0.0378327	1.42213
Q9H553	Q9H553	ALG2_HUMAN	ALG2	Alpha-1,3/1,6-mannosyltransferase ALG2	273840			572576			224429	629178	625023	275412	1571.53	1571.53	574148	1571.53	1571.53	226001	630750	626595	358520	211298	209913	0.76819	0.0074375	0.00748657	1.60144	0.0074375	0.00748657	0.630371	2.98513	2.98503	0.538788	2.20017	2.02983	0.154504	0.811061
O95372	O95372	LYPA2_HUMAN	LYPLA2	Acyl-protein thioesterase 2	508090			997713			256342	905723	662164	509662	1571.53	1571.53	999285	1571.53	1571.53	257914	907295	663736	588953	303479	222293	0.865368	0.00517836	0.00706962	1.69671	0.00517836	0.00706962	0.437919	2.98964	2.98586	0.569654	2.13781	1.90798	0.198937	0.701285
Q15572	Q15572	TAF1C_HUMAN	TAF1C	TATA box-binding protein-associated factor RNA polymerase I subunit C	290905			246742			300626	329656	380650	292477	1571.53	1571.53	248314	1571.53	1571.53	302198	331228	382222	280996	111457	128455	1.04086	0.0140999	0.0122341	0.883691	0.0140999	0.0122341	1.07545	2.9718	2.97553	0.303342	2.34093	2.94807	0.0429366	1.36717
Q86UQ0	Q86UQ0	ZN589_HUMAN	ZNF589	Zinc finger protein 589							60044.5	70112.6	53224.5	1571.53	1571.53	1571.53	1571.53	1571.53	1571.53	61616	71684.1	54796	21586.4	24942.4	19313	0.0728018	0.0630062	0.0813713	0.0728018	0.0630062	0.0813713	2.8544	2.87399	2.83726	0.0723931	2.85521	5.3016	1.9815e-09	8.70301
O43524	O43524	FOXO3_HUMAN	FOXO3	Forkhead box protein O3	260172			213882			248688	419506	310811	261744	1571.53	1571.53	215454	1571.53	1571.53	250260	421078	312383	242486	141407	105175	1.07942	0.0111135	0.014942	0.888521	0.0111135	0.014942	1.03206	2.97777	2.97012	0.304859	2.32665	2.93204	0.0465172	1.33239
Q2YD98	Q2YD98	UVSSA_HUMAN	UVSSA	UV-stimulated scaffold protein A	46241.6						77181.8	33658	84373.1	47813.1	1571.53	1571.53	1571.53	1571.53	1571.53	78753.3	35229.5	85944.6	42712.7	12790.9	29695.9	1.11941	0.122863	0.0529206	0.036793	0.122863	0.0529206	1.84379	2.75427	2.89416	0.0708589	2.49741	5.13934	0.00182916	2.73775
Q9NWK9	Q9NWK9	BCD1_HUMAN	ZNHIT6	Box C/D snoRNA protein 1	309745			302900			405482	361912	308648	311317	1571.53	1571.53	304472	1571.53	1571.53	407054	363484	310220	340947	122209	104454	0.913093	0.0128593	0.0150451	0.893017	0.0128593	0.0150451	1.19389	2.97428	2.96991	0.306974	2.37936	2.95439	0.0350419	1.45541
Q96K58	Q96K58	ZN668_HUMAN	ZNF668	Zinc finger protein 668	352783			269888			340026	353126	335504	354355	1571.53	1571.53	271460	1571.53	1571.53	341598	354698	337076	322471	119280	113406	1.09887	0.0131751	0.0138575	0.841812	0.0131751	0.0138575	1.05931	2.97365	2.97229	0.289615	2.33508	3.01127	0.0422708	1.37396
P23443	P23443	KS6B1_HUMAN	RPS6KB1	Ribosomal protein S6 kinase beta-1	389119			400898			349370	434997	392284	390691	1571.53	1571.53	402470	1571.53	1571.53	350942	436569	393856	381367	146571	132333	1.02445	0.010722	0.0118755	1.05533	0.010722	0.0118755	0.920219	2.97856	2.97625	0.35931	2.29167	2.6731	0.0658545	1.18141
Q5T280	Q5T280	CI114_HUMAN	SPOUT1	Putative methyltransferase C9orf114	239250			210390			343379	289612	314087	240822	1571.53	1571.53	211962	1571.53	1571.53	344951	291184	315659	265911	98108.9	106267	0.905646	0.0160182	0.0147884	0.797114	0.0160182	0.0147884	1.29724	2.96796	2.97042	0.275974	2.41188	3.12755	0.025543	1.59273
Q15051	Q15051	IQCB1_HUMAN	IQCB1	IQ calmodulin-binding motif-containing protein 1	258660			359736			370396	388422	367706	260232	1571.53	1571.53	361308	1571.53	1571.53	371968	389994	369278	331169	131046	124140	0.785797	0.0119922	0.0126593	1.09101	0.0119922	0.0126593	1.1232	2.97602	2.97468	0.371886	2.35796	2.66461	0.0498263	1.30254
Q9UBP9	Q9UBP9	GULP1_HUMAN	GULP1	PTB domain-containing engulfment adapter protein 1	640276			491318			502988	397518	359904	641848	1571.53	1571.53	492890	1571.53	1571.53	504560	399090	361476	546432	134078	121540	1.17462	0.011721	0.0129302	0.902014	0.011721	0.0129302	0.923371	2.97656	2.97414	0.308888	2.29136	2.89104	0.0564384	1.24843
Q7Z3B3	Q7Z3B3	KANL1_HUMAN	KANSL1	KAT8 regulatory NSL complex subunit 1	180266			119708			210894	283665	293915	181838	1571.53	1571.53	121280	1571.53	1571.53	212466	285237	295487	171861	96126.5	99543.2	1.05805	0.0163485	0.0157874	0.705684	0.0163485	0.0157874	1.23626	2.9673	2.96843	0.24594	2.39066	3.28103	0.0260057	1.58493
P01106	P01106	MYC_HUMAN	MYC	Myc proto-oncogene protein	325375			239179			319421	364813	299522	326947	1571.53	1571.53	240751	1571.53	1571.53	320993	366385	301094	296230	123176	101412	1.10369	0.0127584	0.0154964	0.812715	0.0127584	0.0154964	1.08359	2.97448	2.96901	0.280323	2.34236	3.0628	0.0392605	1.40604
O95503	O95503	CBX6_HUMAN	CBX6	Chromobox protein homolog 6	218334			176664			262006	330630	297014	219906	1571.53	1571.53	178236	1571.53	1571.53	263578	332202	298586	220573	111782	100576	0.996975	0.0140589	0.0156252	0.808057	0.0140589	0.0156252	1.19497	2.97188	2.96875	0.279247	2.37853	3.09046	0.0317095	1.49881
Q96K80	Q96K80	ZC3HA_HUMAN	ZC3H10	Zinc finger CCCH domain-containing protein 10	49298.3						54998	78340.4	49319.6	50869.8	1571.53	1571.53	1571.53	1571.53	1571.53	56569.5	79911.9	50891.1	36337	27685	18011.4	1.39995	0.0567645	0.0872517	0.0432487	0.0567645	0.0872517	1.5568	2.88647	2.8255	0.0624216	2.42292	5.27856	0.0055291	2.25735
Q13127	Q13127	REST_HUMAN	REST	RE1-silencing transcription factor							44491.7	74860.8	63282.2	1571.53	1571.53	1571.53	1571.53	1571.53	1571.53	46063.2	76432.3	64853.7	16402.1	26525.1	22665.6	0.0958125	0.0592467	0.0693353	0.0958125	0.0592467	0.0693353	2.80838	2.88151	2.86133	0.0747981	2.8504	5.25202	3.57003e-08	7.44733
Q8IZJ1	Q8IZJ1	UNC5B_HUMAN	UNC5B	Netrin receptor UNC5B	168526			197103			187649	385448	392463	170098	1571.53	1571.53	198675	1571.53	1571.53	189221	387020	394035	185998	130054	132393	0.914515	0.0120836	0.0118702	1.06816	0.0120836	0.0118702	1.01733	2.97583	2.97626	0.364037	2.32314	2.67392	0.0575144	1.24022
P24468	P10589;P24468	COT2_HUMAN	NR2F2	COUP transcription factor 2	231097			425185			326842	427246	435926	232669	1571.53	1571.53	426757	1571.53	1571.53	328414	428818	437498	329280	143987	146880	0.706599	0.0109144	0.0106994	1.29603	0.0109144	0.0106994	0.99737	2.97817	2.9786	0.439215	2.31805	2.39991	0.0754192	1.12252
P17026	Q9NYW8;P17026;Q7Z7L9;Q86T29	ZNF22_HUMAN	ZNF22	Zinc finger protein 22	243754			174817			286429	220378	396566	245326	1571.53	1571.53	176389	1571.53	1571.53	288001	221950	398138	236572	75030.9	133760	1.037	0.020945	0.0117488	0.745603	0.020945	0.0117488	1.21739	2.95811	2.9765	0.259432	2.384	3.19995	0.0282553	1.5489
P0C1Z6	P0C1Z6	TFPT_HUMAN	TFPT	TCF3 fusion partner	155103			123209			207947	317398	266877	156675	1571.53	1571.53	124781	1571.53	1571.53	209519	318970	268449	163658	107371	90530.5	0.95733	0.0146364	0.0173591	0.762448	0.0146364	0.0173591	1.28022	2.97073	2.96528	0.264814	2.40541	3.18323	0.0253583	1.59588
Q9Y4E6	Q9Y4E6	WDR7_HUMAN	WDR7	WD repeat-containing protein 7	395624			385171			468948	361195	322113	397196	1571.53	1571.53	386743	1571.53	1571.53	470520	362767	323685	418153	121970	108943	0.949882	0.0128845	0.0144253	0.924884	0.0128845	0.0144253	1.12523	2.97423	2.97115	0.317398	2.35687	2.89251	0.0411376	1.38576
Q8IUH3	Q8IUH3	RBM45_HUMAN	RBM45	RNA-binding protein 45	289483			243441			321818	311434	341962	291055	1571.53	1571.53	245013	1571.53	1571.53	323390	313006	343534	286486	105383	115559	1.01595	0.0149125	0.0135993	0.855235	0.0149125	0.0135993	1.12882	2.97017	2.9728	0.294582	2.35726	3.00037	0.0378408	1.42204
Q9ULH1	Q9ULH1	ASAP1_HUMAN	ASAP1	Arf-GAP with SH3 domain, ANK repeat and PH domain-containing protein 1	373408			315604			324051	400927	341551	374980	1571.53	1571.53	317176	1571.53	1571.53	325623	402499	343123	339259	135214	115422	1.10529	0.0116225	0.0136155	0.934906	0.0116225	0.0136155	0.959805	2.97675	2.97277	0.320048	2.30311	2.84722	0.0549628	1.25993
P54274	P54274	TERF1_HUMAN	TERF1	Telomeric repeat-binding factor 1	203782			200655			342388	280924	292543	205354	1571.53	1571.53	202227	1571.53	1571.53	343960	282496	294115	250513	95212.9	99085.9	0.819731	0.0165054	0.0158602	0.807249	0.0165054	0.0158602	1.37302	2.96699	2.96828	0.279872	2.4361	3.12173	0.0220819	1.65596
Q96JN8	Q96JN8	NEUL4_HUMAN	NEURL4	Neuralized-like protein 4	436669			330580			417945	346200	319394	438241	1571.53	1571.53	332152	1571.53	1571.53	419517	347772	320966	396636	116972	108036	1.10489	0.0134351	0.0145463	0.837421	0.0134351	0.0145463	1.05769	2.97313	2.97091	0.288468	2.33391	3.01627	0.0421951	1.37474
Q9UKL3	Q9UKL3	C8AP2_HUMAN	CASP8AP2	CASP8-associated protein 2	191901		1330000	131649			290091	272336	231952	193473	1571.53	1.33397e+06	133221	1571.53	1571.53	291663	273908	233524	206119	92350.2	523022	0.938647	0.017017	2.55051	0.64633	0.017017	0.0030047	1.41502	2.96597	0.446489	0.222117	1.60916	2.85691	0.143551	0.842993
Q9H019	Q9H019	MFR1L_HUMAN	MTFR1L	Mitochondrial fission regulator 1-like	224017			222215			338135	305612	297580	225589	1571.53	1571.53	223787	1571.53	1571.53	339707	307184	299152	263027	103442	100765	0.857662	0.0151923	0.015596	0.850811	0.0151923	0.015596	1.29153	2.96962	2.96881	0.293867	2.40998	3.03579	0.0275995	1.5591
Q9H792	Q9H792	PEAK1_HUMAN	PEAK1	Inactive tyrosine-protein kinase PEAK1	458753			281168			366484	342358	307548	460325	1571.53	1571.53	282740	1571.53	1571.53	368056	343930	309120	370373	115691	104088	1.24287	0.0135838	0.0150981	0.763391	0.0135838	0.0150981	0.993742	2.97283	2.9698	0.264024	2.31213	3.13048	0.0438736	1.3578
Q2TB18	Q2TB18	ASTE1_HUMAN	ASTE1	Protein asteroid homolog 1	232094			124729			267433	267497	239583	233666	1571.53	1571.53	126301	1571.53	1571.53	269005	269069	241155	209657	90737.2	81432.5	1.11451	0.0173195	0.0192985	0.602415	0.0173195	0.0192985	1.28307	2.96536	2.9614	0.213011	2.40328	3.496	0.0209516	1.67878
Q9UPT9	A6NNY8;Q9UPT9	UBP22_HUMAN	USP22	Ubiquitin carboxyl-terminal hydrolase 22	209203			223091			316828	337015	286109	210775	1571.53	1571.53	224663	1571.53	1571.53	318400	338587	287681	251279	113910	96941.2	0.838807	0.0137962	0.0162111	0.894077	0.0137962	0.0162111	1.26712	2.97241	2.96758	0.308028	2.40237	2.96332	0.0305422	1.5151
Q9NUU6	Q9NUU6	OTULL_HUMAN	OTULINL	Inactive ubiquitin thioesterase OTULINL	309201			330236			284953	394506	400099	310773	1571.53	1571.53	331808	1571.53	1571.53	286525	396078	401671	309702	133074	134938	1.00346	0.0118094	0.0116463	1.07138	0.0118094	0.0116463	0.925163	2.97638	2.97671	0.364945	2.29275	2.65133	0.0664225	1.17768
Q99741	Q99741	CDC6_HUMAN	CDC6	Cell division control protein 6 homolog	180523			144886			325272	247446	245476	182095	1571.53	1571.53	146458	1571.53	1571.53	326844	249018	247048	218465	84053.5	83396.9	0.833517	0.0186967	0.0188439	0.670393	0.0186967	0.0188439	1.49609	2.96261	2.96231	0.235978	2.47367	3.38993	0.0138785	1.85766
Q86WG5	Q86WG5	MTMRD_HUMAN	SBF2	Myotubularin-related protein 13	554354			420955			485773	304697	386519	555926	1571.53	1571.53	422527	1571.53	1571.53	487345	306269	388091	488599	103137	130411	1.1378	0.0152372	0.0120505	0.864772	0.0152372	0.0120505	0.997433	2.96953	2.9759	0.297353	2.31429	2.96032	0.0481597	1.31732
Q16560	Q16560	U1SBP_HUMAN	SNRNP35	U11/U12 small nuclear ribonucleoprotein 35 kDa protein	238062			76168.6			184141	216408	261236	239634	1571.53	1571.53	77740.1	1571.53	1571.53	185713	217980	262808	167695	73707.5	88650.2	1.42898	0.0213211	0.0177273	0.463579	0.0213211	0.0177273	1.10744	2.95736	2.96455	0.167543	2.34311	3.80583	0.0266736	1.57392
Q9Y4E1	Q9Y4E1	WAC2C_HUMAN	WASHC2C	WASH complex subunit 2C	220816			133965			274390	283768	231572	222388	1571.53	1571.53	135537	1571.53	1571.53	275962	285340	233144	211295	96160.9	78762.2	1.0525	0.0163427	0.0199528	0.641456	0.0163427	0.0199528	1.30605	2.96731	2.96009	0.225917	2.41115	3.41586	0.020804	1.68185
Q02086	Q02086	SP2_HUMAN	SP2	Transcription factor Sp2	273726			142831			257612	283634	262942	275298	1571.53	1571.53	144403	1571.53	1571.53	259184	285206	264514	226295	96116.2	89218.9	1.21655	0.0163503	0.0176143	0.638118	0.0163503	0.0176143	1.14534	2.9673	2.96477	0.224027	2.35914	3.39651	0.0291157	1.53587
Q9NZ63	Q9NZ63	TLS1_HUMAN	C9orf78	Splicing factor C9orf78	376998			467711			403594	365030	423973	378570	1571.53	1571.53	469283	1571.53	1571.53	405166	366602	425545	417673	123248	142896	0.906379	0.0127509	0.0109977	1.12357	0.0127509	0.0109977	0.970055	2.9745	2.978	0.382438	2.30752	2.59304	0.065499	1.18377
P10071	P10071	GLI3_HUMAN	GLI3	Transcriptional activator GLI3	143368			157887			205793	288651	352732	144940	1571.53	1571.53	159459	1571.53	1571.53	207365	290223	354304	170588	97788.5	119149	0.849649	0.0160706	0.0131896	0.934761	0.0160706	0.0131896	1.21559	2.96786	2.97362	0.32134	2.38569	2.89223	0.0353526	1.45158
Q9Y312	Q9Y312	AAR2_HUMAN	AAR2	Protein AAR2 homolog	306367			381510			366488	364790	377625	307939	1571.53	1571.53	383082	1571.53	1571.53	368060	366362	379197	353027	123168	127447	0.872282	0.0127592	0.0123309	1.08514	0.0127592	0.0123309	1.04258	2.97448	2.97534	0.370075	2.3308	2.65494	0.0562991	1.2495
A8MW92	A8MW92	P20L1_HUMAN	PHF20L1	PHD finger protein 20-like protein 1	105704			95936.5			183081	247889	278411	107276	1571.53	1571.53	97508	1571.53	1571.53	184653	249461	279983	129812	84201.2	94375.2	0.826391	0.0186639	0.0166519	0.751148	0.0186639	0.0166519	1.42246	2.96267	2.9667	0.262155	2.45061	3.22465	0.0183901	1.73542
Q9HC62	Q9HC62	SENP2_HUMAN	SENP2	Sentrin-specific protease 2	257093			177236			371900	246112	254057	258665	1571.53	1571.53	178808	1571.53	1571.53	373472	247684	255629	270315	83608.9	86257.2	0.956902	0.0187962	0.0182191	0.66148	0.0187962	0.0182191	1.38162	2.96241	2.96356	0.232832	2.43586	3.38707	0.0179695	1.74546
O95563	O95563	MPC2_HUMAN	MPC2	Mitochondrial pyruvate carrier 2	651730			1310000			471590	628629	578159	653302	1571.53	1571.53	1.30745e+06	1571.53	1571.53	473162	630201	579731	811305	211115	194291	0.805248	0.00744395	0.0080885	1.61154	0.00744395	0.0080885	0.583211	2.98511	2.98382	0.542358	2.18405	2.00969	0.163279	0.787069
Q04724	Q04724	TLE1_HUMAN	TLE1	Transducin-like enhancer protein 1	236065			429902			189883	568797	520070	237637	1571.53	1571.53	431474	1571.53	1571.53	191455	570369	521642	286855	191171	174928	0.828421	0.00822054	0.00898383	1.50415	0.00822054	0.00898383	0.667426	2.98356	2.98203	0.507119	2.21101	2.12431	0.137274	0.862411
Q9Y5V0	Q9Y5V0	ZN706_HUMAN	ZNF706	Zinc finger protein 706	1590000			1310000			1960000	360608	240923	1.59072e+06	1571.53	1571.53	1.30896e+06	1571.53	1571.53	1.96635e+06	362180	242495	1.62201e+06	121774	81879.2	0.980709	0.0129052	0.0191932	0.806999	0.0129052	0.0191932	1.21229	2.97419	2.96161	0.279699	2.3827	3.09065	0.0306045	1.51421
Q8TF46	Q8TF46	DI3L1_HUMAN	DIS3L	DIS3-like exonuclease 1	425015			342710			455148	364195	270131	426587	1571.53	1571.53	344282	1571.53	1571.53	456720	365767	271703	409196	122970	91615.2	1.0425	0.0127798	0.0171535	0.841361	0.0127798	0.0171535	1.11614	2.97444	2.96569	0.290432	2.35209	3.01767	0.0381362	1.41866
Q9Y597	Q8TBC3;Q9Y597	KCTD3_HUMAN	KCTD3	BTB/POZ domain-containing protein KCTD3	496729			378711			499025	329069	299070	498301	1571.53	1571.53	380283	1571.53	1571.53	500597	330641	300642	459727	111261	101262	1.08391	0.0141246	0.0155195	0.827193	0.0141246	0.0155195	1.0889	2.97175	2.96896	0.285612	2.3432	3.03635	0.0394699	1.40373
Q8IXM6	Q8IXM6	NRM_HUMAN	NRM	Nurim	265020			980148			489528	571725	453580	266592	1571.53	1571.53	981720	1571.53	1571.53	491100	573297	455152	579804	192147	152765	0.459796	0.00817878	0.0102872	1.69319	0.00817878	0.0102872	0.84701	2.98364	2.97943	0.570553	2.27003	1.99228	0.134017	0.872841
Q86UY6	Q86UY6	NAA40_HUMAN	NAA40	N-alpha-acetyltransferase 40	344292			292255			332162	333935	340920	345864	1571.53	1571.53	293827	1571.53	1571.53	333734	335507	342492	324475	112883	115212	1.06592	0.0139217	0.0136403	0.905546	0.0139217	0.0136403	1.02854	2.97216	2.97272	0.311036	2.32447	2.90175	0.0476198	1.32221
Q8NB78	Q8NB78	KDM1B_HUMAN	KDM1B	Lysine-specific histone demethylase 2	273373			256585			315995	318571	329791	274945	1571.53	1571.53	258157	1571.53	1571.53	317567	320143	331363	283556	107762	111502	0.969631	0.0145833	0.0140942	0.910426	0.0145833	0.0140942	1.11994	2.97083	2.97181	0.313034	2.3542	2.91084	0.0408545	1.38876
Q9NV88	Q9NV88	INT9_HUMAN	INTS9	Integrator complex subunit 9	455517			458500			509207	350497	330215	457089	1571.53	1571.53	460072	1571.53	1571.53	510779	352069	331787	475980	118404	111643	0.960311	0.0132726	0.0140763	0.966578	0.0132726	0.0140763	1.07311	2.97345	2.97185	0.331309	2.33947	2.81993	0.047113	1.32686
P51654	P51654	GPC3_HUMAN	GPC3	Glypican-3	222968			192837			297458	291714	285427	224540	1571.53	1571.53	194409	1571.53	1571.53	299030	293286	286999	239326	98809.5	96713.9	0.938217	0.0159046	0.0162492	0.812317	0.0159046	0.0162492	1.24947	2.96819	2.9675	0.28149	2.39505	3.0889	0.0286229	1.54329
P23760	P23760	PAX3_HUMAN	PAX3	Paired box protein Pax-3							64424.8	63552.2	45727	1571.53	1571.53	1571.53	1571.53	1571.53	1571.53	65996.3	65123.7	47298.5	23046.5	22755.6	16813.9	0.0681894	0.069061	0.0934661	0.0681894	0.069061	0.0934661	2.86362	2.86188	2.81307	0.0769055	2.84619	5.2098	1.2008e-08	7.92053
Q8IV63	Q8IV63	VRK3_HUMAN	VRK3	Inactive serine/threonine-protein kinase VRK3	210409			164380			440594	221911	214952	211981	1571.53	1571.53	165952	1571.53	1571.53	442166	223483	216524	273366	75541.9	73222.2	0.775446	0.0208034	0.0214624	0.607067	0.0208034	0.0214624	1.61749	2.95839	2.95708	0.216444	2.51098	3.53618	0.00926708	2.03306
Q8TE76	Q8TE76	MORC4_HUMAN	MORC4	MORC family CW-type zinc finger protein 4	150687			92421			238146	226942	219006	152259	1571.53	1571.53	93992.5	1571.53	1571.53	239718	228514	220578	161990	77218.9	74573.5	0.939928	0.0203516	0.0210735	0.580238	0.0203516	0.0210735	1.47983	2.9593	2.95785	0.207221	2.46566	3.57273	0.0127937	1.893
Q8NBZ0	Q8NBZ0	IN80E_HUMAN	INO80E	INO80 complex subunit E	172994			130257			189117	283438	310180	174566	1571.53	1571.53	131829	1571.53	1571.53	190689	285010	311752	165694	96050.9	104965	1.05354	0.0163614	0.0149719	0.795613	0.0163614	0.0149719	1.15085	2.96728	2.97006	0.275649	2.36273	3.09955	0.0340104	1.46839
Q96AP0	Q96AP0	ACD_HUMAN	ACD	Adrenocortical dysplasia protein homolog	260164			188839			224276	322438	329842	261736	1571.53	1571.53	190411	1571.53	1571.53	225848	324010	331414	225998	109051	111519	1.15813	0.0144109	0.014092	0.842532	0.0144109	0.014092	0.999335	2.97118	2.97182	0.290345	2.31411	2.99462	0.0469469	1.32839
Q9HCM3	Q9HCM3	K1549_HUMAN	KIAA1549	UPF0606 protein KIAA1549							72404.1	52596.9	47478.8	1571.53	1571.53	1571.53	1571.53	1571.53	1571.53	73975.6	54168.4	49050.3	25706.2	19103.8	17397.8	0.061134	0.0822623	0.090329	0.061134	0.0822623	0.090329	2.87773	2.83548	2.81934	0.0779084	2.84418	5.19009	1.47007e-08	7.83266
Q8TF76	Q8TF76	HASP_HUMAN	HASPIN	Serine/threonine-protein kinase haspin	107576			127434			258792	224480	272344	109148	1571.53	1571.53	129006	1571.53	1571.53	260364	226052	273916	166172	76398.2	92352.9	0.656834	0.0205702	0.0170165	0.776336	0.0205702	0.0170165	1.56683	2.95886	2.96597	0.271308	2.49722	3.20232	0.013638	1.86525
O75414	O75414	NDK6_HUMAN	NME6	Nucleoside diphosphate kinase 6	419329			390210			352545	334222	409528	420901	1571.53	1571.53	391782	1571.53	1571.53	354117	335794	411100	388933	112979	138081	1.08219	0.0139099	0.0113812	1.00732	0.0139099	0.0113812	0.910482	2.97218	2.97724	0.344205	2.28663	2.73188	0.0637687	1.19539
Q15811	Q15811	ITSN1_HUMAN	ITSN1	Intersectin-1	413294			326711			285852	418795	333715	414866	1571.53	1571.53	328283	1571.53	1571.53	287424	420367	335287	343524	141170	112810	1.20768	0.0111322	0.0139307	0.955632	0.0111322	0.0139307	0.836692	2.97774	2.97214	0.326898	2.26219	2.7908	0.0678955	1.16816
Q8IYA6	Q8IYA6	CKP2L_HUMAN	CKAP2L	Cytoskeleton-associated protein 2-like	129571			88325.7			218547	213181	232722	131143	1571.53	1571.53	89897.2	1571.53	1571.53	220119	214753	234294	147053	72631.9	79145.5	0.891806	0.0216369	0.0198561	0.611326	0.0216369	0.0198561	1.49687	2.95673	2.96029	0.217606	2.47129	3.50547	0.0127583	1.89421
Q96SZ6	Q96SZ6	CK5P1_HUMAN	CDK5RAP1	Mitochondrial tRNA methylthiotransferase CDK5RAP1	272070			253490			367630	281128	299062	273642	1571.53	1571.53	255062	1571.53	1571.53	369202	282700	300634	299302	95280.9	101259	0.914267	0.0164936	0.0155199	0.852189	0.0164936	0.0155199	1.23354	2.96701	2.96896	0.294734	2.38984	3.01943	0.0309558	1.50926
Q8WYA6	Q8WYA6	CTBL1_HUMAN	CTNNBL1	Beta-catenin-like protein 1	398381			646580			467985	409827	409238	399953	1571.53	1571.53	648152	1571.53	1571.53	469557	411399	410810	505887	138181	137984	0.790597	0.011373	0.0113892	1.28122	0.011373	0.0113892	0.928185	2.97725	2.97722	0.43466	2.29422	2.40004	0.0816542	1.08802
Q14186	Q14186;Q14188	TFDP1_HUMAN	TFDP1	Transcription factor Dp-1	240381			173674			229090	310951	296061	241953	1571.53	1571.53	175246	1571.53	1571.53	230662	312523	297633	215953	105222	100259	1.12039	0.0149353	0.0156747	0.811498	0.0149353	0.0156747	1.06811	2.97013	2.96865	0.280703	2.33563	3.0567	0.040307	1.39462
O15056	O15056	SYNJ2_HUMAN	SYNJ2	Synaptojanin-2	148566			165576			212455	308697	306086	150138	1571.53	1571.53	167148	1571.53	1571.53	214027	310269	307658	177104	104471	103600	0.847737	0.0150428	0.0151691	0.943783	0.0150428	0.0151691	1.20848	2.96991	2.96966	0.324665	2.38269	2.87557	0.0361943	1.44136
Q96E39	Q96E39	RMXL1_HUMAN	RBMXL1	RNA binding motif protein, X-linked-like-1	604120			536416			470990	331321	415818	605692	1571.53	1571.53	537988	1571.53	1571.53	472562	332893	417390	538747	112012	140178	1.12426	0.01403	0.011211	0.998591	0.01403	0.011211	0.877149	2.97194	2.97758	0.341277	2.27556	2.7372	0.0665094	1.17712
P07199	P07199	CENPB_HUMAN	CENPB	Major centromere autoantigen B	271483			223129			257000	307778	341256	273055	1571.53	1571.53	224701	1571.53	1571.53	258572	309350	342828	252109	104164	115324	1.08308	0.015087	0.0136271	0.891284	0.015087	0.0136271	1.02563	2.96983	2.97275	0.306666	2.32274	2.92108	0.0471524	1.3265
Q9Y4F1	Q9Y4F1	FARP1_HUMAN	FARP1	FERM, ARHGEF and pleckstrin domain-containing protein 1	177972			177996			269541	290822	273967	179544	1571.53	1571.53	179568	1571.53	1571.53	271113	292394	275539	210075	98512.2	92893.9	0.854666	0.0159526	0.0169174	0.85478	0.0159526	0.0169174	1.29055	2.96809	2.96617	0.295883	2.40827	3.0249	0.0277667	1.55648
Q8NDV7	Q8NDV7	TNR6A_HUMAN	TNRC6A	Trinucleotide repeat-containing gene 6A protein	318132			225107			297264	315104	286116	319704	1571.53	1571.53	226679	1571.53	1571.53	298836	316676	287688	281739	106606	96943.5	1.13475	0.0147414	0.0162107	0.804569	0.0147414	0.0162107	1.06068	2.97052	2.96758	0.278507	2.33293	3.06636	0.0405572	1.39193
Q7Z5J4	Q7Z5J4	RAI1_HUMAN	RAI1	Retinoic acid-induced protein 1	244346			166108			277751	264805	266131	245918	1571.53	1571.53	167680	1571.53	1571.53	279323	266377	267703	230973	89839.9	90281.9	1.0647	0.0174925	0.0174069	0.72597	0.0174925	0.0174069	1.20933	2.96501	2.96519	0.253623	2.37984	3.23011	0.0280697	1.55176
Q0PNE2	Q0PNE2	ELP6_HUMAN	ELP6	Elongator complex protein 6	298874			248327			302870	323470	297622	300446	1571.53	1571.53	249899	1571.53	1571.53	304442	325042	299194	284929	109395	100779	1.05446	0.0143656	0.0155938	0.877057	0.0143656	0.0155938	1.06848	2.97127	2.96881	0.302339	2.33619	2.94992	0.0431393	1.36513
P21675	P21675;Q8IZX4	TAF1_HUMAN	TAF1	Transcription initiation factor TFIID subunit 1	311086			215640			307392	294039	277423	312658	1571.53	1571.53	217212	1571.53	1571.53	308964	295611	278995	279611	99584.5	94045.9	1.11819	0.0157808	0.0167102	0.776835	0.0157808	0.0167102	1.10498	2.96844	2.96658	0.269775	2.34666	3.12078	0.036327	1.43977
Q8TBK6	Q8TBK6	ZCH10_HUMAN	ZCCHC10	Zinc finger CCHC domain-containing protein 10	196760			182225			291506	286891	253187	198332	1571.53	1571.53	183797	1571.53	1571.53	293078	288463	254759	225069	97201.9	85967.2	0.881205	0.0161676	0.0182805	0.816625	0.0161676	0.0182805	1.30217	2.96766	2.96344	0.283691	2.41109	3.08729	0.0258593	1.58738
Q9HCI7	Q9HCI7	MSL2_HUMAN	MSL2	E3 ubiquitin-protein ligase MSL2	254084			266321			284972	342603	315099	255656	1571.53	1571.53	267893	1571.53	1571.53	286544	344175	316671	270031	115773	106605	0.946765	0.0135742	0.0147416	0.992082	0.0135742	0.0147416	1.06115	2.97285	2.97052	0.340133	2.33484	2.77915	0.0494053	1.30623
Q9C0A6	Q9C0A6	SETD5_HUMAN	SETD5	Histone-lysine N-methyltransferase SETD5							63546.3	51657.7	51169	1571.53	1571.53	1571.53	1571.53	1571.53	1571.53	65117.8	53229.2	52740.5	22753.6	18790.8	18627.9	0.069067	0.0836329	0.0843642	0.069067	0.0836329	0.0843642	2.86187	2.83273	2.83127	0.0790214	2.84196	5.1685	1.58509e-09	8.79994
Q17RS7	Q17RS7	GEN_HUMAN	GEN1	Flap endonuclease GEN homolog 1	391802	327615		272136			647539	221723	215720	393374	329187	1571.53	273708	1571.53	1571.53	649111	223295	217292	438731	184684	73478.2	0.896618	1.78243	0.0213876	0.623863	0.00850926	0.0213876	1.47952	1.20906	2.95722	0.21792	1.88194	3.11035	0.0455087	1.34191
O15479	O15479	MAGB2_HUMAN	MAGEB2	Melanoma-associated antigen B2	412710			321670			486186	274756	273909	414282	1571.53	1571.53	323242	1571.53	1571.53	487758	276328	275481	408427	93156.9	92874.5	1.01433	0.0168697	0.0169209	0.791431	0.0168697	0.0169209	1.19423	2.96626	2.96616	0.275074	2.37555	3.11037	0.0311254	1.50688
Q9BRX9	Q9BRX9	WDR83_HUMAN	WDR83	WD repeat domain-containing protein 83	137151			123357			164861	301519	281391	138723	1571.53	1571.53	124929	1571.53	1571.53	166433	303091	282963	143361	102078	95368.5	0.967643	0.0153954	0.0164784	0.871425	0.0153954	0.0164784	1.16093	2.96921	2.96704	0.3011	2.36573	2.97397	0.0362989	1.44011
Q99418	Q99418	CYH2_HUMAN	CYTH2	Cytohesin-2	263481			254842			311853	310492	297676	265053	1571.53	1571.53	256414	1571.53	1571.53	313425	312064	299248	278297	105069	100797	0.952409	0.0149571	0.015591	0.921367	0.0149571	0.015591	1.12622	2.97009	2.96882	0.317305	2.35504	2.89181	0.0408845	1.38844
Q6UVY6	Q6UVY6	MOXD1_HUMAN	MOXD1	DBH-like monooxygenase protein 1	279457			276749			201838	354720	435766	281029	1571.53	1571.53	278321	1571.53	1571.53	203410	356292	437338	254253	119812	146827	1.10531	0.0131166	0.0107033	1.09466	0.0131166	0.0107033	0.800028	2.97377	2.97859	0.372827	2.2508	2.59386	0.0813264	1.08977
Q9BQD3	Q9BQD3	KXDL1_HUMAN	KXD1	KxDL motif-containing protein 1	118245			225869			136782	429469	431701	119817	1571.53	1571.53	227441	1571.53	1571.53	138354	431041	433273	161870	144728	145472	0.740201	0.0108585	0.0108029	1.40508	0.0108585	0.0108029	0.854719	2.97828	2.97839	0.47558	2.27047	2.25523	0.101388	0.994014
Q8N1I0	Q8N1I0	DOCK4_HUMAN	DOCK4	Dedicator of cytokinesis protein 4	212613			216073			271687	305453	293104	214185	1571.53	1571.53	217645	1571.53	1571.53	273259	307025	294676	235029	103389	99272.9	0.91131	0.0152001	0.0158304	0.926032	0.0152001	0.0158304	1.16266	2.9696	2.96834	0.319021	2.36687	2.89126	0.038511	1.41441
Q9HCE7	Q9HCE7	SMUF1_HUMAN	SMURF1	E3 ubiquitin-protein ligase SMURF1	256817			422326			196624	499022	478359	258389	1571.53	1571.53	423898	1571.53	1571.53	198196	500594	479931	293494	167912	161025	0.880388	0.00935921	0.00975954	1.44431	0.00935921	0.00975954	0.675297	2.98128	2.98048	0.487811	2.21235	2.18119	0.129463	0.887854
Q70Z53	Q70Z53	F10C1_HUMAN	FRA10AC1	Protein FRA10AC1	350233			367286			413985	341102	288461	351805	1571.53	1571.53	368858	1571.53	1571.53	415557	342674	290033	378740	115272	97725.2	0.928883	0.0136332	0.0160811	0.973908	0.0136332	0.0160811	1.09721	2.97273	2.96784	0.334541	2.34593	2.8099	0.0455837	1.34119
Q8WU20	Q8WU20	FRS2_HUMAN	FRS2	Fibroblast growth factor receptor substrate 2							42422.4	63305.6	59934.5	1571.53	1571.53	1571.53	1571.53	1571.53	1571.53	43993.9	64877.1	61506	15712.3	22673.4	21549.7	0.100019	0.0693114	0.0729256	0.100019	0.0693114	0.0729256	2.79996	2.86138	2.85415	0.0807519	2.8385	5.13549	2.28527e-08	7.64106
Q9NZC9	Q9NZC9	SMAL1_HUMAN	SMARCAL1	SWI/SNF-related matrix-associated actin-dependent regulator of chromatin subfamily A-like protein 1	199663			138709			232782	263236	250447	201235	1571.53	1571.53	140281	1571.53	1571.53	234354	264808	252019	191956	89316.9	85053.9	1.04834	0.0175949	0.0184768	0.730794	0.0175949	0.0184768	1.22087	2.96481	2.96305	0.255622	2.38291	3.22064	0.0275576	1.55976
Q9Y2D8	Q9Y2D8	ADIP_HUMAN	SSX2IP	Afadin- and alpha-actinin-binding protein	342848			226382			370914	256013	263135	344420	1571.53	1571.53	227954	1571.53	1571.53	372486	257585	264707	314953	86909.2	89283.2	1.09356	0.0180824	0.0176016	0.72377	0.0180824	0.0176016	1.18267	2.96384	2.9648	0.253151	2.37043	3.22708	0.0295308	1.52972
Q96Q42	Q96Q42	ALS2_HUMAN	ALS2	Alsin	161839			155272			186288	309759	297041	163411	1571.53	1571.53	156844	1571.53	1571.53	187860	311331	298613	169371	104825	100585	0.964807	0.014992	0.0156238	0.926034	0.014992	0.0156238	1.10916	2.97002	2.96875	0.318883	2.34931	2.88114	0.0423493	1.37315
Q01201	Q01201	RELB_HUMAN	RELB	Transcription factor RelB	41709.9						45818.2	63144	55173.4	43281.4	1571.53	1571.53	1571.53	1571.53	1571.53	47389.7	64715.5	56744.9	30747.6	22619.5	19962.7	1.40764	0.0694765	0.0787232	0.0511106	0.0694765	0.0787232	1.54125	2.86105	2.84255	0.0664368	2.41495	5.18387	0.00578911	2.23739
Q8TB52	Q8TB52	FBX30_HUMAN	FBXO30	F-box only protein 30	228065			479547			289342	369403	490328	229637	1571.53	1571.53	481119	1571.53	1571.53	290914	370975	491900	333890	124706	165014	0.687762	0.0126019	0.00952357	1.44095	0.0126019	0.00952357	0.871287	2.9748	2.98095	0.487692	2.27568	2.22225	0.102863	0.987741
Q8IY57	Q8IY57	YAF2_HUMAN	YAF2	YY1-associated factor 2	132466						51537.7	50190.9	61450.3	134038	1571.53	1571.53	1571.53	1571.53	1571.53	53109.2	51762.4	63021.8	62906.1	18301.8	22055	2.13076	0.0858671	0.071255	0.0249821	0.0858671	0.071255	0.844262	2.82827	2.85749	0.0607014	2.17667	5.16425	0.0337058	1.47229
P49281	P49281	NRAM2_HUMAN	SLC11A2	Natural resistance-associated macrophage protein 2	64916			258556			50253	590692	930770	66487.5	1571.53	1571.53	260128	1571.53	1571.53	51824.5	592264	932342	126147	198469	311828	0.527066	0.00791824	0.00503971	2.06211	0.00791824	0.00503971	0.410828	2.98416	2.98992	0.691688	2.1283	1.62151	0.26108	0.583227
Q15468	Q15468	STIL_HUMAN	STIL	SCL-interrupting locus protein							54871.3	53262.9	54060	1571.53	1571.53	1571.53	1571.53	1571.53	1571.53	56442.8	54834.4	55631.5	19862	19325.8	19591.5	0.0791224	0.0813174	0.0802145	0.0791224	0.0813174	0.0802145	2.84176	2.83737	2.83957	0.0802181	2.83956	5.1456	4.17106e-13	12.3798
Q9BXY0	Q9BXY0	MAK16_HUMAN	MAK16	Protein MAK16 homolog	177454			227222			462991	238640	221528	179026	1571.53	1571.53	228794	1571.53	1571.53	464563	240212	223100	290794	81118.2	75414.2	0.615644	0.0193733	0.0208386	0.786789	0.0193733	0.0208386	1.59757	2.96125	2.95832	0.275667	2.50571	3.18422	0.0128488	1.89114
Q8TDJ6	Q8TDJ6	DMXL2_HUMAN	DMXL2	DmX-like protein 2	336147			221939			254314	305629	307476	337719	1571.53	1571.53	223511	1571.53	1571.53	255886	307201	309048	272372	103448	104064	1.23992	0.0151915	0.0151016	0.820609	0.0151915	0.0151016	0.939472	2.96962	2.9698	0.283634	2.29296	3.01511	0.0508577	1.29364
Q9BVA0	Q9BVA0	KTNB1_HUMAN	KATNB1	Katanin p80 WD40 repeat-containing subunit B1	357410			369055			391110	336545	300897	358982	1571.53	1571.53	370627	1571.53	1571.53	392682	338117	302469	374097	113753	101871	0.959596	0.0138152	0.0154267	0.990724	0.0138152	0.0154267	1.04968	2.97237	2.96915	0.339989	2.3304	2.77702	0.0502754	1.29864
Q15012	Q15012	LAP4A_HUMAN	LAPTM4A	Lysosomal-associated transmembrane protein 4A				52755.2			59903.7	287044	326788	1571.53	1571.53	1571.53	54326.7	1571.53	1571.53	61475.2	288616	328360	39124.5	97252.9	110501	0.0401673	0.0161592	0.0142218	1.38856	0.0161592	0.0142218	1.57127	2.96768	2.97156	0.472981	2.5035	2.4041	0.0359425	1.44439
Q8N0Z3	Q8N0Z3	SPICE_HUMAN	SPICE1	Spindle and centriole-associated protein 1	132413			89246.9			201183	208221	227111	133985	1571.53	1571.53	90818.4	1571.53	1571.53	202755	209793	228683	142519	70978.5	77275.2	0.940116	0.0221409	0.0203367	0.637237	0.0221409	0.0203367	1.42265	2.95572	2.95933	0.226571	2.4459	3.43233	0.0157899	1.80162
Q01973	Q01973	ROR1_HUMAN	ROR1	Inactive tyrosine-protein kinase transmembrane receptor ROR1	37457.4			113031			52327.8	364636	619881	39028.9	1571.53	1571.53	114603	1571.53	1571.53	53899.3	366208	621453	69176.9	123117	208199	0.56419	0.0127645	0.0075482	1.65666	0.0127645	0.0075482	0.779152	2.97447	2.9849	0.55899	2.24618	2.00658	0.139328	0.855961
Q16739	Q16739	CEGT_HUMAN	UGCG	Ceramide glucosyltransferase	32415.1	3030000		57087.9			106364	252890	226776	33986.6	3.03146e+06	1571.53	58659.4	1571.53	1571.53	107936	254462	228348	66860.5	1.09583e+06	77163.5	0.508321	2.76636	0.0203662	0.87734	0.00143409	0.0203662	1.61434	0.232209	2.95927	0.299713	1.60194	2.41816	0.195407	0.70906
Q96EZ8	Q96EZ8	MCRS1_HUMAN	MCRS1	Microspherule protein 1	148206			140846			237045	254026	247172	149778	1571.53	1571.53	142418	1571.53	1571.53	238617	255598	248744	176937	86246.9	83962.2	0.846501	0.0182212	0.0187171	0.804904	0.0182212	0.0187171	1.34859	2.96356	2.96257	0.280614	2.42491	3.11127	0.0231237	1.63594
Q8TAA9	Q8TAA9	VANG1_HUMAN	VANGL1	Vang-like protein 1	74195.3			169129			142294	350436	357001	75766.8	1571.53	1571.53	170701	1571.53	1571.53	143866	352008	358573	130111	118384	120572	0.582325	0.0132749	0.0130339	1.31196	0.0132749	0.0130339	1.10571	2.97345	2.97393	0.44609	2.35103	2.39789	0.0659262	1.18094
Q96AX1	Q96AX1	VP33A_HUMAN	VPS33A	Vacuolar protein sorting-associated protein 33A	573709			512096			443680	329456	366996	575281	1571.53	1571.53	513668	1571.53	1571.53	445252	331028	368568	511400	111390	123904	1.12491	0.0141083	0.0126835	1.00443	0.0141083	0.0126835	0.870652	2.97178	2.97463	0.343742	2.27236	2.72479	0.0675451	1.17041
O75460	O75460	ERN1_HUMAN	ERN1	Serine/threonine-protein kinase/endoribonuclease IRE1	191255			190337			205689	315700	306936	192827	1571.53	1571.53	191909	1571.53	1571.53	207261	317272	308508	197332	106805	103884	0.977169	0.014714	0.0151278	0.972517	0.014714	0.0151278	1.05031	2.97057	2.96974	0.334119	2.33021	2.80202	0.0492517	1.30758
Q9BT67	Q9BT67	NFIP1_HUMAN	NDFIP1	NEDD4 family-interacting protein 1	45421.3			89511			130674	268040	265392	46992.8	1571.53	1571.53	91082.5	1571.53	1571.53	132246	269612	266964	90107	90918.2	90035.5	0.521523	0.017285	0.0174545	1.01083	0.017285	0.0174545	1.46765	2.96543	2.96509	0.348522	2.46606	2.82288	0.0241261	1.61751
Q15345	Q15345	LRC41_HUMAN	LRRC41	Leucine-rich repeat-containing protein 41	288148			204018			408298	249001	207142	289720	1571.53	1571.53	205590	1571.53	1571.53	409870	250573	208714	301726	84571.9	70618.9	0.960207	0.0185821	0.0222536	0.681378	0.0185821	0.0222536	1.35842	2.96284	2.95549	0.240738	2.42558	3.3328	0.0193573	1.71316
Q13107	Q13107	UBP4_HUMAN	USP4	Ubiquitin carboxyl-terminal hydrolase 4	195708			224918			194934	333134	354224	197280	1571.53	1571.53	226490	1571.53	1571.53	196506	334706	355796	206758	112616	119646	0.954156	0.0139547	0.0131348	1.09543	0.0139547	0.0131348	0.950412	2.97209	2.97373	0.374174	2.29874	2.61907	0.0655505	1.18342
Q92626	Q92626	PXDN_HUMAN	PXDN	Peroxidasin homolog	174040			214454			328960	227231	292321	175612	1571.53	1571.53	216026	1571.53	1571.53	330532	228803	293893	240723	77315.2	99011.9	0.729517	0.0203262	0.0158721	0.897403	0.0203262	0.0158721	1.37308	2.95935	2.96826	0.311201	2.43356	2.96715	0.024828	1.60506
P56179	P56179	DLX6_HUMAN	DLX6	Homeobox protein DLX-6							41916.6	67897.1	51852.5	1571.53	1571.53	1571.53	1571.53	1571.53	1571.53	43488.1	69468.6	53424	15543.7	24203.9	18855.7	0.101103	0.0649286	0.0833449	0.101103	0.0649286	0.0833449	2.79779	2.87014	2.83331	0.0831257	2.83375	5.09127	3.11545e-08	7.50648
Q9HCK4	Q9HCK4	ROBO2_HUMAN	ROBO2	Roundabout homolog 2							29917.3	61943.1	78704.7	1571.53	1571.53	1571.53	1571.53	1571.53	1571.53	31488.8	63514.6	80276.2	11544	22219.2	27806.4	0.136134	0.0707282	0.0565166	0.136134	0.0707282	0.0565166	2.72773	2.85854	2.88697	0.0877929	2.82441	5.0077	9.63576e-07	6.01611
Q9BWN1	Q9BWN1	PRR14_HUMAN	PRR14	Proline-rich protein 14	121785			78173.6			189796	220581	189905	123357	1571.53	1571.53	79745.1	1571.53	1571.53	191368	222153	191477	131490	75098.5	64873.2	0.938146	0.0209262	0.0242246	0.606474	0.0209262	0.0242246	1.45538	2.95815	2.95155	0.217208	2.45503	3.49859	0.0140082	1.85362
P49760	P49760	CLK2_HUMAN	CLK2	Dual specificity protein kinase CLK2	203210			162554			233266	261215	269657	204782	1571.53	1571.53	164126	1571.53	1571.53	234838	262787	271229	201248	88643.2	91457.2	1.01756	0.0177287	0.0171832	0.815538	0.0177287	0.0171832	1.16691	2.96454	2.96563	0.283483	2.36569	3.06093	0.0336903	1.47249
Q13191	Q13191	CBLB_HUMAN	CBLB	E3 ubiquitin-protein ligase CBL-B	318121			444153			432050	333935	310170	319693	1571.53	1571.53	445725	1571.53	1571.53	433622	335507	311742	399680	112883	104962	0.799872	0.0139217	0.0149724	1.1152	0.0139217	0.0149724	1.08492	2.97216	2.97006	0.381366	2.34238	2.61872	0.0544409	1.26407
Q96BK5	Q96BK5	PINX1_HUMAN	PINX1	PIN2/TERF1-interacting telomerase inhibitor 1	158779			136890			246569	261925	212634	160351	1571.53	1571.53	138462	1571.53	1571.53	248141	263497	214206	182318	88879.9	72449.5	0.879512	0.0176815	0.0216913	0.759453	0.0176815	0.0216913	1.36103	2.96464	2.95662	0.266275	2.42743	3.18844	0.0212264	1.67312
Q96HE9	Q96HE9	PRR11_HUMAN	PRR11	Proline-rich protein 11	122243			127110			270827	216994	216707	123815	1571.53	1571.53	128682	1571.53	1571.53	272399	218566	218279	174965	73902.9	73807.2	0.707654	0.0212647	0.0212923	0.735471	0.0212647	0.0212923	1.55688	2.95747	2.95742	0.259343	2.49059	3.26355	0.0130776	1.88347
Q92733	Q92733	PRCC_HUMAN	PRCC	Proline-rich protein PRCC	102712			281127			164374	457551	369271	104284	1571.53	1571.53	282699	1571.53	1571.53	165946	459123	370843	184309	154089	124662	0.565808	0.0101988	0.0126063	1.53383	0.0101988	0.0126063	0.900365	2.9796	2.97479	0.518878	2.28492	2.13868	0.108765	0.96351
Q8TDH9	Q8TDH9	BL1S5_HUMAN	BLOC1S5	Biogenesis of lysosome-related organelles complex 1 subunit 5	255300			281306			142553	556915	346507	256872	1571.53	1571.53	282878	1571.53	1571.53	144125	558487	348079	227958	187210	117074	1.12684	0.00839446	0.0134234	1.24092	0.00839446	0.0134234	0.632242	2.98321	2.97315	0.420913	2.1962	2.38342	0.114717	0.940373
Q15464	Q15464	SHB_HUMAN	SHB	SH2 domain-containing adapter protein B	225070			124926			356595	193280	177388	226642	1571.53	1571.53	126498	1571.53	1571.53	358167	194852	178960	237102	65998.2	60700.9	0.955883	0.0238116	0.0258897	0.533516	0.0238116	0.0258897	1.5106	2.95238	2.94822	0.194406	2.4704	3.6676	0.0110599	1.95625
Q12899	Q12899	TRI26_HUMAN	TRIM26	Tripartite motif-containing protein 26	179745			181790			300565	232794	254091	181317	1571.53	1571.53	183362	1571.53	1571.53	302137	234366	255663	222272	79169.5	86268.5	0.815743	0.0198501	0.0182167	0.824944	0.0198501	0.0182167	1.35931	2.9603	2.96357	0.28767	2.42773	3.07712	0.0231886	1.63473
Q9P275	Q9P275	UBP36_HUMAN	USP36	Ubiquitin carboxyl-terminal hydrolase 36	122848			97988.5			251162	193838	197353	124420	1571.53	1571.53	99560	1571.53	1571.53	252734	195410	198925	158904	66184.2	67355.9	0.782984	0.0237447	0.0233317	0.626541	0.0237447	0.0233317	1.59048	2.95251	2.95334	0.224539	2.49877	3.47618	0.0101894	1.99185
Q9H165	Q9H165	BC11A_HUMAN	BCL11A	B-cell lymphoma/leukemia 11A	171385			163269			195698	295848	274084	172957	1571.53	1571.53	164841	1571.53	1571.53	197270	297420	275656	178356	100188	92932.9	0.969729	0.0156858	0.0169103	0.924224	0.0156858	0.0169103	1.10605	2.96863	2.96618	0.31894	2.34695	2.87943	0.0424844	1.37177
O95258	O95258	UCP5_HUMAN	SLC25A14	Brain mitochondrial carrier protein 1	183216			275064			228493	344705	337621	184788	1571.53	1571.53	276636	1571.53	1571.53	230065	346277	339193	230496	116473	114112	0.801696	0.0134926	0.0137718	1.20018	0.0134926	0.0137718	0.998129	2.97301	2.97246	0.409147	2.31453	2.50003	0.0681152	1.16676
Q9UBN6	Q9UBN6	TR10D_HUMAN	TNFRSF10D	Tumor necrosis factor receptor superfamily member 10D				31691			56302.5	233810	236697	1571.53	1571.53	1571.53	33262.5	1571.53	1571.53	57874	235382	238269	30902.7	79508.2	80470.5	0.050854	0.0197656	0.0195292	1.07636	0.0197656	0.0195292	1.87278	2.96047	2.96094	0.371886	2.59806	2.8045	0.0116596	1.93332
Q6MZP7	Q6MZP7	LIN54_HUMAN	LIN54	Protein lin-54 homolog	94337.5			81814.1			141504	241431	232013	95909	1571.53	1571.53	83385.6	1571.53	1571.53	143076	243003	233585	107457	82048.5	78909.2	0.892536	0.0191536	0.0199156	0.775993	0.0191536	0.0199156	1.33147	2.96169	2.96017	0.271687	2.41778	3.15366	0.023089	1.63659
P50613	P50613	CDK7_HUMAN	CDK7	Cyclin-dependent kinase 7	466797			475291			391445	368034	317380	468369	1571.53	1571.53	476863	1571.53	1571.53	393017	369606	318952	446083	124250	107365	1.04996	0.0126481	0.0146372	1.069	0.0126481	0.0146372	0.88104	2.9747	2.97073	0.365429	2.27549	2.63852	0.0707625	1.1502
Q32NC0	Q32NC0	CR021_HUMAN	C18orf21	UPF0711 protein C18orf21	299309			205120			290070	279184	242203	300881	1571.53	1571.53	206692	1571.53	1571.53	291642	280756	243775	266405	94632.9	82305.9	1.12941	0.0166065	0.0190937	0.775856	0.0166065	0.0190937	1.09473	2.96679	2.96181	0.270519	2.34111	3.11339	0.0369637	1.43223
Q96F63	Q96F63	CCD97_HUMAN	CCDC97	Coiled-coil domain-containing protein 97	428027			486867			509299	372830	242640	429599	1571.53	1571.53	488439	1571.53	1571.53	510871	374402	244212	476303	125848	82451.5	0.901945	0.0124875	0.01906	1.02548	0.0124875	0.01906	1.07258	2.97503	2.96188	0.352342	2.33649	2.7293	0.0502729	1.29867
P50579	P50579	MAP2_HUMAN	METAP2	Methionine aminopeptidase 2	381547			1070000			584264	422448	409553	383119	1571.53	1571.53	1.07245e+06	1571.53	1571.53	585836	424020	411125	680469	142388	138089	0.563022	0.011037	0.0113805	1.57605	0.011037	0.0113805	0.86093	2.97793	2.97724	0.532822	2.27203	2.09226	0.118508	0.926253
Q8WXX7	Q8WXX7	AUTS2_HUMAN	AUTS2	Autism susceptibility gene 2 protein						23564.7	76145.6	192052	157490	1571.53	1571.53	1571.53	1571.53	1571.53	25136.2	77717.1	193624	159062	26953.4	65588.9	61923.1	0.0583053	0.0239602	0.0253787	0.0583053	0.0239602	0.405927	2.88339	2.95208	2.56869	0.162731	2.80139	4.10558	9.99863e-05	4.00006
Q9NXR8	Q9NXR8	ING3_HUMAN	ING3	Inhibitor of growth protein 3	247088			145047			298806	252213	181343	248660	1571.53	1571.53	146619	1571.53	1571.53	300378	253785	182915	231885	85642.5	62019.2	1.07234	0.0183498	0.0253393	0.632289	0.0183498	0.0253393	1.29537	2.9633	2.94932	0.225326	2.40266	3.41455	0.0209966	1.67785
Q9BTT6	Q9BTT6	LRRC1_HUMAN	LRRC1	Leucine-rich repeat-containing protein 1	245297			241485			208770	326880	331447	246869	1571.53	1571.53	243057	1571.53	1571.53	210342	328452	333019	233422	110532	112054	1.05761	0.0142179	0.0140247	1.04127	0.0142179	0.0140247	0.901121	2.97156	2.97195	0.356506	2.28155	2.67801	0.0668712	1.17476
Q9Y6K1	Q9UBC3;Q9Y6K1	DNM3A_HUMAN	DNMT3A	DNA (cytosine-5)-methyltransferase 3A	260820			198637			263493	253414	275958	262392	1571.53	1571.53	200209	1571.53	1571.53	265065	254986	277530	242555	86042.9	93557.5	1.08178	0.0182644	0.0167974	0.825415	0.0182644	0.0167974	1.0928	2.96347	2.96641	0.286826	2.34089	3.02881	0.0390807	1.40804
P29083	P29083	T2EA_HUMAN	GTF2E1	General transcription factor IIE subunit 1	258235			316729			225175	408935	317765	259807	1571.53	1571.53	318301	1571.53	1571.53	226747	410507	319337	268285	137883	107493	0.968399	0.0113975	0.0146198	1.18643	0.0113975	0.0146198	0.845172	2.9772	2.97076	0.404149	2.26438	2.48616	0.083321	1.07925
Q9H9P5	Q9H9P5	UNKL_HUMAN	UNKL	Putative E3 ubiquitin-protein ligase UNKL							69966.5	45916.2	41305.8	1571.53	1571.53	1571.53	1571.53	1571.53	1571.53	71538	47487.7	42877.3	24893.7	16876.9	15340.1	0.0631294	0.0931168	0.102445	0.0631294	0.0931168	0.102445	2.87374	2.81377	2.79511	0.0862305	2.82754	5.0352	5.25259e-08	7.27963
Q9Y2H2	Q9Y2H2	SAC2_HUMAN	INPP5F	Phosphatidylinositide phosphatase SAC2	321429			361268			341491	322749	300339	323001	1571.53	1571.53	362840	1571.53	1571.53	343063	324321	301911	342968	109155	101685	0.941782	0.0143973	0.0154549	1.05794	0.0143973	0.0154549	1.00028	2.97121	2.96909	0.362598	2.31352	2.67365	0.0584437	1.23326
O00192	O00192	ARVC_HUMAN	ARVCF	Splicing regulator ARVCF	260849			161947			233453	254646	248785	262421	1571.53	1571.53	163519	1571.53	1571.53	235025	256218	250357	220321	86453.5	84499.9	1.19108	0.0181777	0.018598	0.742182	0.0181777	0.018598	1.06674	2.96364	2.9628	0.259653	2.33106	3.16633	0.0376098	1.4247
Q96GI7	Q96GI7	FA89A_HUMAN	FAM89A	Protein FAM89A	299011			321049			223775	399513	324902	300583	1571.53	1571.53	322621	1571.53	1571.53	225347	401085	326474	282850	134743	109872	1.06269	0.0116632	0.0143032	1.14061	0.0116632	0.0143032	0.7967	2.97667	2.97139	0.388858	2.24826	2.53149	0.0852604	1.06925
Q8IVV7	Q8IVV7	GID4_HUMAN	GID4	Glucose-induced degradation protein 4 homolog	234584			101305			200802	212519	212688	236156	1571.53	1571.53	102877	1571.53	1571.53	202374	214091	214260	180469	72411.2	72467.5	1.30857	0.0217028	0.0216859	0.570052	0.0217028	0.0216859	1.12138	2.95659	2.95663	0.20448	2.34487	3.51947	0.0285058	1.54507
O75695	O75695	XRP2_HUMAN	RP2	Protein XRP2	251375			721613			210010	602883	508522	252947	1571.53	1571.53	723185	1571.53	1571.53	211582	604455	510094	395904	202533	171079	0.638908	0.00775937	0.00918597	1.82667	0.00775937	0.00918597	0.534426	2.98448	2.98163	0.614537	2.16685	1.81802	0.201487	0.695753
Q6NUQ1	Q6NUQ1	RINT1_HUMAN	RINT1	RAD50-interacting protein 1	242131			434857			244023	399894	395414	243703	1571.53	1571.53	436429	1571.53	1571.53	245595	401466	396986	308575	134870	133376	0.789767	0.0116522	0.0117827	1.41433	0.0116522	0.0117827	0.795898	2.9767	2.97643	0.479256	2.24968	2.23085	0.109882	0.959072
Q96CS4	Q96CS4	ZN689_HUMAN	ZNF689	Zinc finger protein 689	375898			218379			387168	255512	193823	377470	1571.53	1571.53	219951	1571.53	1571.53	388740	257084	195395	328720	86742.2	66179.2	1.1483	0.0181172	0.0237465	0.669112	0.0181172	0.0237465	1.18259	2.96377	2.95251	0.236992	2.36629	3.31971	0.0277987	1.55598
O95159	O95159	ZFPL1_HUMAN	ZFPL1	Zinc finger protein-like 1	492476			757772			386947	416077	412575	494048	1571.53	1571.53	759344	1571.53	1571.53	388519	417649	414147	547303	140264	139097	0.902694	0.0112041	0.0112981	1.38743	0.0112041	0.0112981	0.709878	2.97759	2.9774	0.469977	2.22162	2.24095	0.118652	0.925724
Q6AHZ1	Q6AHZ1	Z518A_HUMAN	ZNF518A	Zinc finger protein 518A	20292.7						58224.1	41462.8	51844.2	21864.2	1571.53	1571.53	1571.53	1571.53	1571.53	59795.6	43034.3	53415.7	27743.8	15392.5	18852.9	0.788076	0.102097	0.0833571	0.0566442	0.102097	0.0833571	2.15528	2.79581	2.83329	0.0806995	2.59479	5.00692	0.000337032	3.47233
Q9NPG3	Q9NPG3	UBN1_HUMAN	UBN1	Ubinuclein-1	193082			123371			241356	210481	209849	194654	1571.53	1571.53	124943	1571.53	1571.53	242928	212053	211421	187508	71731.9	71521.2	1.03811	0.0219083	0.0219729	0.666332	0.0219083	0.0219729	1.29556	2.95618	2.95605	0.236738	2.4026	3.34323	0.0218128	1.66129
Q15527	Q15527	SURF2_HUMAN	SURF2	Surfeit locus protein 2	535757			586223			301247	392780	427004	537329	1571.53	1571.53	587795	1571.53	1571.53	302819	394352	428576	475981	132498	143906	1.12889	0.0118607	0.0109205	1.23491	0.0118607	0.0109205	0.636199	2.97628	2.97816	0.419231	2.19688	2.38964	0.113637	0.944482
Q9NWA0	Q9NWA0	MED9_HUMAN	MED9	Mediator of RNA polymerase II transcription subunit 9	346449			315592			378748	278054	257496	348021	1571.53	1571.53	317164	1571.53	1571.53	380320	279626	259068	348501	94256.2	87403.5	0.998621	0.0166729	0.0179801	0.910079	0.0166729	0.0179801	1.0913	2.96665	2.96404	0.314911	2.34066	2.8939	0.0429151	1.36739
Q13029	Q13029	PRDM2_HUMAN	PRDM2	PR domain zinc finger protein 2	127955			104139			197615	215651	209396	129527	1571.53	1571.53	105711	1571.53	1571.53	199187	217223	210968	144808	73455.2	71370.2	0.894472	0.0213943	0.0220193	0.730005	0.0213943	0.0220193	1.37552	2.95721	2.95596	0.257806	2.42957	3.23634	0.0197631	1.70414
Q9HAW4	Q9HAW4	CLSPN_HUMAN	CLSPN	Claspin	281986			218422			275852	281601	240199	283558	1571.53	1571.53	219994	1571.53	1571.53	277424	283173	241771	260325	95438.5	81637.9	1.08924	0.0164664	0.01925	0.845073	0.0164664	0.01925	1.06568	2.96707	2.9615	0.293596	2.33142	2.9893	0.0418881	1.37791
O75182	O75182	SIN3B_HUMAN	SIN3B	Paired amphipathic helix protein Sin3b	82544.6			90578			157675	222747	220832	84116.1	1571.53	1571.53	92149.5	1571.53	1571.53	159247	224319	222404	111837	75820.5	75182.2	0.752129	0.0207269	0.0209029	0.82396	0.0207269	0.0209029	1.42391	2.95855	2.95819	0.28853	2.44688	3.08415	0.0201451	1.69583
Q9Y2I8	Q9Y2I8	WDR37_HUMAN	WDR37	WD repeat-containing protein 37	301294			300223			289242	284270	308615	302866	1571.53	1571.53	301795	1571.53	1571.53	290814	285842	310187	298491	96328.2	104443	1.01465	0.0163143	0.0150467	1.01107	0.0163143	0.0150467	0.974278	2.96737	2.96991	0.347476	2.30385	2.72906	0.0579963	1.2366
Q8NC96	Q8NC96	NECP1_HUMAN	NECAP1	Adaptin ear-binding coat-associated protein 1	685896			734577			458895	376379	357849	687468	1571.53	1571.53	736149	1571.53	1571.53	460467	377951	359421	628028	127031	120855	1.09465	0.0123712	0.0130034	1.17216	0.0123712	0.0130034	0.733195	2.97526	2.97399	0.399178	2.22748	2.48031	0.0954382	1.02028
Q9UHA3	Q9UHA3	RLP24_HUMAN	RSL24D1	Probable ribosome biogenesis protein RLP24	506530			298040			466160	126722	422611	508102	1571.53	1571.53	299612	1571.53	1571.53	467732	128294	424183	425148	43812.2	142442	1.19512	0.0358696	0.0110327	0.704723	0.0358696	0.0110327	1.10016	2.92826	2.97793	0.250542	2.33545	3.22058	0.0339462	1.46921
Q86SQ0	Q86SQ0	PHLB2_HUMAN	PHLDB2	Pleckstrin homology-like domain family B member 2	476415			278950			476827	226390	215584	477987	1571.53	1571.53	280522	1571.53	1571.53	478399	227962	217156	412302	77034.9	73432.9	1.15931	0.0204002	0.0214008	0.680378	0.0204002	0.0214008	1.16031	2.9592	2.9572	0.240726	2.3589	3.29265	0.0294266	1.53126
Q8IXS6	Q8IXS6	PALM2_HUMAN	PALM2	Paralemmin-2	1140000			463216			621802	279234	222558	1.1433e+06	1571.53	1571.53	464788	1571.53	1571.53	623374	280806	224130	743821	94649.5	75757.5	1.53707	0.0166036	0.0207441	0.624865	0.0166036	0.0207441	0.838069	2.96679	2.95851	0.220738	2.25446	3.35238	0.0507728	1.29437
Q15361	Q15361	TTF1_HUMAN	TTF1	Transcription termination factor 1	159500			128655			214606	219486	226510	161072	1571.53	1571.53	130227	1571.53	1571.53	216178	221058	228082	169159	74733.5	77074.9	0.952193	0.0210284	0.0203896	0.769849	0.0210284	0.0203896	1.27796	2.95794	2.95922	0.270422	2.39837	3.14877	0.0255969	1.59181
Q9H3R5	Q9H3R5	CENPH_HUMAN	CENPH	Centromere protein H	119542			173293			173401	305013	271229	121114	1571.53	1571.53	174865	1571.53	1571.53	174973	306585	272801	156984	103243	91981.2	0.771505	0.0152217	0.0170853	1.1139	0.0152217	0.0170853	1.11459	2.96956	2.96583	0.38207	2.34999	2.62075	0.0518503	1.28525
Q9Y244	Q9Y244	POMP_HUMAN	POMP	Proteasome maturation protein	104230			181682			82579	453245	397632	105802	1571.53	1571.53	183254	1571.53	1571.53	84150.5	454817	399204	124402	152653	134116	0.850482	0.0102947	0.0117177	1.47308	0.0102947	0.0117177	0.676441	2.97941	2.97656	0.498363	2.21081	2.1493	0.132652	0.877287
Q6PGQ7	Q6PGQ7	BORA_HUMAN	BORA	Protein aurora borealis						63813.6	137012	204144	189184	1571.53	1571.53	1571.53	1571.53	1571.53	65385.1	138584	205716	190756	47242.2	69619.5	85904.1	0.0332653	0.022573	0.018294	0.0332653	0.022573	0.761141	2.93347	2.95485	2.22056	0.272327	2.70296	3.31113	0.00210394	2.67697
A1L020	A1L020	MEX3A_HUMAN	MEX3A	RNA-binding protein MEX3A	160434			134679			251077	226737	194080	162006	1571.53	1571.53	136251	1571.53	1571.53	252649	228309	195652	183635	77150.5	66264.9	0.882216	0.0203696	0.0237158	0.741964	0.0203696	0.0237158	1.37582	2.95926	2.95257	0.262017	2.42922	3.21276	0.0200454	1.69798
Q9NPJ8	Q9NPJ8;Q9UKK6	NXT2_HUMAN	NXT2	NTF2-related export protein 2	251727			348133			330990	301609	285355	253299	1571.53	1571.53	349705	1571.53	1571.53	332562	303181	286927	311855	102108	96689.9	0.812232	0.0153908	0.0162533	1.12137	0.0153908	0.0162533	1.0664	2.96922	2.96749	0.384338	2.33437	2.60259	0.0564361	1.24844
Q99676	Q99676	ZN184_HUMAN	ZNF184	Zinc finger protein 184	104496			71162.5			190417	156966	195653	106068	1571.53	1571.53	72734	1571.53	1571.53	191989	158538	197225	123597	53893.5	66789.2	0.858174	0.0291598	0.0235296	0.588479	0.0291598	0.0235296	1.55335	2.94168	2.95294	0.213723	2.48266	3.53807	0.0105889	1.97515
Q7L2Z9	Q7L2Z9	CENPQ_HUMAN	CENPQ	Centromere protein Q	140173			79122.5			152632	194029	218638	141745	1571.53	1571.53	80694	1571.53	1571.53	154204	195601	220210	125547	66247.9	74450.9	1.12901	0.0237219	0.0211082	0.642738	0.0237219	0.0211082	1.22825	2.95256	2.95778	0.229189	2.37953	3.37607	0.0245469	1.61
Q9NXU5	Q9NXU5	ARL15_HUMAN	ARL15	ADP-ribosylation factor-like protein 15				605798			215254	462232	493855	1571.53	1571.53	1571.53	607370	1571.53	1571.53	216826	463804	495427	275256	155649	166190	0.00570933	0.0100966	0.0094562	2.20657	0.0100966	0.0094562	0.787725	2.97981	2.98109	0.74204	2.24954	1.60006	0.218829	0.659895
Q96A47	P61371;Q96A47	ISL2_HUMAN	ISL2	Insulin gene enhancer protein ISL-2	277844			217791			255780	268039	256449	279416	1571.53	1571.53	219363	1571.53	1571.53	257352	269611	258021	252043	90917.9	87054.5	1.1086	0.0172851	0.0180522	0.870337	0.0172851	0.0180522	1.02106	2.96543	2.9639	0.301891	2.3168	2.94003	0.0464879	1.33266
O43422	O43422	P52K_HUMAN	THAP12	52 kDa repressor of the inhibitor of the protein kinase	358901			291523			259868	306359	294890	360473	1571.53	1571.53	293095	1571.53	1571.53	261440	307931	296462	305002	103691	99868.2	1.18187	0.0151558	0.015736	0.960959	0.0151558	0.015736	0.857173	2.96969	2.96853	0.330617	2.26513	2.77636	0.0661923	1.17919
Q9H9A7	Q9H9A7	RMI1_HUMAN	RMI1	RecQ-mediated genome instability protein 1	134028			47353			133542	170137	169913	135600	1571.53	1571.53	48924.5	1571.53	1571.53	135114	171709	171485	106546	58283.9	58209.2	1.27269	0.0269633	0.0269979	0.459187	0.0269633	0.0269979	1.26813	2.94607	2.946	0.17105	2.38673	3.80255	0.0185184	1.7324
Q9Y2X0	Q9Y2X0	MED16_HUMAN	MED16	Mediator of RNA polymerase II transcription subunit 16	242367			356462			303392	290594	324879	243939	1571.53	1571.53	358034	1571.53	1571.53	304964	292166	326451	302312	98436.2	109865	0.80691	0.0159649	0.0143042	1.18432	0.0159649	0.0143042	1.00877	2.96807	2.97139	0.404863	2.31608	2.51618	0.0659598	1.18072
P48723	P48723	HSP13_HUMAN	HSPA13	Heat shock 70 kDa protein 13	225485			576525			173605	499324	531723	227057	1571.53	1571.53	578097	1571.53	1571.53	175177	500896	533295	326777	168013	178813	0.694837	0.0093536	0.00878867	1.76909	0.0093536	0.00878867	0.536074	2.98129	2.98242	0.595744	2.1666	1.86267	0.192872	0.714732
Q96DM3	Q96DM3	RMC1_HUMAN	RMC1	Regulator of MON1-CCZ1 complex	253433			234548			289379	250153	259270	255005	1571.53	1571.53	236120	1571.53	1571.53	290951	251725	260842	260692	84955.9	87994.9	0.978185	0.0184981	0.0178593	0.905743	0.0184981	0.0178593	1.11607	2.963	2.96428	0.314033	2.34779	2.90231	0.0408741	1.38855
P24390	P24390	ERD21_HUMAN	KDELR1	ER lumen protein-retaining receptor 1	156705			343617			198415	371102	373151	158277	1571.53	1571.53	345189	1571.53	1571.53	199987	372674	374723	234484	125272	125955	0.675	0.0125449	0.0124769	1.47212	0.0125449	0.0124769	0.85288	2.97491	2.97505	0.499047	2.26761	2.18392	0.108455	0.964749
Q86VX2	Q86VX2	COMD7_HUMAN	COMMD7	COMM domain-containing protein 7				581286			199876	774682	299455	1571.53	1571.53	1571.53	582858	1571.53	1571.53	201448	776254	301027	261959	259799	101390	0.00599913	0.00604901	0.0154998	2.225	0.00604901	0.0154998	0.769004	2.9879	2.969	0.748848	2.24197	1.58202	0.225411	0.647025
Q96MX6	Q96MX6	DAA10_HUMAN	DNAAF10	Dynein axonemal assembly factor 10	551519			712211			512149	346397	320543	553091	1571.53	1571.53	713783	1571.53	1571.53	513721	347969	322115	593531	117037	108419	0.931864	0.0134276	0.0144949	1.2026	0.0134276	0.0144949	0.865532	2.97314	2.97101	0.410175	2.2699	2.46831	0.0823376	1.0844
Q9BY12	Q9BY12	SCAPE_HUMAN	SCAPER	S phase cyclin A-associated protein in the endoplasmic reticulum	233318			183719			310316	246554	191564	234890	1571.53	1571.53	185291	1571.53	1571.53	311888	248126	193136	244023	83756.2	65426.2	0.962573	0.0187631	0.0240198	0.759317	0.0187631	0.0240198	1.27811	2.96247	2.95196	0.267367	2.39751	3.16465	0.0252559	1.59764
Q9Y3D5	Q9Y3D5	RT18C_HUMAN	MRPS18C	28S ribosomal protein S18c, mitochondrial	378130			292446			383218	279868	216856	379702	1571.53	1571.53	294018	1571.53	1571.53	384790	281440	218428	352836	94860.9	73856.9	1.07614	0.0165666	0.021278	0.833298	0.0165666	0.021278	1.09056	2.96687	2.95744	0.290381	2.33829	3.00944	0.0395509	1.40284
Q92569	Q92569	P55G_HUMAN	PIK3R3	Phosphatidylinositol 3-kinase regulatory subunit gamma	202911			111899			209950	196119	216092	204483	1571.53	1571.53	113471	1571.53	1571.53	211522	197691	217664	176492	66944.5	73602.2	1.1586	0.023475	0.0213516	0.642923	0.023475	0.0213516	1.19848	2.95305	2.9573	0.22925	2.36961	3.36966	0.0261378	1.58273
Q15032	Q15032	R3HD1_HUMAN	R3HDM1	R3H domain-containing protein 1	354737			258479			441753	223443	207505	356309	1571.53	1571.53	260051	1571.53	1571.53	443325	225015	209077	353228	76052.5	70739.9	1.00872	0.0206637	0.0222156	0.736212	0.0206637	0.0222156	1.25507	2.95867	2.95557	0.259697	2.38977	3.20197	0.025781	1.5887
Q9UK97	Q9UK97	FBX9_HUMAN	FBXO9	F-box only protein 9	246264			274083			268702	276544	292186	247836	1571.53	1571.53	275655	1571.53	1571.53	270274	278116	293758	264588	93752.9	98966.9	0.936685	0.0167624	0.0158793	1.04183	0.0167624	0.0158793	1.02149	2.96648	2.96824	0.358156	2.31874	2.69468	0.0555713	1.25515
Q6ZYL4	Q6ZYL4	TF2H5_HUMAN	GTF2H5	General transcription factor IIH subunit 5	153390		890998	221524			381991	187331	243973	154962	1571.53	892570	223096	1571.53	1571.53	383563	188903	245545	253873	64015.2	379895	0.610389	0.0245493	2.34952	0.878768	0.0245493	0.00413673	1.51084	2.9509	0.646348	0.302485	1.7027	2.49289	0.128063	0.892575
Q9UM82	Q9UM82	SPAT2_HUMAN	SPATA2	Spermatogenesis-associated protein 2	105384			137163			126393	316186	269349	106956	1571.53	1571.53	138735	1571.53	1571.53	127965	317758	270921	124552	106967	91354.5	0.858725	0.0146917	0.0172025	1.11387	0.0146917	0.0172025	1.0274	2.97062	2.9656	0.381922	2.3212	2.60352	0.0594706	1.2257
Q9BXF3	Q9BXF3	CECR2_HUMAN	CECR2	Chromatin remodeling regulator CECR2	289826			184111			289711	231104	215968	291398	1571.53	1571.53	185683	1571.53	1571.53	291283	232676	217540	256121	78606.2	73560.9	1.13773	0.0199924	0.0213636	0.72498	0.0199924	0.0213636	1.13729	2.96002	2.95727	0.255445	2.35152	3.20251	0.0322766	1.49111
Q15649	Q15649	ZNHI3_HUMAN	ZNHIT3	Zinc finger HIT domain-containing protein 3	208351			141411			187495	254787	232648	209923	1571.53	1571.53	142983	1571.53	1571.53	189067	256359	234220	180657	86500.5	79120.9	1.16199	0.0181678	0.0198623	0.791458	0.0181678	0.0198623	1.04655	2.96366	2.96028	0.276496	2.3235	3.07097	0.0410059	1.38715
Q6Q0C0	Q6Q0C0	TRAF7_HUMAN	TRAF7	E3 ubiquitin-protein ligase TRAF7	379565			276081			293292	263570	279704	381137	1571.53	1571.53	277653	1571.53	1571.53	294864	265142	281276	317884	89428.2	94806.2	1.19898	0.017573	0.0165762	0.873439	0.017573	0.0165762	0.927582	2.96485	2.96685	0.302529	2.28643	2.91795	0.0545433	1.26326
A5D8V6	A5D8V6	VP37C_HUMAN	VPS37C	Vacuolar protein sorting-associated protein 37C	247451			209103			199145	293879	279328	249023	1571.53	1571.53	210675	1571.53	1571.53	200717	295451	280900	220138	99531.2	94680.9	1.13121	0.0157893	0.0165981	0.957012	0.0157893	0.0165981	0.911776	2.96842	2.9668	0.3298	2.28233	2.79085	0.0606299	1.21731
Q6IEG0	Q6IEG0	SNR48_HUMAN	SNRNP48	U11/U12 small nuclear ribonucleoprotein 48 kDa protein	248305			152179			336303	227290	155509	249877	1571.53	1571.53	153751	1571.53	1571.53	337875	228862	157081	247167	77334.9	53407.9	1.01096	0.020321	0.029425	0.622051	0.020321	0.029425	1.36699	2.95936	2.94115	0.223932	2.4225	3.43536	0.0175768	1.75506
Q13227	Q13227	GPS2_HUMAN	GPS2	G protein pathway suppressor 2	264044			172125			207783	279982	231098	265616	1571.53	1571.53	173697	1571.53	1571.53	209355	281554	232670	216222	94898.9	78604.2	1.22844	0.01656	0.0199929	0.803324	0.01656	0.0199929	0.968238	2.96688	2.96001	0.279959	2.29838	3.03733	0.0476277	1.32214
Q6PI98	Q6PI98	IN80C_HUMAN	INO80C	INO80 complex subunit C	274421			264595			273828	278396	270761	275993	1571.53	1571.53	266167	1571.53	1571.53	275400	279968	272333	272520	94370.2	91825.2	1.01274	0.0166528	0.0171143	0.976688	0.0166528	0.0171143	1.01057	2.96669	2.96577	0.336818	2.31434	2.78056	0.0528097	1.27729
Q03426	Q03426	KIME_HUMAN	MVK	Mevalonate kinase	226083			420099			184216	409234	433626	227655	1571.53	1571.53	421671	1571.53	1571.53	185788	410806	435198	278371	137983	146114	0.81781	0.0113893	0.0107555	1.51478	0.0113893	0.0107555	0.66741	2.97722	2.97849	0.512308	2.20771	2.10746	0.138785	0.857659
Q9UIS9	Q9UIS9	MBD1_HUMAN	MBD1	Methyl-CpG-binding domain protein 1	157429			96581.7			126531	230619	257156	159001	1571.53	1571.53	98153.2	1571.53	1571.53	128103	232191	258728	128419	78444.5	87290.2	1.23814	0.0200336	0.0180035	0.764322	0.0200336	0.0180035	0.997537	2.95993	2.96399	0.267453	2.30715	3.10876	0.0435739	1.36077
Q9NPF0	Q9NPF0	CD320_HUMAN	CD320	CD320 antigen	98252.8			237345			157457	357065	326776	99824.3	1571.53	1571.53	238917	1571.53	1571.53	159029	358637	328348	165923	120593	110497	0.60163	0.0130316	0.0142224	1.43992	0.0130316	0.0142224	0.958447	2.97394	2.97156	0.489059	2.30131	2.23438	0.0923665	1.03449
O60315	O60315	ZEB2_HUMAN	ZEB2	Zinc finger E-box-binding homeobox 2	192428			133842			215840	220642	217701	194000	1571.53	1571.53	135414	1571.53	1571.53	217412	222214	219273	182275	75118.9	74138.5	1.06432	0.0209205	0.0211971	0.742908	0.0209205	0.0211971	1.19277	2.95816	2.95761	0.261675	2.36951	3.17874	0.0294907	1.53032
Q99633	Q99633	PRP18_HUMAN	PRPF18	Pre-mRNA-splicing factor 18	268759			179645			332463	182495	227798	270331	1571.53	1571.53	181217	1571.53	1571.53	334035	184067	229370	261861	62403.2	77504.2	1.03235	0.0251834	0.0202766	0.692035	0.0251834	0.0202766	1.27562	2.94963	2.95945	0.245832	2.3949	3.28422	0.0234377	1.63008
Q12796	Q12796	PNRC1_HUMAN	PNRC1	Proline-rich nuclear receptor coactivator 1							64254.6	49995.9	34404.7	1571.53	1571.53	1571.53	1571.53	1571.53	1571.53	65826.1	51567.4	35976.2	22989.7	18236.8	13039.8	0.0683577	0.0861732	0.120518	0.0683577	0.0861732	0.120518	2.86328	2.82765	2.75896	0.0916829	2.81663	4.94117	1.49209e-07	6.82621
Q2VPB7	Q2VPB7	AP5B1_HUMAN	AP5B1	AP-5 complex subunit beta-1							49031.3	35321.4	63694.2	1571.53	1571.53	1571.53	1571.53	1571.53	1571.53	50602.8	36892.9	65265.7	17915.3	13345.3	22802.9	0.0877198	0.117758	0.0689177	0.0877198	0.117758	0.0689177	2.82456	2.76448	2.86216	0.0914653	2.81707	4.94483	1.11123e-07	6.95419
Q6PJI9	Q6PJI9	WDR59_HUMAN	WDR59	GATOR complex protein WDR59	259806			238244			328538	249753	222418	261378	1571.53	1571.53	239816	1571.53	1571.53	330110	251325	223990	277101	84822.5	75710.9	0.943258	0.0185272	0.0207569	0.865445	0.0185272	0.0207569	1.1913	2.96295	2.95849	0.301576	2.37091	2.97485	0.0340063	1.46844
Q9BY49	Q9BY49	PECR_HUMAN	PECR	Peroxisomal trans-2-enoyl-CoA reductase	211863			297128			272623	396613	209709	213435	1571.53	1571.53	298700	1571.53	1571.53	274195	398185	211281	262110	133776	71474.5	0.814295	0.0117474	0.0219872	1.1396	0.0117474	0.0219872	1.04611	2.97651	2.95603	0.391111	2.32621	2.57233	0.0594302	1.22599
Q9BPZ3	Q9BPZ3	PAIP2_HUMAN	PAIP2	Polyadenylate-binding protein-interacting protein 2	238394			173372			192053	282956	241011	239966	1571.53	1571.53	174944	1571.53	1571.53	193625	284528	242583	202845	95890.2	81908.5	1.183	0.0163888	0.0191863	0.862451	0.0163888	0.0191863	0.954546	2.96722	2.96163	0.299342	2.29447	2.93829	0.051619	1.28719
Q6AWC2	Q6AWC2	WWC2_HUMAN	WWC2	Protein WWC2	101032						34880.1	45986.2	67591.9	102604	1571.53	1571.53	1571.53	1571.53	1571.53	36451.6	47557.7	69163.4	46875.6	16900.3	24102.2	2.18885	0.0929882	0.0652027	0.0335255	0.0929882	0.0652027	0.777625	2.81402	2.86959	0.0639055	2.15375	5.07477	0.0385711	1.41374
Q9BVS4	Q9BVS4	RIOK2_HUMAN	RIOK2	Serine/threonine-protein kinase RIO2	350663			250604			474069	197317	200956	352235	1571.53	1571.53	252176	1571.53	1571.53	475641	198889	202528	360017	67343.9	68556.9	0.978383	0.0233358	0.0229229	0.700455	0.0233358	0.0229229	1.32116	2.95333	2.95415	0.248905	2.40955	3.2751	0.0214426	1.66872
P58004	P58004	SESN2_HUMAN	SESN2	Sestrin-2	82980.5			168427			185833	257237	261940	84552	1571.53	1571.53	169999	1571.53	1571.53	187405	258809	263512	147318	87317.2	88884.9	0.573941	0.0179979	0.0176805	1.15395	0.0179979	0.0176805	1.27211	2.964	2.96464	0.396544	2.40025	2.59763	0.0420029	1.37672
Q969L4	Q969L4	LSM10_HUMAN	LSM10	U7 snRNA-associated Sm-like protein LSm10	216598			148638			248152	234455	189390	218170	1571.53	1571.53	150210	1571.53	1571.53	249724	236027	190962	206034	79723.2	64701.5	1.0589	0.0197123	0.0242888	0.729051	0.0197123	0.0242888	1.21205	2.96058	2.95142	0.257684	2.37468	3.20406	0.0279177	1.55412
P17098	P17098	ZNF8_HUMAN	ZNF8	Zinc finger protein 8	243304			206515			215222	279754	253826	244876	1571.53	1571.53	208087	1571.53	1571.53	216794	281326	255398	223252	94822.9	86180.2	1.09686	0.0165733	0.0182353	0.932071	0.0165733	0.0182353	0.971072	2.96685	2.96353	0.322293	2.30048	2.83549	0.0538121	1.26912
P06746	P06746	DPOLB_HUMAN	POLB	DNA polymerase beta	328916			196031			306759	241330	195328	330488	1571.53	1571.53	197603	1571.53	1571.53	308331	242902	196900	278807	82014.9	66680.9	1.18536	0.0191615	0.0235679	0.708743	0.0191615	0.0235679	1.10589	2.96168	2.95286	0.250491	2.34014	3.22377	0.0337172	1.47215
Q9H8W3	Q9H8W3	F204A_HUMAN	FAM204A	Protein FAM204A							60255.4	45865.6	38184.7	1571.53	1571.53	1571.53	1571.53	1571.53	1571.53	61826.9	47437.1	39756.2	21656.7	16860.1	14299.8	0.0725654	0.0932099	0.109899	0.0725654	0.0932099	0.109899	2.85487	2.81358	2.7802	0.0918914	2.81622	4.93769	3.69908e-08	7.43191
Q9NS56	Q9NS56	TOPRS_HUMAN	TOPORS	E3 ubiquitin-protein ligase Topors	223001			211813			290900	253020	210639	224573	1571.53	1571.53	213385	1571.53	1571.53	292472	254592	212211	243476	85911.5	71784.5	0.922359	0.0182924	0.0218923	0.876408	0.0182924	0.0218923	1.20123	2.96342	2.95622	0.305531	2.37362	2.9577	0.0337957	1.47114
Q9Y6Y0	Q9Y6Y0	NS1BP_HUMAN	IVNS1ABP	Influenza virus NS1A-binding protein	277310			305924			327045	248289	273777	278882	1571.53	1571.53	307496	1571.53	1571.53	328617	249861	275349	304998	84334.5	92830.5	0.914372	0.0186344	0.016929	1.00819	0.0186344	0.016929	1.07744	2.96273	2.96614	0.347918	2.33544	2.74688	0.0489186	1.31053
Q8WUU5	Q8WUU5	GATD1_HUMAN	GATAD1	GATA zinc finger domain-containing protein 1	60319.6			73374			166926	189839	168977	61891.1	1571.53	1571.53	74945.5	1571.53	1571.53	168498	191411	170549	101778	64851.2	57897.2	0.608099	0.0242328	0.0271434	0.736362	0.0242328	0.0271434	1.65554	2.95153	2.94571	0.262579	2.5176	3.26122	0.0101461	1.9937
Q9NT22	Q9NT22	EMIL3_HUMAN	EMILIN3	EMILIN-3	145701			162557			278251	192982	219168	147273	1571.53	1571.53	164129	1571.53	1571.53	279823	194554	220740	197075	65898.9	74627.5	0.747294	0.0238475	0.0210582	0.832825	0.0238475	0.0210582	1.41988	2.9523	2.95788	0.292577	2.44336	3.06198	0.0205311	1.68759
Q8N3E9	Q8N3E9	PLCD3_HUMAN	PLCD3	1-phosphatidylinositol 4,5-bisphosphate phosphodiesterase delta-3	227947			282768			261110	282618	276991	229519	1571.53	1571.53	284340	1571.53	1571.53	262682	284190	278563	258847	95777.5	93901.9	0.886697	0.0164081	0.0167358	1.09849	0.0164081	0.0167358	1.01482	2.96718	2.96653	0.37721	2.31618	2.6183	0.0596483	1.2244
Q9UBI9	Q9UBI9	HDC_HUMAN	HECA	Headcase protein homolog	155551			149084			301197	177209	201974	157123	1571.53	1571.53	150656	1571.53	1571.53	302769	178781	203546	203516	60641.2	68896.2	0.772042	0.0259151	0.02281	0.740266	0.0259151	0.02281	1.48769	2.94817	2.95438	0.262997	2.46341	3.22754	0.0154556	1.81092
P08581	P08581	MET_HUMAN	MET	Hepatocyte growth factor receptor							28438.3	64519.8	56303.2	1571.53	1571.53	1571.53	1571.53	1571.53	1571.53	30009.8	66091.3	57874.7	11051	23078.1	20339.3	0.142207	0.0680959	0.0772656	0.142207	0.0680959	0.0772656	2.71559	2.86381	2.84547	0.0958562	2.80829	4.87268	8.18386e-07	6.08704
O95696	O95696	BRD1_HUMAN	BRD1	Bromodomain-containing protein 1	122513			99066.7			193162	193233	192103	124085	1571.53	1571.53	100638	1571.53	1571.53	194734	194805	193675	139819	65982.5	65605.9	0.887467	0.0238173	0.023954	0.719776	0.0238173	0.023954	1.39276	2.95237	2.95209	0.255849	2.4324	3.24902	0.0187192	1.72771
Q8WV41	Q8WV41	SNX33_HUMAN	SNX33	Sorting nexin-33	154356	7630000	7140000	160961			189522	305832	199959	155928	7.62786e+06	7.13789e+06	162533	1571.53	1571.53	191094	307404	201531	169851	2.64561e+06	2.447e+06	0.918024	2.88321	2.917	0.956911	0.000594012	0.000642226	1.12506	0.116194	0.0823583	0.319383	0.441205	0.466165	0.807307	0.0929615
P08047	P08047	SP1_HUMAN	SP1	Transcription factor Sp1	273965			296599			239736	318666	278877	275537	1571.53	1571.53	298171	1571.53	1571.53	241308	320238	280449	271672	107794	94530.5	1.01423	0.014579	0.0166245	1.09754	0.014579	0.0166245	0.888233	2.97084	2.96675	0.376248	2.27528	2.59629	0.0720287	1.14249
Q9NZ09	Q9NZ09	UBAP1_HUMAN	UBAP1	Ubiquitin-associated protein 1	271534			230840			200660	262351	312954	273106	1571.53	1571.53	232412	1571.53	1571.53	202232	263923	314526	235916	89021.9	105890	1.15764	0.0176532	0.0148412	0.985144	0.0176532	0.0148412	0.857218	2.96469	2.97032	0.339213	2.26408	2.73866	0.0677156	1.16931
O43791	O43791	SPOP_HUMAN	SPOP	Speckle-type POZ protein	45331.3			129864			196574	197119	239298	46902.8	1571.53	1571.53	131436	1571.53	1571.53	198146	198691	240870	125495	67277.9	81337.5	0.373744	0.0233587	0.019321	1.04734	0.0233587	0.019321	1.57892	2.95328	2.96136	0.36334	2.49785	2.7813	0.0203578	1.69127
Q9BZ67	Q9BZ67	FRMD8_HUMAN	FRMD8	FERM domain-containing protein 8							23242.4	66031.2	66005.2	1571.53	1571.53	1571.53	1571.53	1571.53	1571.53	24813.9	67602.7	67576.7	9318.99	23581.9	23573.3	0.168637	0.0666411	0.0666656	0.168637	0.0666411	0.0666656	2.66273	2.86672	2.86667	0.100648	2.7987	4.79737	3.76034e-06	5.42477
Q9BRT2	Q9BRT2	UQCC2_HUMAN	UQCC2	Ubiquinol-cytochrome-c reductase complex assembly factor 2	451948			1020000			335299	494087	440307	453520	1571.53	1571.53	1.02397e+06	1571.53	1571.53	336871	495659	441879	604787	166267	148341	0.749883	0.0094518	0.010594	1.69311	0.0094518	0.010594	0.557007	2.9811	2.97881	0.571052	2.17231	1.92753	0.178792	0.747653
Q9BX66	Q9BX66	SRBS1_HUMAN	SORBS1	Sorbin and SH3 domain-containing protein 1	98787.2			107789			88029.5	327940	264203	100359	1571.53	1571.53	109361	1571.53	1571.53	89601	329512	265775	99773.4	110885	89639.2	1.00587	0.0141726	0.0175317	1.09609	0.0141726	0.0175317	0.898045	2.97165	2.96494	0.375931	2.27821	2.59936	0.0709101	1.14929
Q96PU4	Q96PU4	UHRF2_HUMAN	UHRF2	E3 ubiquitin-protein ligase UHRF2	216785			172136			318402	201828	189877	218357	1571.53	1571.53	173708	1571.53	1571.53	319974	203400	191449	237346	68847.5	64863.9	0.919993	0.0228262	0.0242281	0.731875	0.0228262	0.0242281	1.34813	2.95435	2.95154	0.259643	2.41801	3.21922	0.0209964	1.67785
Q5T890	Q5T890	ER6L2_HUMAN	ERCC6L2	DNA excision repair protein ERCC-6-like 2	7525.86						8929.03	107675	96250.2	9097.39	1571.53	1571.53	1571.53	1571.53	1571.53	10500.6	109247	97821.7	7056.49	37463.2	33654.9	1.28922	0.0419485	0.0466952	0.222706	0.0419485	0.0466952	1.48807	2.9161	2.90661	0.103783	2.43693	4.55342	0.00816341	2.08813
O95409	O95409	ZIC2_HUMAN	ZIC2	Zinc finger protein ZIC 2	178388			141939			168440	221752	268018	179960	1571.53	1571.53	143511	1571.53	1571.53	170012	223324	269590	164494	75488.9	90910.9	1.09402	0.020818	0.0172864	0.872437	0.020818	0.0172864	1.03354	2.95836	2.96543	0.303514	2.31911	2.93374	0.0455848	1.34118
P51157	P51157	RAB28_HUMAN	RAB28	Ras-related protein Rab-28	268239			277992			228246	313755	273081	269811	1571.53	1571.53	279564	1571.53	1571.53	229818	315327	274653	259731	106157	92598.5	1.03881	0.0148038	0.0169714	1.07636	0.0148038	0.0169714	0.884831	2.97039	2.96606	0.369378	2.27376	2.62191	0.0709137	1.14927
Q96EV8	Q96EV8	DTBP1_HUMAN	DTNBP1	Dysbindin	223930			268012			181315	359694	287910	225502	1571.53	1571.53	269584	1571.53	1571.53	182887	361266	289482	225991	121470	97541.5	0.997836	0.0129376	0.0161113	1.1929	0.0129376	0.0161113	0.809266	2.97412	2.96778	0.407315	2.25039	2.46596	0.0880521	1.05526
Q9GZP9	Q9GZP9	DERL2_HUMAN	DERL2	Derlin-2	285462			390372			172229	344630	456707	287034	1571.53	1571.53	391944	1571.53	1571.53	173801	346202	458279	284259	116448	153807	1.00976	0.0134955	0.0102175	1.37882	0.0134955	0.0102175	0.611416	2.97301	2.97956	0.467512	2.188	2.22653	0.131814	0.880038
Q9H0Z9	Q9H0Z9	RBM38_HUMAN	RBM38	RNA-binding protein 38	388430			326063			316440	289528	247358	390002	1571.53	1571.53	327635	1571.53	1571.53	318012	291100	248930	345216	98080.9	84024.2	1.12973	0.0160227	0.0187032	0.949071	0.0160227	0.0187032	0.921196	2.96795	2.96259	0.327932	2.28391	2.80004	0.0592864	1.22705
Q9BXK1	Q9BXK1	KLF16_HUMAN	KLF16	Krueppel-like factor 16	295304			264578			328226	240435	232795	296876	1571.53	1571.53	266150	1571.53	1571.53	329798	242007	234367	297608	81716.5	79169.9	0.99754	0.0192314	0.01985	0.894297	0.0192314	0.01985	1.10816	2.96154	2.9603	0.311126	2.34333	2.91299	0.0409171	1.38809
Q9NPH3	Q9NPH3	IL1AP_HUMAN	IL1RAP	Interleukin-1 receptor accessory protein							33441.9	51477.9	57538.2	1571.53	1571.53	1571.53	1571.53	1571.53	1571.53	35013.4	53049.4	59109.7	12718.8	18730.8	20750.9	0.123559	0.0839005	0.0757328	0.123559	0.0839005	0.0757328	2.75288	2.8322	2.84853	0.0943974	2.81121	4.8963	1.3091e-07	6.88303
Q5SYE7	Q5SYE7	NHSL1_HUMAN	NHSL1	NHS-like protein 1	577932			321701			501578	263186	167924	579504	1571.53	1571.53	323273	1571.53	1571.53	503150	264758	169496	468642	89300.2	57546.2	1.23656	0.0175982	0.0273089	0.689807	0.0175982	0.0273089	1.07363	2.9648	2.94538	0.244905	2.32794	3.24876	0.0351788	1.45372
Q8N9N7	Q8N9N7	LRC57_HUMAN	LRRC57	Leucine-rich repeat-containing protein 57	468614			708788			247553	477595	413723	470186	1571.53	1571.53	710360	1571.53	1571.53	249125	479167	415295	476557	160770	139479	0.986631	0.009775	0.0112671	1.49061	0.009775	0.0112671	0.52276	2.98045	2.97747	0.503884	2.16023	2.10002	0.15817	0.800877
Q8TBP6	Q8TBP6	S2540_HUMAN	SLC25A40	Probable mitochondrial glutathione transporter SLC25A40	68571.7			156591			207504	225020	230134	70143.2	1571.53	1571.53	158163	1571.53	1571.53	209076	226592	231706	145794	76578.2	78282.9	0.481113	0.0205218	0.020075	1.08484	0.0205218	0.020075	1.43405	2.95896	2.95985	0.375145	2.45095	2.70782	0.0286244	1.54326
P61371	P61371	ISL1_HUMAN	ISL1	Insulin gene enhancer protein ISL-1							48085.7	45403.9	44984	1571.53	1571.53	1571.53	1571.53	1571.53	1571.53	49657.2	46975.4	46555.5	17600.1	16706.2	16566.2	0.0892907	0.0940686	0.0948634	0.0892907	0.0940686	0.0948634	2.82142	2.81186	2.81027	0.0927409	2.81452	4.92354	2.50698e-11	10.6008
Q9UKE5	Q9UKE5	TNIK_HUMAN	TNIK	TRAF2 and NCK-interacting protein kinase	396879			400599			402828	233927	288394	398451	1571.53	1571.53	402171	1571.53	1571.53	404400	235499	289966	401674	79547.2	97702.9	0.991976	0.0197559	0.0160847	1.00124	0.0197559	0.0160847	1.00679	2.96049	2.96783	0.345693	2.3117	2.74139	0.0545134	1.2635
Q9NXC5	Q9NXC5	MIO_HUMAN	MIOS	GATOR complex protein MIOS	374172			326386			430680	215490	238013	375744	1571.53	1571.53	327958	1571.53	1571.53	432252	217062	239585	378651	73401.5	80909.2	0.992322	0.02141	0.0194233	0.866121	0.02141	0.0194233	1.14156	2.95718	2.96115	0.302318	2.3533	2.96054	0.0373216	1.42804
P81877	P81877	SSBP2_HUMAN	SSBP2	Single-stranded DNA-binding protein 2	40510.4						40085.2	48696.6	49660.3	42081.9	1571.53	1571.53	1571.53	1571.53	1571.53	41656.7	50268.1	51231.8	28436.7	17803.7	18125	1.47984	0.0882694	0.086705	0.0552639	0.0882694	0.086705	1.46489	2.82346	2.82659	0.0767461	2.37165	4.94965	0.00717876	2.14395
Q8NBA8	Q8NBA8	DTWD2_HUMAN	DTWD2	tRNA-uridine aminocarboxypropyltransferase 2	463904			341379			384122	198043	300824	465476	1571.53	1571.53	342951	1571.53	1571.53	385694	199615	302396	398040	67585.9	101846	1.16942	0.0232523	0.0154304	0.861598	0.0232523	0.0154304	0.968982	2.9535	2.96914	0.300094	2.29721	2.9364	0.0503421	1.29807
P13994	P13994	YJU2B_HUMAN	YJU2B	Probable splicing factor YJU2B	115578			124880			188982	212246	208200	117150	1571.53	1571.53	126452	1571.53	1571.53	190554	213818	209772	144718	72320.2	70971.5	0.809501	0.0217301	0.022143	0.873778	0.0217301	0.022143	1.31672	2.95654	2.95571	0.305884	2.40966	2.97777	0.0268756	1.57064
Q96BZ8	Q96BZ8	LENG1_HUMAN	LENG1	Leukocyte receptor cluster member 1	227423			340308			286214	301451	262979	228995	1571.53	1571.53	341880	1571.53	1571.53	287786	303023	264551	286220	102055	89231.2	0.800065	0.0153988	0.0176118	1.19446	0.0153988	0.0176118	1.00547	2.9692	2.96478	0.409158	2.31315	2.49913	0.0670212	1.17379
Q9C0D3	Q9C0D3	ZY11B_HUMAN	ZYG11B	Protein zyg-11 homolog B	8070000			8640000	1290000		6260000	9240000	8280000	8.07096e+06	1571.53	1571.53	8.64415e+06	1.29297e+06	1571.53	6.25936e+06	9.23685e+06	8.27683e+06	7.65816e+06	3.51046e+06	2.75999e+06	1.0539	0.000447669	0.000569395	1.12875	0.368319	0.000569395	0.817346	2.63123	2.99886	0.499213	2.14915	2.10604	0.0931739	1.03071
Q9P266	Q9P266	JCAD_HUMAN	JCAD	Junctional cadherin 5-associated protein	374515			194173			303507	190820	222235	376087	1571.53	1571.53	195745	1571.53	1571.53	305079	192392	223807	292303	65178.2	75649.9	1.28663	0.0241112	0.0207737	0.669663	0.0241112	0.0207737	1.04371	2.95178	2.95845	0.238183	2.31798	3.28273	0.0365094	1.4376
Q86WP2	Q86WP2	GPBP1_HUMAN	GPBP1	Vasculin	175845			205870			322242	224980	188142	177417	1571.53	1571.53	207442	1571.53	1571.53	323814	226552	189714	236224	76564.9	64285.5	0.751053	0.0205254	0.024446	0.878157	0.0205254	0.024446	1.37079	2.95895	2.95111	0.307709	2.42695	2.9795	0.0242097	1.61601
Q96N46	Q96N46	TTC14_HUMAN	TTC14	Tetratricopeptide repeat protein 14	160804			165335			265379	213944	192848	162376	1571.53	1571.53	166907	1571.53	1571.53	266951	215516	194420	198744	72886.2	65854.2	0.817008	0.0215614	0.0238637	0.839806	0.0215614	0.0238637	1.34319	2.95688	2.95227	0.295077	2.41745	3.03432	0.0243592	1.61334
Q9NXE8	Q9NXE8	CWC25_HUMAN	CWC25	Pre-mRNA-splicing factor CWC25 homolog	152279			84822.5			208104	188462	143607	153851	1571.53	1571.53	86394	1571.53	1571.53	209676	190034	145179	149973	64392.2	49440.5	1.02585	0.0244055	0.0317862	0.576062	0.0244055	0.0317862	1.39809	2.95119	2.93643	0.210751	2.42857	3.52649	0.0153882	1.81281
Q14814	Q02078;Q06413;Q14814	MEF2D_HUMAN	MEF2D	Myocyte-specific enhancer factor 2D	166395			163596			180093	247621	240013	167967	1571.53	1571.53	165168	1571.53	1571.53	181665	249193	241585	171600	84111.9	81575.9	0.978829	0.0186838	0.0192646	0.962517	0.0186838	0.0192646	1.05865	2.96263	2.96147	0.333489	2.32759	2.80313	0.0480253	1.31853
Q96JM2	Q96JM2	ZN462_HUMAN	ZNF462	Zinc finger protein 462	136108			126840			227617	197081	184742	137680	1571.53	1571.53	128412	1571.53	1571.53	229189	198653	186314	165093	67265.2	63152.2	0.83395	0.0233631	0.0248847	0.777812	0.0233631	0.0248847	1.38824	2.95327	2.95023	0.275353	2.43058	3.14194	0.0203832	1.69073
Q8WW35	Q8WW35	DYT2B_HUMAN	DYNLT2B	Dynein light chain Tctex-type protein 2B	269223			161074			354207	198150	149593	270795	1571.53	1571.53	162646	1571.53	1571.53	355779	199722	151165	263073	67621.5	51435.9	1.02935	0.02324	0.0305531	0.618253	0.02324	0.0305531	1.3524	2.95352	2.93889	0.224015	2.41494	3.43032	0.0180511	1.7435
Q3B820	Q3B820	F161A_HUMAN	FAM161A	Protein FAM161A							32809.1	51596.8	55064.8	1571.53	1571.53	1571.53	1571.53	1571.53	1571.53	34380.6	53168.3	56636.3	12507.9	18770.5	19926.5	0.125643	0.0837233	0.0788662	0.125643	0.0837233	0.0788662	2.74871	2.83255	2.84227	0.0960774	2.80785	4.86912	1.3472e-07	6.87057
Q16649	Q16649	NFIL3_HUMAN	NFIL3	Nuclear factor interleukin-3-regulated protein							27108.4	66062.8	51695.6	1571.53	1571.53	1571.53	1571.53	1571.53	1571.53	28679.9	67634.3	53267.1	10607.7	23592.5	18803.4	0.14815	0.0666113	0.0835767	0.14815	0.0666113	0.0835767	2.7037	2.86678	2.83285	0.099446	2.80111	4.81594	1.06887e-06	5.97108
P78312	P78312	F193A_HUMAN	FAM193A	Protein FAM193A	144618			119862			223218	154916	224937	146190	1571.53	1571.53	121434	1571.53	1571.53	224790	156488	226509	164138	53210.2	76550.5	0.890653	0.0295343	0.0205293	0.739828	0.0295343	0.0205293	1.36952	2.94093	2.95894	0.263297	2.42313	3.20211	0.0202022	1.6946
Q9H040	Q9H040	SPRTN_HUMAN	SPRTN	DNA-dependent metalloprotease SPRTN	201547			129014			249185	187569	178900	203119	1571.53	1571.53	130586	1571.53	1571.53	250757	189141	180472	194820	64094.5	61204.9	1.04259	0.0245189	0.0256765	0.670287	0.0245189	0.0256765	1.28712	2.95096	2.94865	0.240161	2.39558	3.3183	0.0222458	1.65275
Q2QGD7	P98168;Q2QGD7;P98169	ZXDC_HUMAN	ZXDC	Zinc finger protein ZXDC							38985.6	45318.9	52529.7	1571.53	1571.53	1571.53	1571.53	1571.53	1571.53	40557.1	46890.4	54101.2	14566.7	16677.8	19081.4	0.107885	0.0942284	0.0823589	0.107885	0.0942284	0.0823589	2.78423	2.81154	2.83528	0.094824	2.81035	4.88936	8.15703e-09	8.08847
Q53EP0	Q53EP0	FND3B_HUMAN	FNDC3B	Fibronectin type III domain-containing protein 3B	270730			180897			241679	218518	221248	272302	1571.53	1571.53	182469	1571.53	1571.53	243251	220090	222820	232674	74410.9	75320.9	1.17032	0.0211196	0.0208644	0.784226	0.0211196	0.0208644	1.04546	2.95776	2.95827	0.275403	2.3205	3.07482	0.0407625	1.38974
Q9UNK9	Q9UNK9	ANGE1_HUMAN	ANGEL1	Protein angel homolog 1	360918			319878			271394	272974	277177	362490	1571.53	1571.53	321450	1571.53	1571.53	272966	274546	278749	318968	92562.9	93963.9	1.13644	0.0169779	0.0167248	1.00778	0.0169779	0.0167248	0.855777	2.96604	2.96655	0.347161	2.26279	2.70443	0.069332	1.15907
Q86Y07	Q86Y07	VRK2_HUMAN	VRK2	Serine/threonine-protein kinase VRK2	454946			256720			441648	258238	144003	456518	1571.53	1571.53	258292	1571.53	1571.53	443220	259810	145575	386010	87650.9	49572.5	1.18266	0.0179294	0.0317015	0.669133	0.0179294	0.0317015	1.14821	2.96414	2.9366	0.239588	2.34965	3.29382	0.0297323	1.52677
Q9H5L6	Q9H5L6	THAP9_HUMAN	THAP9	DNA transposase THAP9							81102.2	31155.1	36035.9	1571.53	1571.53	1571.53	1571.53	1571.53	1571.53	82673.7	32726.6	37607.4	28605.6	11956.6	13583.5	0.0549377	0.131436	0.115694	0.0549377	0.131436	0.115694	2.89012	2.73713	2.76861	0.100689	2.79862	4.79674	8.3562e-07	6.07799
Q8IVF7	Q8IVF7	FMNL3_HUMAN	FMNL3	Formin-like protein 3	187188			150023			196411	219402	220784	188760	1571.53	1571.53	151595	1571.53	1571.53	197983	220974	222356	179446	74705.5	75166.2	1.0519	0.0210363	0.0209073	0.844794	0.0210363	0.0209073	1.1033	2.95793	2.95819	0.295579	2.3398	2.98477	0.0390943	1.40789
Q56NI9	Q56NI9	ESCO2_HUMAN	ESCO2	N-acetyltransferase ESCO2	105415			107067			188295	198877	181469	106987	1571.53	1571.53	108639	1571.53	1571.53	189867	200449	183041	135164	67863.9	62061.2	0.791532	0.023157	0.0253222	0.803754	0.023157	0.0253222	1.40471	2.95369	2.94936	0.284078	2.43592	3.10011	0.0203513	1.69141
Q53GL0	Q53GL0	PKHO1_HUMAN	PLEKHO1	Pleckstrin homology domain-containing family O member 1	133361			97520.9			175099	190814	185307	134933	1571.53	1571.53	99092.4	1571.53	1571.53	176671	192386	186879	136898	65176.2	63340.5	0.985639	0.0241119	0.0248107	0.723839	0.0241119	0.0248107	1.29052	2.95178	2.95038	0.257587	2.39756	3.21843	0.0235226	1.62852
Q9Y5R8	Q9Y5R8	TPPC1_HUMAN	TRAPPC1	Trafficking protein particle complex subunit 1	283791			515900			277519	318076	370227	285363	1571.53	1571.53	517472	1571.53	1571.53	279091	319648	371799	360642	107597	124981	0.791264	0.0146057	0.0125742	1.43486	0.0146057	0.0125742	0.773872	2.97079	2.97485	0.487348	2.23984	2.20037	0.115063	0.939063
Q5TB30	Q5TB30	DEP1A_HUMAN	DEPDC1	DEP domain-containing protein 1A	101752			80687.5			213754	152006	157676	103324	1571.53	1571.53	82259	1571.53	1571.53	215326	153578	159248	133636	52240.2	54130.2	0.773171	0.0300827	0.0290323	0.615545	0.0300827	0.0290323	1.61128	2.93983	2.94194	0.224887	2.49768	3.47332	0.00935957	2.02874
Q96T21	Q96T21	SEBP2_HUMAN	SECISBP2	Selenocysteine insertion sequence-binding protein 2	227741			175240			255151	222704	194237	229313	1571.53	1571.53	176812	1571.53	1571.53	256723	224276	195809	220949	75806.2	66317.2	1.03785	0.0207308	0.0236971	0.800237	0.0207308	0.0236971	1.16191	2.95854	2.95261	0.281555	2.35768	3.06588	0.0333547	1.47684
O75164	O75164	KDM4A_HUMAN	KDM4A	Lysine-specific demethylase 4A	204415			156055			235165	205938	202704	205987	1571.53	1571.53	157627	1571.53	1571.53	236737	207510	204276	200117	70217.5	69139.5	1.02933	0.0223808	0.0227298	0.787674	0.0223808	0.0227298	1.18299	2.95524	2.95454	0.277595	2.36426	3.09033	0.0315703	1.50072
Q7L804	Q7L804	RFIP2_HUMAN	RAB11FIP2	Rab11 family-interacting protein 2	156707			140661			258241	182473	187435	158279	1571.53	1571.53	142233	1571.53	1571.53	259813	184045	189007	186775	62395.9	64049.9	0.847431	0.0251864	0.024536	0.76152	0.0251864	0.024536	1.39105	2.94963	2.95093	0.270414	2.43053	3.16803	0.0198118	1.70308
Q70EK8	Q70EK8	UBP53_HUMAN	USP53	Inactive ubiquitin carboxyl-terminal hydrolase 53	15376.6						73141.3	43504.4	28033.9	16948.1	1571.53	1571.53	1571.53	1571.53	1571.53	74712.8	45075.9	29605.4	31077.5	16073	10916.2	0.54535	0.0977743	0.143963	0.0505679	0.0977743	0.143963	2.40408	2.80445	2.71207	0.0974351	2.6402	4.76006	3.34021e-05	4.47623
Q52LR7	Q52LR7	EPC2_HUMAN	EPC2	Enhancer of polycomb homolog 2	221542			162958			287076	189158	187446	223114	1571.53	1571.53	164530	1571.53	1571.53	288648	190730	189018	225430	64624.2	64053.5	0.989723	0.0243179	0.0245346	0.729847	0.0243179	0.0245346	1.28043	2.95136	2.95093	0.259566	2.39424	3.20539	0.0242036	1.61612
Q8N5I9	Q8N5I9	NOPC1_HUMAN	NOPCHAP1	NOP protein chaperone 1	260243			250175			285732	223816	244275	261815	1571.53	1571.53	251747	1571.53	1571.53	287304	225388	245847	266955	76176.9	82996.5	0.980745	0.02063	0.0189348	0.94303	0.02063	0.0189348	1.07623	2.95874	2.96213	0.327532	2.33237	2.83209	0.0456321	1.34073
Q8IZ40	Q8IZ40	RCOR2_HUMAN	RCOR2	REST corepressor 2	357768			288154			458175	214878	181738	359340	1571.53	1571.53	289726	1571.53	1571.53	459747	216450	183310	369604	73197.5	62150.9	0.972229	0.0214696	0.0252857	0.783881	0.0214696	0.0252857	1.24389	2.95706	2.94943	0.276879	2.38346	3.10573	0.0278396	1.55534
Q8NDZ4	Q8NDZ4	DIK2A_HUMAN	DIPK2A	Divergent protein kinase domain 2A	219719			211316			252851	201796	257319	221291	1571.53	1571.53	212888	1571.53	1571.53	254423	203368	258891	229534	68836.9	87344.5	0.964088	0.0228297	0.0179923	0.927479	0.0228297	0.0179923	1.10843	2.95434	2.96402	0.322767	2.34226	2.85934	0.0424124	1.37251
O60292	O60292	SI1L3_HUMAN	SIPA1L3	Signal-induced proliferation-associated 1-like protein 3	269097			157323			218826	212729	205931	270669	1571.53	1571.53	158895	1571.53	1571.53	220398	214301	207503	216654	72481.2	70215.2	1.24932	0.0216818	0.0223816	0.733404	0.0216818	0.0223816	1.01728	2.95664	2.95524	0.259156	2.30972	3.15583	0.0407812	1.38954
Q9H7F0	Q9H7F0	AT133_HUMAN	ATP13A3	Polyamine-transporting ATPase 13A3	101620			155971			120899	288133	271882	103192	1571.53	1571.53	157543	1571.53	1571.53	122471	289705	273454	127735	97615.9	92198.9	0.807857	0.0160991	0.017045	1.23336	0.0160991	0.017045	0.958787	2.9678	2.96591	0.422167	2.2975	2.44418	0.0746696	1.12686
Q96B01	Q96B01	R51A1_HUMAN	RAD51AP1	RAD51-associated protein 1	81668.9		78983.7	126457			237321	181091	177514	83240.4	1571.53	80555.2	128029	1571.53	1571.53	238893	182663	179086	150054	61935.2	87070.8	0.554737	0.0253737	0.92517	0.853217	0.0253737	0.0180488	1.59205	2.94925	2.05678	0.29888	2.19936	2.87945	0.0172917	1.76216
P03891	P03891	NU2M_HUMAN	MT-ND2	NADH-ubiquinone oxidoreductase chain 2				583432			128393	510698	532745	1571.53	1571.53	1571.53	585004	1571.53	1571.53	129965	512270	534317	238847	171804	179153	0.00657964	0.00914719	0.00877196	2.44929	0.00914719	0.00877196	0.544134	2.98171	2.98246	0.822402	2.16943	1.3994	0.306413	0.513693
O94808	O94808	GFPT2_HUMAN	GFPT2	Glutamine--fructose-6-phosphate aminotransferase [isomerizing] 2	261223			281740			316582	249011	214294	262795	1571.53	1571.53	283312	1571.53	1571.53	318154	250583	215866	288087	84575.2	73002.9	0.912207	0.0185814	0.0215269	0.983425	0.0185814	0.0215269	1.10437	2.96284	2.95695	0.341178	2.34138	2.77877	0.0454627	1.34234
Q9P2K8	Q9P2K8	E2AK4_HUMAN	EIF2AK4	eIF-2-alpha kinase GCN2	367301			294367			416580	208447	203117	368873	1571.53	1571.53	295939	1571.53	1571.53	418152	210019	204689	360988	71053.9	69277.2	1.02184	0.0221174	0.0226846	0.819803	0.0221174	0.0226846	1.15835	2.95577	2.95463	0.288202	2.35625	3.03134	0.034316	1.4645
Q6P5R6	Q6P5R6	RL22L_HUMAN	RPL22L1	60S ribosomal protein L22-like 1	106371			110499			211066	152140	205937	107943	1571.53	1571.53	112071	1571.53	1571.53	212638	153712	207509	144217	52284.9	70217.2	0.748474	0.030057	0.0223809	0.777097	0.030057	0.0223809	1.47443	2.93989	2.95524	0.276512	2.45652	3.1512	0.016745	1.77611
Q96KM6	Q96KM6	Z512B_HUMAN	ZNF512B	Zinc finger protein 512B	60257.8			84808.1			121601	214821	194467	61829.3	1571.53	1571.53	86379.6	1571.53	1571.53	123173	216393	196039	90460.5	73178.5	66393.9	0.683495	0.0214752	0.0236697	0.954888	0.0214752	0.0236697	1.36162	2.95705	2.95266	0.333344	2.42378	2.86217	0.027346	1.56311
Q8NI37	Q8NI37	PPTC7_HUMAN	PPTC7	Protein phosphatase PTC7 homolog	196148			154797			195660	220256	214601	197720	1571.53	1571.53	156369	1571.53	1571.53	197232	221828	216173	183773	74990.2	73105.2	1.07589	0.0209564	0.0214968	0.850878	0.0209564	0.0214968	1.07323	2.95809	2.95701	0.297777	2.32944	2.96768	0.0415398	1.38154
Q63HK5	Q63HK5	TSH3_HUMAN	TSHZ3	Teashirt homolog 3	92590.8			129336			90018	239203	356984	94162.3	1571.53	1571.53	130908	1571.53	1571.53	91589.5	240775	358556	105553	81305.9	120566	0.892085	0.0193286	0.0130345	1.24021	0.0193286	0.0130345	0.86771	2.96134	2.97393	0.424189	2.26766	2.41842	0.0852293	1.06941
P49336	P49336;Q9BWU1	CDK8_HUMAN	CDK8	Cyclin-dependent kinase 8	279122			259226			402923	221178	172865	280694	1571.53	1571.53	260798	1571.53	1571.53	404495	222750	174437	315329	75297.5	59193.2	0.890162	0.0208709	0.0265491	0.827066	0.0208709	0.0265491	1.28277	2.95826	2.9469	0.291495	2.39598	3.03907	0.0271003	1.56703
Q14191	Q14191	WRN_HUMAN	WRN	Bifunctional 3'-5' exonuclease/ATP-dependent helicase WRN	191919			184772			251392	208959	209013	193491	1571.53	1571.53	186344	1571.53	1571.53	252964	210531	210585	210933	71224.5	71242.5	0.91731	0.0220644	0.0220588	0.883427	0.0220644	0.0220588	1.19926	2.95587	2.95588	0.309183	2.37034	2.93856	0.0341652	1.46642
O60281	O60281	ZN292_HUMAN	ZNF292	Zinc finger protein 292	103139			76416			133747	185970	182829	104711	1571.53	1571.53	77987.5	1571.53	1571.53	135319	187542	184401	106006	63561.5	62514.5	0.987784	0.0247245	0.0251386	0.735693	0.0247245	0.0251386	1.27652	2.95055	2.94972	0.261852	2.39227	3.19155	0.0245611	1.60975
Q9NRM2	Q9NRM2	ZN277_HUMAN	ZNF277	Zinc finger protein 277	195283			172656			274111	206111	180964	196855	1571.53	1571.53	174228	1571.53	1571.53	275683	207683	182536	215588	70275.2	61892.9	0.913104	0.0223624	0.0253911	0.80815	0.0223624	0.0253911	1.27875	2.95528	2.94922	0.285301	2.39441	3.06912	0.0266925	1.57361
Q9Y625	Q9Y625	GPC6_HUMAN	GPC6	Glypican-6	117802			83471.2			131529	207747	181522	119374	1571.53	1571.53	85042.7	1571.53	1571.53	133101	209319	183094	112506	70820.5	62078.9	1.06105	0.0221902	0.025315	0.755898	0.0221902	0.025315	1.18306	2.95562	2.94937	0.267801	2.36268	3.14119	0.0304461	1.51647
Q9BZQ6	Q9BZQ6	EDEM3_HUMAN	EDEM3	ER degradation-enhancing alpha-mannosidase-like protein 3	118386			186726			123048	286138	313422	119958	1571.53	1571.53	188298	1571.53	1571.53	124620	287710	314994	144292	96950.9	106046	0.831355	0.0162095	0.0148193	1.30498	0.0162095	0.0148193	0.863665	2.96758	2.97036	0.445336	2.2672	2.34795	0.0912337	1.03984
Q96N11	Q96N11	INT15_HUMAN	INTS15	Integrator complex subunit 15	562083			339232			248059	261669	307931	563655	1571.53	1571.53	340804	1571.53	1571.53	249631	263241	309503	384696	88794.5	104215	1.46519	0.0176984	0.0150796	0.885903	0.0176984	0.0150796	0.648903	2.9646	2.96984	0.306227	2.19445	2.84119	0.0840597	1.07541
Q15434	Q15434	RBMS2_HUMAN	RBMS2	RNA-binding motif, single-stranded-interacting protein 2	356607			323809			267356	261363	272773	358179	1571.53	1571.53	325381	1571.53	1571.53	268928	262935	274345	317496	88692.5	92495.9	1.12814	0.0177188	0.0169902	1.02483	0.0177188	0.0169902	0.847028	2.96456	2.96602	0.353181	2.2592	2.67733	0.0713825	1.14641
P50443	P50443	S26A2_HUMAN	SLC26A2	Sulfate transporter	370735			457900			199361	384730	350950	372307	1571.53	1571.53	459472	1571.53	1571.53	200933	386302	352522	344237	129815	118555	1.08154	0.0121059	0.0132557	1.33475	0.0121059	0.0132557	0.583704	2.97579	2.97349	0.453372	2.17766	2.26401	0.131241	0.88193
P34741	P34741	SDC2_HUMAN	SDC2	Syndecan-2	78362			79929.3			134880	168602	207386	79933.5	1571.53	1571.53	81500.8	1571.53	1571.53	136452	170174	208958	99295.3	57772.2	70700.2	0.805008	0.0272021	0.022228	0.820792	0.0272021	0.022228	1.3742	2.9456	2.95554	0.290074	2.42511	3.06356	0.0222209	1.65324
Q86U28	Q86U28	ISCA2_HUMAN	ISCA2	Iron-sulfur cluster assembly 2 homolog, mitochondrial	537939			1060000			334326	418208	442210	539511	1571.53	1571.53	1.05679e+06	1571.53	1571.53	335898	419780	443782	644067	140974	148975	0.837663	0.0111476	0.0105489	1.64081	0.0111476	0.0105489	0.521526	2.9777	2.9789	0.554169	2.15938	1.96222	0.177733	0.750232
Q96QD5	Q96QD5	DEPD7_HUMAN	DEPDC7	DEP domain-containing protein 7	94019.1			115151			92022	306815	237561	95590.6	1571.53	1571.53	116723	1571.53	1571.53	93593.5	308387	239133	101969	103843	80758.5	0.937449	0.0151336	0.0194596	1.14469	0.0151336	0.0194596	0.917864	2.96973	2.96108	0.393094	2.28289	2.53792	0.0723319	1.14067
Q5HYJ3	Q5HYJ3	FA76B_HUMAN	FAM76B	Protein FAM76B	234622			193318			262111	161068	266967	236194	1571.53	1571.53	194890	1571.53	1571.53	263683	162640	268539	231589	55260.9	90560.5	1.01988	0.0284383	0.0173533	0.841534	0.0284383	0.0173533	1.13858	2.94312	2.96529	0.295775	2.349	2.98947	0.0364832	1.43791
Q96A19	Q96A19	C102A_HUMAN	CCDC102A	Coiled-coil domain-containing protein 102A	226968			131034			224748	158709	213666	228540	1571.53	1571.53	132606	1571.53	1571.53	226320	160281	215238	195822	54474.5	72793.5	1.16708	0.0288488	0.0215888	0.677175	0.0288488	0.0215888	1.15574	2.9423	2.95682	0.242538	2.35162	3.27738	0.029516	1.52994
Q03468	Q03468	ERCC6_HUMAN	ERCC6	DNA excision repair protein ERCC-6	173836			161742			246989	183755	207159	175408	1571.53	1571.53	163314	1571.53	1571.53	248561	185327	208731	195761	62823.2	70624.5	0.896031	0.025015	0.0222518	0.834252	0.025015	0.0222518	1.26972	2.94997	2.9555	0.293839	2.39173	3.02495	0.0280676	1.55179
Q9HCK1	Q9HCK1	ZDBF2_HUMAN	ZDBF2	DBF4-type zinc finger-containing protein 2	205058			170811			249802	212159	186951	206630	1571.53	1571.53	172383	1571.53	1571.53	251374	213731	188523	210129	72291.2	63888.5	0.983348	0.0217388	0.0245979	0.820367	0.0217388	0.0245979	1.19628	2.95652	2.9508	0.288901	2.36787	3.03494	0.0319157	1.496
Q9Y2D4	Q9Y2D4	EXC6B_HUMAN	EXOC6B	Exocyst complex component 6B	226418			205226			205497	242169	238229	227990	1571.53	1571.53	206798	1571.53	1571.53	207069	243741	239801	213952	82294.5	80981.2	1.06561	0.0190963	0.019406	0.966561	0.0190963	0.019406	0.967828	2.96181	2.96119	0.335021	2.29694	2.77739	0.056009	1.25174
Q6PII3	Q6PII3	CC174_HUMAN	CCDC174	Coiled-coil domain-containing protein 174	148310			48663.6			105694	180880	148283	149882	1571.53	1571.53	50235.1	1571.53	1571.53	107266	182452	149855	102461	61864.9	50999.2	1.46282	0.0254025	0.0308147	0.490287	0.0254025	0.0308147	1.04689	2.94919	2.93837	0.182168	2.31149	3.66548	0.0307361	1.51235
Q96EB1	Q96EB1	ELP4_HUMAN	ELP4	Elongator complex protein 4	310025			292004			266166	254485	247870	311597	1571.53	1571.53	293576	1571.53	1571.53	267738	256057	249442	290970	86399.9	84194.9	1.07089	0.018189	0.0186653	1.00896	0.018189	0.0186653	0.920156	2.96362	2.96267	0.348603	2.28215	2.71074	0.0629816	1.20079
Q9H9L4	Q9H9L4	KANL2_HUMAN	KANSL2	KAT8 regulatory NSL complex subunit 2	143908			91670.1			163054	193413	166400	145480	1571.53	1571.53	93241.6	1571.53	1571.53	164626	194985	167972	134449	66042.5	57038.2	1.08204	0.0237957	0.0275522	0.69351	0.0237957	0.0275522	1.22445	2.95241	2.9449	0.248286	2.37392	3.2572	0.0260839	1.58363
P83369	P83369	LSM11_HUMAN	LSM11	U7 snRNA-associated Sm-like protein LSm11	194992			79397.7			189136	140028	170540	196564	1571.53	1571.53	80969.2	1571.53	1571.53	190708	141600	172112	156080	48247.5	58418.2	1.25938	0.0325721	0.0269013	0.518767	0.0325721	0.0269013	1.22186	2.93486	2.9462	0.192747	2.36764	3.61867	0.0217457	1.66263
Q96K30	Q96K30	RITA1_HUMAN	RITA1	RBPJ-interacting and tubulin-associated protein 1							43929.5	39269.3	46897.6	1571.53	1571.53	1571.53	1571.53	1571.53	1571.53	45501	40840.8	48469.1	16214.7	14661.3	17204.1	0.0969198	0.107189	0.0913462	0.0969198	0.107189	0.0913462	2.80616	2.78562	2.81731	0.0984849	2.80303	4.83094	1.29919e-09	8.88633
Q9P0T4	Q9P0T4	ZN581_HUMAN	ZNF581	Zinc finger protein 581	237654			181964			311649	163718	201459	239226	1571.53	1571.53	183536	1571.53	1571.53	313221	165290	203031	245327	56144.2	68724.5	0.975128	0.0279909	0.022867	0.748125	0.0279909	0.022867	1.27675	2.94402	2.95427	0.266328	2.39168	3.16675	0.0249034	1.60374
A6NKD9	A6NKD9	CC85C_HUMAN	CCDC85C	Coiled-coil domain-containing protein 85C	528853			298056			282940	233626	254511	530425	1571.53	1571.53	299628	1571.53	1571.53	284512	235198	256083	371521	79446.9	86408.5	1.42771	0.0197808	0.0181872	0.806488	0.0197808	0.0181872	0.765802	2.96044	2.96363	0.281485	2.22996	2.98588	0.0663847	1.17793
Q96F44	Q96F44	TRI11_HUMAN	TRIM11	E3 ubiquitin-protein ligase TRIM11	216168			108067			185827	164159	200094	217740	1571.53	1571.53	109639	1571.53	1571.53	187399	165731	201666	171592	56291.2	68269.5	1.26894	0.0279178	0.0230194	0.638948	0.0279178	0.0230194	1.09212	2.94416	2.95396	0.229962	2.33008	3.34091	0.0322327	1.4917
P58557	P58557	YBEY_HUMAN	YBEY	Endoribonuclease YbeY	230691			331902			384258	225243	215489	232263	1571.53	1571.53	333474	1571.53	1571.53	385830	226815	217061	317189	76652.5	73401.2	0.732254	0.0205019	0.0214101	1.05134	0.0205019	0.0214101	1.2164	2.959	2.95718	0.364418	2.37753	2.7058	0.0405631	1.39187
Q9Y297	Q9Y297	FBW1A_HUMAN	BTRC	F-box/WD repeat-containing protein 1A	45367.3	4050000		17666.2			25988.8	198283	197220	46938.8	4.05055e+06	1571.53	19237.7	1571.53	1571.53	27560.3	199855	198792	31245.6	1.41733e+06	67311.5	1.50225	2.85788	0.023347	0.615693	0.0011088	0.023347	0.882054	0.141008	2.95331	0.213383	1.32546	2.63497	0.268093	0.571715
Q9H6S1	Q9H6S1	AZI2_HUMAN	AZI2	5-azacytidine-induced protein 2	207914			133909			226031	188245	176655	209486	1571.53	1571.53	135481	1571.53	1571.53	227603	189817	178227	190856	64319.9	60456.5	1.09761	0.024433	0.0259943	0.709857	0.024433	0.0259943	1.19253	2.95113	2.94801	0.253428	2.36389	3.22152	0.0283692	1.54715
Q9NRA0	Q9NRA0	SPHK2_HUMAN	SPHK2	Sphingosine kinase 2	240697			219477			283382	214419	202482	242269	1571.53	1571.53	221049	1571.53	1571.53	284954	215991	204054	249424	73044.5	69065.5	0.971314	0.0215146	0.0227541	0.886238	0.0215146	0.0227541	1.14245	2.95697	2.95449	0.310169	2.3513	2.92234	0.0380834	1.41926
Q14CB8	Q14CB8	RHG19_HUMAN	ARHGAP19	Rho GTPase-activating protein 19	167578			141346			309776	171005	149091	169150	1571.53	1571.53	142918	1571.53	1571.53	311348	172577	150663	207805	58573.2	51268.5	0.813983	0.0268301	0.0306528	0.687749	0.0268301	0.0306528	1.49827	2.94634	2.93869	0.248411	2.4611	3.30851	0.0139023	1.85691
Q8WVI0	Q8WVI0	UQCC5_HUMAN	UQCC5	Ubiquinol-cytochrome-c reductase complex assembly factor 5	214970			296728			253652	253025	258214	216542	1571.53	1571.53	298300	1571.53	1571.53	255224	254597	259786	256688	85913.2	87642.9	0.843598	0.018292	0.017931	1.16211	0.018292	0.017931	0.994294	2.96342	2.96414	0.399444	2.30728	2.53013	0.0658514	1.18144
Q9UHI8	Q9UHI8	ATS1_HUMAN	ADAMTS1	A disintegrin and metalloproteinase with thrombospondin motifs 1	69120.6			37459.5			126829	113745	145481	70692.1	1571.53	1571.53	39031	1571.53	1571.53	128401	115317	147053	79374.6	39486.5	50065.2	0.890614	0.039799	0.0313896	0.491732	0.039799	0.0313896	1.61765	2.9204	2.93722	0.18764	2.49176	3.73112	0.00760329	2.119
Q9UBZ9	Q9UBZ9	REV1_HUMAN	REV1	DNA repair protein REV1	43512.9						40288.7	43399.4	44813.7	45084.4	1571.53	1571.53	1571.53	1571.53	1571.53	41860.2	44970.9	46385.2	29505.4	16038	16509.4	1.52801	0.0979876	0.0951896	0.0532623	0.0979876	0.0951896	1.41873	2.80402	2.80962	0.0821465	2.34413	4.83471	0.00812386	2.09024
Q9BX10	Q9BX10	GTPB2_HUMAN	GTPBP2	GTP-binding protein 2	193015			172253			234807	209891	191303	194587	1571.53	1571.53	173825	1571.53	1571.53	236379	211463	192875	201597	71535.2	65339.2	0.965228	0.0219686	0.0240518	0.86224	0.0219686	0.0240518	1.17253	2.95606	2.9519	0.302753	2.36016	2.96267	0.0350385	1.45545
Q96DP5	Q96DP5	FMT_HUMAN	MTFMT	Methionyl-tRNA formyltransferase, mitochondrial	230897			247718			272819	213729	232165	232469	1571.53	1571.53	249290	1571.53	1571.53	274391	215301	233737	252050	72814.5	78959.9	0.922313	0.0215826	0.0199028	0.98905	0.0215826	0.0199028	1.08864	2.95683	2.96019	0.343512	2.33522	2.76513	0.0469833	1.32806
Q6ZN55	Q6ZN55	ZN574_HUMAN	ZNF574	Zinc finger protein 574	190946			190855			232734	227904	195371	192518	1571.53	1571.53	192427	1571.53	1571.53	234306	229476	196943	206417	77539.5	66695.2	0.932665	0.0202674	0.0235628	0.932224	0.0202674	0.0235628	1.13511	2.95947	2.95287	0.325352	2.34915	2.85207	0.0406527	1.39091
Q8TD17	Q8TD17	ZN398_HUMAN	ZNF398	Zinc finger protein 398	68069.3						51724.8	46486.6	31982.6	69640.8	1571.53	1571.53	1571.53	1571.53	1571.53	53296.3	48058.1	33554.1	41502.9	17067.1	12232.4	1.67798	0.0920794	0.128472	0.0378654	0.0920794	0.128472	1.28416	2.81584	2.74306	0.0861391	2.28102	4.72687	0.0117499	1.92997
A6NDU8	A6NDU8	RIMC1_HUMAN	RIMOC1	RAB7A-interacting MON1-CCZ1 complex subunit 1	357631			748010			361970	317142	352115	359203	1571.53	1571.53	749582	1571.53	1571.53	363542	318714	353687	490775	107286	118943	0.731908	0.0146481	0.0132124	1.52734	0.0146481	0.0132124	0.74075	2.9707	2.97358	0.518401	2.22834	2.10383	0.129847	0.886567
Q9UMX1	Q9UMX1	SUFU_HUMAN	SUFU	Suppressor of fused homolog	176046			133961			152994	208868	226174	177618	1571.53	1571.53	135533	1571.53	1571.53	154566	210440	227746	155905	71194.2	76962.9	1.13927	0.0220738	0.0204193	0.869327	0.0220738	0.0204193	0.991407	2.95585	2.95916	0.30394	2.30214	2.92112	0.0488301	1.31131
O00746	O00746	NDKM_HUMAN	NME4	Nucleoside diphosphate kinase, mitochondrial	577210			983735			443018	259473	462313	578782	1571.53	1571.53	985307	1571.53	1571.53	444590	261045	463885	669559	88062.5	155676	0.864422	0.0178456	0.0100949	1.47157	0.0178456	0.0100949	0.664003	2.96431	2.97981	0.499838	2.20271	2.13974	0.134613	0.870914
Q14999	Q14999	CUL7_HUMAN	CUL7	Cullin-7	156952			187157			224468	211850	212032	158524	1571.53	1571.53	188729	1571.53	1571.53	226040	213422	213604	191097	72188.2	72248.9	0.829544	0.0217698	0.0217516	0.987605	0.0217698	0.0217516	1.18285	2.95646	2.9565	0.343709	2.36527	2.78275	0.0398249	1.39985
Q96DX4	Q96DX4	RSPRY_HUMAN	RSPRY1	RING finger and SPRY domain-containing protein 1				137925			158768	243617	191082	1571.53	1571.53	1571.53	139497	1571.53	1571.53	160340	245189	192654	100469	82777.2	65265.5	0.0156419	0.018985	0.0240789	1.38845	0.018985	0.0240789	1.59591	2.96203	2.95184	0.477172	2.50326	2.39123	0.03448	1.46243
Q86US8	Q86US8	EST1A_HUMAN	SMG6	Telomerase-binding protein EST1A	266499			212076			389629	179409	162063	268071	1571.53	1571.53	213648	1571.53	1571.53	391201	180981	163635	290973	61374.5	55592.5	0.92129	0.0256055	0.0282686	0.734252	0.0256055	0.0282686	1.34446	2.94879	2.94346	0.262709	2.41224	3.19883	0.0211482	1.67473
Q5TC12	Q5TC12	ATPF1_HUMAN	ATPAF1	ATP synthase mitochondrial F1 complex assembly factor 1	394650			861324			287075	401906	397566	396222	1571.53	1571.53	862896	1571.53	1571.53	288647	403478	399138	515921	135540	134094	0.767988	0.0115945	0.0117196	1.67253	0.0115945	0.0117196	0.559478	2.97681	2.97656	0.565283	2.17095	1.94128	0.175841	0.754879
Q49MG5	Q49MG5	MAP9_HUMAN	MAP9	Microtubule-associated protein 9	227651			177744			314242	213178	140189	229223	1571.53	1571.53	179316	1571.53	1571.53	315814	214750	141761	241451	72630.9	48301.2	0.949356	0.0216372	0.0325359	0.742659	0.0216372	0.0325359	1.30798	2.95673	2.93493	0.265611	2.39988	3.17558	0.023125	1.63592
Q8TCN5	Q8TCN5	ZN507_HUMAN	ZNF507	Zinc finger protein 507	266768			273047			180575	278895	285966	268340	1571.53	1571.53	274619	1571.53	1571.53	182147	280467	287538	241702	94536.5	96893.5	1.11021	0.0166235	0.0162191	1.13619	0.0166235	0.0162191	0.753601	2.96675	2.96756	0.389677	2.22931	2.51624	0.0901343	1.04511
Q9UNA1	Q9UNA1	RHG26_HUMAN	ARHGAP26	Rho GTPase-activating protein 26							53331.5	34092	41245.6	1571.53	1571.53	1571.53	1571.53	1571.53	1571.53	54903	35663.5	42817.1	19348.7	12935.5	15320.1	0.0812213	0.121489	0.10258	0.0812213	0.121489	0.10258	2.83756	2.75702	2.79484	0.101763	2.79647	4.78032	5.20372e-08	7.28369
O94762	O94762	RECQ5_HUMAN	RECQL5	ATP-dependent DNA helicase Q5	184103			142362			208333	194870	184350	185675	1571.53	1571.53	143934	1571.53	1571.53	209905	196442	185922	179838	66528.2	63021.5	1.03246	0.0236219	0.0249363	0.800353	0.0236219	0.0249363	1.16719	2.95276	2.95013	0.28297	2.35669	3.05804	0.0329842	1.48169
Q14790	Q14790	CASP8_HUMAN	CASP8	Caspase-8	325170			518806			219719	357870	344774	326742	1571.53	1571.53	520378	1571.53	1571.53	221291	359442	346346	356137	120862	116496	0.917461	0.0130027	0.0134899	1.46117	0.0130027	0.0134899	0.621364	2.97399	2.97302	0.495889	2.18946	2.14249	0.139687	0.854844
Q13268	Q13268	DHRS2_HUMAN	DHRS2	Dehydrogenase/reductase SDR family member 2, mitochondrial							247705		209815	1571.53	1571.53	1571.53	1571.53	1571.53	1571.53	249277	1571.53	211387	84139.9	1571.53	71509.9	0.0186775	1	0.0219763	0.0186775	1	0.0219763	2.96264	1	2.95605	0.346885	2.30623	2.73301	0.0550413	1.25931
Q99697	O75364;P78337;Q99697	PITX2_HUMAN	PITX2	Pituitary homeobox 2	142050			131338			165771	208562	196940	143622	1571.53	1571.53	132910	1571.53	1571.53	167343	210134	198512	147958	71092.2	67218.2	0.970692	0.0221055	0.0233795	0.898293	0.0221055	0.0233795	1.13101	2.95579	2.95324	0.314593	2.34668	2.89907	0.0394041	1.40446
Q9UPS8	Q9UPS8	ANR26_HUMAN	ANKRD26	Ankyrin repeat domain-containing protein 26	143245			121845			244918	163871	157355	144817	1571.53	1571.53	123417	1571.53	1571.53	246490	165443	158927	171574	56195.2	54023.2	0.844046	0.0279655	0.0290898	0.719319	0.0279655	0.0290898	1.43664	2.94407	2.94182	0.258791	2.44084	3.23752	0.0168147	1.77431
Q5F1R6	Q5F1R6	DJC21_HUMAN	DNAJC21	DnaJ homolog subfamily C member 21	268954			191231			368640	159926	167642	270526	1571.53	1571.53	192803	1571.53	1571.53	370212	161498	169214	277847	54880.2	57452.2	0.973651	0.0286356	0.0273536	0.693917	0.0286356	0.0273536	1.33243	2.94273	2.94529	0.249969	2.40682	3.26731	0.0206411	1.68527
P36894	P36894	BMR1A_HUMAN	BMPR1A	Bone morphogenetic protein receptor type-1A				50560.1			60277.2	200076	217181	1571.53	1571.53	1571.53	52131.6	1571.53	1571.53	61848.7	201648	218753	38517.3	68263.5	73965.2	0.0408005	0.0230214	0.0212468	1.35346	0.0230214	0.0212468	1.60574	2.95396	2.95751	0.46591	2.50573	2.42711	0.0320507	1.49416
O60658	O60658	PDE8A_HUMAN	PDE8A	High affinity cAMP-specific and IBMX-insensitive 3',5'-cyclic phosphodiesterase 8A	206940			197026			177800	239470	238510	208512	1571.53	1571.53	198598	1571.53	1571.53	179372	241042	240082	195494	81394.9	81074.9	1.06659	0.0193074	0.0193836	1.01588	0.0193074	0.0193836	0.917532	2.96139	2.96123	0.351523	2.28005	2.69737	0.0636779	1.19601
Q86X83	Q86X83	COMD2_HUMAN	COMMD2	COMM domain-containing protein 2	253100			418036			246396	245487	356321	254672	1571.53	1571.53	419608	1571.53	1571.53	247968	247059	357893	307416	83400.5	120345	0.828428	0.0188431	0.0130585	1.36495	0.0188431	0.0130585	0.80662	2.96231	2.97388	0.465618	2.24761	2.27117	0.103868	0.983517
Q92843	Q92843	B2CL2_HUMAN	BCL2L2	Bcl-2-like protein 2	205738			299563			166045	342785	270998	207310	1571.53	1571.53	301135	1571.53	1571.53	167617	344357	272570	225354	115833	91904.2	0.91993	0.0135671	0.0170996	1.33628	0.0135671	0.0170996	0.743794	2.97287	2.9658	0.455648	2.22749	2.28943	0.109209	0.961743
Q8NDZ2	Q8NDZ2	SIMC1_HUMAN	SIMC1	SUMO-interacting motif-containing protein 1	149482			118618			217009	145718	193392	151054	1571.53	1571.53	120190	1571.53	1571.53	218581	147290	194964	163275	50144.2	66035.5	0.925151	0.0313401	0.0237982	0.736119	0.0313401	0.0237982	1.33873	2.93732	2.9524	0.263753	2.40948	3.19147	0.0214516	1.66854
P53671	P53671	LIMK2_HUMAN	LIMK2	LIM domain kinase 2	209882			144373			167436	208443	212376	211454	1571.53	1571.53	145945	1571.53	1571.53	169008	210015	213948	175469	71052.5	72363.5	1.20508	0.0221178	0.0217171	0.831742	0.0221178	0.0217171	0.963179	2.95576	2.95657	0.291859	2.29184	2.97316	0.0493592	1.30663
P28715	P28715	ERCC5_HUMAN	ERCC5	DNA excision repair protein ERCC-5	171556			62100.1			136277	169950	137974	173128	1571.53	1571.53	63671.6	1571.53	1571.53	137849	171522	139546	124883	58221.5	47562.9	1.38632	0.0269922	0.033041	0.509852	0.0269922	0.033041	1.10383	2.94602	2.93392	0.189962	2.32792	3.61526	0.0277966	1.55601
Q9Y5L0	Q9Y5L0	TNPO3_HUMAN	TNPO3	Transportin-3	281224			846885			328819	353371	372025	282796	1571.53	1571.53	848457	1571.53	1571.53	330391	354943	373597	487214	119362	125580	0.580434	0.0131661	0.0125141	1.74144	0.0131661	0.0125141	0.678122	2.97367	2.97497	0.589042	2.20892	1.9069	0.166133	0.779545
P51530	P51530	DNA2_HUMAN	DNA2	DNA replication ATP-dependent helicase/nuclease DNA2	149406			175340			245619	176335	203548	150978	1571.53	1571.53	176912	1571.53	1571.53	247191	177907	205120	191693	60349.9	69420.9	0.7876	0.0260402	0.0226376	0.922889	0.0260402	0.0226376	1.28951	2.94792	2.95472	0.323856	2.39739	2.88804	0.0301384	1.52088
Q96BD8	Q96BD8	SKA1_HUMAN	SKA1	Spindle and kinetochore-associated protein 1	188431			145069			352322	159187	129685	190003	1571.53	1571.53	146641	1571.53	1571.53	353894	160759	131257	230179	54633.9	44799.9	0.825456	0.0287647	0.0350788	0.637072	0.0287647	0.0350788	1.53747	2.94247	2.92984	0.233639	2.46993	3.40212	0.0116725	1.93283
Q9Y6Q9	Q9Y6Q9	NCOA3_HUMAN	NCOA3	Nuclear receptor coactivator 3	194542			108344			156782	201929	171909	196114	1571.53	1571.53	109916	1571.53	1571.53	158354	203501	173481	154794	68881.2	58874.5	1.26693	0.022815	0.0266928	0.710075	0.022815	0.0266928	1.02299	2.95437	2.94661	0.253194	2.30799	3.18832	0.0394216	1.40427
Q92997	Q92997	DVL3_HUMAN	DVL3	Segment polarity protein dishevelled homolog DVL-3	342253			324121			318573	200247	253820	343825	1571.53	1571.53	325693	1571.53	1571.53	320145	201819	255392	329887	68320.5	86178.2	1.04225	0.0230022	0.0182358	0.987285	0.0230022	0.0182358	0.970467	2.954	2.96353	0.342841	2.296	2.74351	0.0569623	1.24441
Q7Z6J8	Q7Z6J8	UBE3D_HUMAN	UBE3D	E3 ubiquitin-protein ligase E3D	200450			216592			225521	193702	246718	202022	1571.53	1571.53	218164	1571.53	1571.53	227093	195274	248290	215759	66138.9	83810.9	0.936329	0.023761	0.0187509	1.01114	0.023761	0.0187509	1.05253	2.95248	2.9625	0.351218	2.3225	2.72524	0.0511271	1.29135
Q7Z2Z1	Q7Z2Z1	TICRR_HUMAN	TICRR	Treslin	134557			114775			205469	155567	178173	136129	1571.53	1571.53	116347	1571.53	1571.53	207041	157139	179745	153172	53427.2	60962.5	0.888731	0.0294143	0.0257785	0.759582	0.0294143	0.0257785	1.35169	2.94117	2.94844	0.271591	2.41377	3.15178	0.0214761	1.66804
Q16594	Q16594	TAF9_HUMAN	TAF9	Transcription initiation factor TFIID subunit 9	75068.8			203263			144203	265807	262481	76640.3	1571.53	1571.53	204835	1571.53	1571.53	145775	267379	264053	142416	90173.9	89065.2	0.538142	0.0174277	0.0176447	1.43828	0.0174277	0.0176447	1.02358	2.96514	2.96471	0.491117	2.31781	2.23862	0.0849769	1.0707
Q96HQ2	Q96HQ2	C2AIL_HUMAN	CDKN2AIPNL	CDKN2AIP N-terminal-like protein	149862			182313			177947	231761	218748	151434	1571.53	1571.53	183885	1571.53	1571.53	179519	233333	220320	171612	78825.2	74487.5	0.882417	0.0199368	0.0210978	1.07151	0.0199368	0.0210978	1.04607	2.96013	2.9578	0.370849	2.32133	2.64605	0.055174	1.25827
Q96C92	Q96C92	ENTR1_HUMAN	ENTR1	Endosome-associated-trafficking regulator 1	205032			196885			235980	197205	208424	206604	1571.53	1571.53	198457	1571.53	1571.53	237552	198777	209996	214204	67306.5	71046.2	0.964518	0.0233488	0.0221198	0.926484	0.0233488	0.0221198	1.109	2.9533	2.95576	0.323984	2.33935	2.85211	0.0422949	1.37371
Q3L8U1	Q3L8U1	CHD9_HUMAN	CHD9	Chromodomain-helicase-DNA-binding protein 9	137768			80996.5			173801	158133	145433	139340	1571.53	1571.53	82568	1571.53	1571.53	175373	159705	147005	132427	54282.5	50049.2	1.0522	0.0289508	0.0313996	0.6235	0.0289508	0.0313996	1.3243	2.9421	2.9372	0.22795	2.4012	3.39697	0.0192918	1.71463
Q9NRF2	Q9NRF2	SH2B1_HUMAN	SH2B1	SH2B adapter protein 1	107838			127937			143670	219372	199639	109410	1571.53	1571.53	129509	1571.53	1571.53	145242	220944	201211	128053	74695.5	68117.9	0.854407	0.0210391	0.0230707	1.01137	0.0210391	0.0230707	1.13423	2.95792	2.95386	0.351825	2.34867	2.73891	0.0445704	1.35095
P54764	P54753;P54762;P54764;Q9UF33	EPHA4_HUMAN	EPHA4	Ephrin type-A receptor 4	276077			155925			111930	296845	230024	277649	1571.53	1571.53	157497	1571.53	1571.53	113502	298417	231596	182882	100520	78246.2	1.51818	0.015634	0.0200844	0.861191	0.015634	0.0200844	0.620626	2.96873	2.95983	0.29897	2.18306	2.86828	0.085796	1.06653
Q8WW33	Q8WW33	GTSF1_HUMAN	GTSF1	Gametocyte-specific factor 1	195048			189597			177755	250294	208705	196620	1571.53	1571.53	191169	1571.53	1571.53	179327	251866	210277	189038	85002.9	71139.9	1.0401	0.0184879	0.0220906	1.01127	0.0184879	0.0220906	0.948626	2.96302	2.95582	0.350616	2.28916	2.70685	0.060413	1.21887
Q6PD74	Q6PD74	AAGAB_HUMAN	AAGAB	Alpha- and gamma-adaptin-binding protein p34	142385			644405			239248	391675	337172	143957	1571.53	1571.53	645977	1571.53	1571.53	240820	393247	338744	343584	132130	113962	0.418985	0.0118938	0.0137899	1.88011	0.0118938	0.0137899	0.700904	2.97621	2.97242	0.635265	2.21651	1.80286	0.18216	0.739547
Q7Z3K6	Q7Z3K6;Q8N344	MIER3_HUMAN	MIER3	Mesoderm induction early response protein 3	72728.2			69119.1			113120	182355	164067	74299.7	1571.53	1571.53	70690.6	1571.53	1571.53	114692	183927	165639	86560.6	62356.5	56260.5	0.858355	0.0252023	0.027933	0.81666	0.0252023	0.027933	1.32498	2.9496	2.94413	0.289932	2.40624	3.05299	0.0244685	1.61139
O75478	O75478	TAD2A_HUMAN	TADA2A	Transcriptional adapter 2-alpha	179574			151520			257048	181792	157145	181146	1571.53	1571.53	153092	1571.53	1571.53	258620	183364	158717	197619	62168.9	53953.2	0.916641	0.0252783	0.0291276	0.774681	0.0252783	0.0291276	1.30868	2.94944	2.94174	0.276362	2.39996	3.11838	0.0240077	1.61965
Q8WV92	Q8WV92	MITD1_HUMAN	MITD1	MIT domain-containing protein 1	263360			243006			345301	196598	173353	264932	1571.53	1571.53	244578	1571.53	1571.53	346873	198170	174925	285461	67104.2	59355.9	0.928085	0.0234192	0.0264763	0.856782	0.0234192	0.0264763	1.21513	2.95316	2.94705	0.302226	2.37178	2.97227	0.0320724	1.49387
A0AVF1	A0AVF1	IFT56_HUMAN	TTC26	Intraflagellar transport protein 56	185953			233743			274922	201632	204270	187525	1571.53	1571.53	235315	1571.53	1571.53	276494	203204	205842	233111	68782.2	69661.5	0.804444	0.0228478	0.0225594	1.00945	0.0228478	0.0225594	1.1861	2.9543	2.95488	0.35162	2.3651	2.74981	0.0406299	1.39115
Q9UDW3	Q9UDW3	ZMAT5_HUMAN	ZMAT5	Zinc finger matrin-type protein 5	87631.1			71470.9			150817	121940	188901	89202.6	1571.53	1571.53	73042.4	1571.53	1571.53	152389	123512	190473	104878	42218.2	64538.5	0.850538	0.0372239	0.0243502	0.696452	0.0372239	0.0243502	1.45301	2.92555	2.9513	0.252675	2.44329	3.27347	0.015644	1.80565
P41162	P41162	ETV3_HUMAN	ETV3	ETS translocation variant 3	68595.6			52737.1			107785	162570	146061	70167.1	1571.53	1571.53	54308.6	1571.53	1571.53	109357	164142	147633	77944.1	55761.5	50258.5	0.900224	0.028183	0.0312688	0.696764	0.028183	0.0312688	1.40301	2.94363	2.93746	0.252072	2.42804	3.26788	0.0176171	1.75406
Q96BT3	Q96BT3	CENPT_HUMAN	CENPT	Centromere protein T	232708			173267			198067	213947	196291	234280	1571.53	1571.53	174839	1571.53	1571.53	199639	215519	197863	202919	72887.2	67001.9	1.15455	0.0215611	0.0234549	0.861618	0.0215611	0.0234549	0.983834	2.95688	2.95309	0.302211	2.29793	2.92671	0.0490757	1.30913
Q5JTC6	Q5JTC6	AMER1_HUMAN	AMER1	APC membrane recruitment protein 1	60779.5			31554.6			183080	118168	70999.8	62351	1571.53	1571.53	33126.1	1571.53	1571.53	184652	119740	72571.3	93376.2	40960.9	25238.1	0.66774	0.0383665	0.0622679	0.35476	0.0383665	0.0622679	1.9775	2.92327	2.87546	0.151798	2.59208	4.09388	0.00166371	2.77892
Q9P2D0	Q9P2D0	IBTK_HUMAN	IBTK	Inhibitor of Bruton tyrosine kinase	228300			209353			226424	220853	199391	229872	1571.53	1571.53	210925	1571.53	1571.53	227996	222425	200963	222931	75189.2	68035.2	1.03114	0.0209009	0.0230987	0.946145	0.0209009	0.0230987	1.02272	2.9582	2.9538	0.330048	2.31157	2.80813	0.0501152	1.30003
Q15072	Q15072	OZF_HUMAN	ZNF146	Zinc finger protein OZF	190572			173713			246730	156948	212154	192144	1571.53	1571.53	175285	1571.53	1571.53	248302	158520	213726	205243	53887.5	72289.5	0.936175	0.0291631	0.0217393	0.854033	0.0291631	0.0217393	1.20979	2.94167	2.95652	0.301645	2.36933	2.97355	0.0322921	1.4909
A6NHL2	A6NHL2	TBAL3_HUMAN	TUBAL3	Tubulin alpha chain-like 3	1060000			1410000			474001	430658	327751	1.05766e+06	1571.53	1571.53	1.41059e+06	1571.53	1571.53	475573	432230	329323	981275	145124	110822	1.07784	0.0108288	0.0141806	1.43751	0.0108288	0.0141806	0.484647	2.97834	2.97164	0.487506	2.14488	2.1374	0.158144	0.800947
Q9NW75	Q9NW75	GPTC2_HUMAN	GPATCH2	G patch domain-containing protein 2	216260			156011			276594	192103	137807	217832	1571.53	1571.53	157583	1571.53	1571.53	278166	193675	139379	217860	65605.9	47507.2	0.99987	0.023954	0.0330797	0.723321	0.023954	0.0330797	1.27681	2.95209	2.93384	0.260118	2.38758	3.19831	0.0241143	1.61773
Q5JVS0	Q5JVS0	HABP4_HUMAN	HABP4	Intracellular hyaluronan-binding protein 4	290260			223484			540561	143385	134152	291832	1571.53	1571.53	225056	1571.53	1571.53	542133	144957	135724	353007	49366.5	46288.9	0.826703	0.0318338	0.0339504	0.637539	0.0318338	0.0339504	1.53576	2.93633	2.9321	0.234441	2.46806	3.39608	0.0117085	1.9315
Q86YV9	Q86YV9	HPS6_HUMAN	HPS6	BLOC-2 complex member HPS6	331355			312312			265664	192025	284557	332927	1571.53	1571.53	313884	1571.53	1571.53	267236	193597	286129	304682	65579.9	96423.9	1.0927	0.0239635	0.0162981	1.0302	0.0239635	0.0162981	0.877097	2.95207	2.9674	0.356821	2.26552	2.66657	0.0686663	1.16326
P20226	P20226;Q6SJ96	TBP_HUMAN	TBP	TATA-box-binding protein	9360000			10000000		9060000	11900000	15700000	14600000	9.36316e+06	1571.53	1571.53	1.00052e+07	1571.53	9.06022e+06	1.18891e+07	1.56588e+07	1.45902e+07	1.04191e+07	5.22064e+06	7.88399e+06	0.898651	0.000301022	0.000199331	0.960269	0.000301022	1.14919	1.14108	2.9994	1.85061	0.703254	1.99703	1.50574	0.116492	0.933704
Q9Y546	Q9Y546	LRC42_HUMAN	LRRC42	Leucine-rich repeat-containing protein 42	58414.3			45101.6			116644	133726	135705	59985.8	1571.53	1571.53	46673.1	1571.53	1571.53	118216	135298	137277	74958.2	46146.9	46806.5	0.800257	0.0340549	0.0335749	0.622656	0.0340549	0.0335749	1.57709	2.93189	2.93285	0.230095	2.48061	3.43039	0.0102684	1.9885
O43298	O43298	ZBT43_HUMAN	ZBTB43	Zinc finger and BTB domain-containing protein 43	151429			122230			196128	147602	195438	153001	1571.53	1571.53	123802	1571.53	1571.53	197700	149174	197010	158167	50772.2	66717.5	0.967334	0.0309525	0.0235549	0.782726	0.0309525	0.0235549	1.24994	2.9381	2.95289	0.279078	2.38031	3.09241	0.0273821	1.56253
P31260	P31260	HXA10_HUMAN	HOXA10	Homeobox protein Hox-A10	178674			106296			195482	170486	147645	180246	1571.53	1571.53	107868	1571.53	1571.53	197054	172058	149217	161722	58400.2	50786.5	1.11454	0.0269096	0.0309437	0.666993	0.0269096	0.0309437	1.21847	2.94618	2.93811	0.241615	2.36759	3.29263	0.025583	1.59205
Q4KMQ2	Q4KMQ2	ANO6_HUMAN	ANO6	Anoctamin-6	416665			602979			183050	420927	361274	418237	1571.53	1571.53	604551	1571.53	1571.53	184622	422499	362846	402470	141881	121996	1.03918	0.0110764	0.0128818	1.5021	0.0110764	0.0128818	0.458722	2.97785	2.97424	0.508687	2.13694	2.07069	0.170276	0.768847
Q9BYG4	Q9BYG4	PAR6G_HUMAN	PARD6G	Partitioning defective 6 homolog gamma				69916.3			139999	210025	109216	1571.53	1571.53	1571.53	71487.8	1571.53	1571.53	141571	211597	110788	71543.3	71579.9	37976.9	0.0219661	0.0219548	0.0413811	0.999225	0.0219548	0.0413811	1.97881	2.95609	2.91724	0.354187	2.61738	2.88554	0.00757058	2.12087
Q9HCD6	Q9HCD6	TANC2_HUMAN	TANC2	Protein TANC2	284830			224552			315763	176947	183654	286402	1571.53	1571.53	226124	1571.53	1571.53	317335	178519	185226	276620	60553.9	62789.5	1.03536	0.0259525	0.0250285	0.817452	0.0259525	0.0250285	1.14719	2.94809	2.94994	0.289478	2.34841	3.02016	0.034905	1.45711
Q70EL1	Q70EL1	UBP54_HUMAN	USP54	Inactive ubiquitin carboxyl-terminal hydrolase 54	205321			145882			177067	200373	187680	206893	1571.53	1571.53	147454	1571.53	1571.53	178639	201945	189252	177662	68362.5	64131.5	1.16453	0.0229881	0.0245047	0.829969	0.0229881	0.0245047	1.0055	2.95402	2.95099	0.292487	2.3035	2.97738	0.0457958	1.33917
Q9H0K1	Q9H0K1	SIK2_HUMAN	SIK2	Serine/threonine-protein kinase SIK2	159890			141436			154666	199314	208915	161462	1571.53	1571.53	143008	1571.53	1571.53	156238	200886	210487	153569	68009.5	71209.9	1.05139	0.0231074	0.0220689	0.931227	0.0231074	0.0220689	1.01738	2.95379	2.95586	0.325468	2.30901	2.82669	0.0497805	1.30294
Q13009	Q13009	TIAM1_HUMAN	TIAM1	Rho guanine nucleotide exchange factor TIAM1	130323		296052	162527			178845	205964	200882	131895	1571.53	297624	164099	1571.53	1571.53	180417	207536	202454	158803	70226.2	167216	0.830553	0.022378	1.77987	1.03335	0.022378	0.00939816	1.1361	2.95524	1.21073	0.35504	1.76736	2.31554	0.107977	0.96667
P41212	P41212	ETV6_HUMAN	ETV6	Transcription factor ETV6	193999			95994.4			217620	149776	134233	195571	1571.53	1571.53	97565.9	1571.53	1571.53	219192	151348	135805	170776	51496.9	46315.9	1.14519	0.0305169	0.0339306	0.571309	0.0305169	0.0339306	1.2835	2.93897	2.93214	0.211919	2.38487	3.49233	0.0199259	1.70058
Q9UK58	Q9UK58	CCNL1_HUMAN	CCNL1	Cyclin-L1	201934			290095			260285	221267	228265	203506	1571.53	1571.53	291667	1571.53	1571.53	261857	222839	229837	252343	75327.2	77659.9	0.806464	0.0208627	0.020236	1.15583	0.0208627	0.020236	1.0377	2.95827	2.95953	0.398978	2.3185	2.53881	0.0612946	1.21258
P31274	P31274	HXC9_HUMAN	HOXC9	Homeobox protein Hox-C9	68209.5			35175.6			99270.5	112905	143916	69781	1571.53	1571.53	36747.1	1571.53	1571.53	100842	114477	145488	69123.4	39206.5	49543.5	1.00951	0.0400833	0.0317201	0.531616	0.0400833	0.0317201	1.45887	2.91983	2.93656	0.20114	2.43842	3.59968	0.0123687	1.90767
O15431	O15431	COPT1_HUMAN	SLC31A1	High affinity copper uptake protein 1	118777	817904	791880	807624			154918	480265	488324	120349	819476	793452	809196	1571.53	1571.53	156490	481837	489896	362011	434295	428306	0.332444	1.88691	1.85253	2.23528	0.00361857	0.00366916	0.432278	1.10947	1.1438	0.747522	0.895182	0.260065	0.858912	0.0660513
O75586	O75586	MED6_HUMAN	MED6	Mediator of RNA polymerase II transcription subunit 6	234388			187144			219816	210730	180789	235960	1571.53	1571.53	188716	1571.53	1571.53	221388	212302	182361	215354	71814.9	61834.5	1.09568	0.021883	0.025415	0.876303	0.021883	0.025415	1.02802	2.95623	2.94917	0.307867	2.31114	2.90823	0.0461679	1.33566
Q8IVH8	Q8IVH8	M4K3_HUMAN	MAP4K3	Mitogen-activated protein kinase kinase kinase kinase 3	252205			177095			362456	165336	131735	253777	1571.53	1571.53	178667	1571.53	1571.53	364028	166908	133307	265490	56683.5	45483.2	0.955879	0.0277245	0.0345518	0.672968	0.0277245	0.0345518	1.37115	2.94455	2.9309	0.245082	2.41553	3.30101	0.0183647	1.73602
P78364	P78364	PHC1_HUMAN	PHC1	Polyhomeotic-like protein 1	249117			203595			208293	216747	201124	250689	1571.53	1571.53	205167	1571.53	1571.53	209865	218319	202696	221907	73820.5	68612.9	1.1297	0.0212885	0.0229042	0.924563	0.0212885	0.0229042	0.945734	2.95742	2.95419	0.322919	2.28578	2.82345	0.0556589	1.25447
Q15573	Q15573	TAF1A_HUMAN	TAF1A	TATA box-binding protein-associated factor RNA polymerase I subunit A	81915.9			99621.1			247566	122601	146251	83487.4	1571.53	1571.53	101193	1571.53	1571.53	249138	124173	147823	144606	42438.5	50321.9	0.577345	0.0370306	0.0312295	0.699782	0.0370306	0.0312295	1.72287	2.92594	2.93754	0.256014	2.52878	3.30415	0.00781358	2.10715
P35916	P35916	VGFR3_HUMAN	FLT4	Vascular endothelial growth factor receptor 3							44944.5	33226.8	42254.6	1571.53	1571.53	1571.53	1571.53	1571.53	1571.53	46516	34798.3	43826.1	16553	12647.1	15656.4	0.0949388	0.124259	0.100376	0.0949388	0.124259	0.100376	2.81012	2.75148	2.79925	0.106525	2.78695	4.70943	1.91023e-08	7.71891
Q99708	Q99708	CTIP_HUMAN	RBBP8	DNA endonuclease RBBP8	137063			31047.8			115904	117163	103820	138635	1571.53	1571.53	32619.3	1571.53	1571.53	117476	118735	105392	96243.1	40625.9	36178.2	1.44046	0.0386829	0.0434385	0.338926	0.0386829	0.0434385	1.22061	2.92263	2.91312	0.140349	2.35212	4.06687	0.0182946	1.73768
P12259	P12259	FA5_HUMAN	F5	Coagulation factor V	79937.9			86686			86855.7	208968	211922	81509.4	1571.53	1571.53	88257.5	1571.53	1571.53	88427.2	210540	213494	86064.7	71227.5	72212.2	0.947071	0.0220635	0.0217626	1.02548	0.0220635	0.0217626	1.02745	2.95587	2.95647	0.356435	2.31327	2.69822	0.0540899	1.26688
Q9H2F5	Q9H2F5	EPC1_HUMAN	EPC1	Enhancer of polycomb homolog 1	169704			130884			236929	158633	153056	171276	1571.53	1571.53	132456	1571.53	1571.53	238501	160205	154628	180744	54449.2	52590.2	0.947615	0.0288622	0.0298825	0.732836	0.0288622	0.0298825	1.31955	2.94228	2.94024	0.26386	2.40069	3.1856	0.02223	1.65306
Q8NI08	Q8NI08	NCOA7_HUMAN	NCOA7	Nuclear receptor coactivator 7	199198			158699			167864	207395	200237	200770	1571.53	1571.53	160271	1571.53	1571.53	169436	208967	201809	176825	70703.2	68317.2	1.13541	0.0222271	0.0230034	0.906378	0.0222271	0.0230034	0.958209	2.95555	2.95399	0.317203	2.28925	2.8514	0.0535604	1.27116
Q86SZ2	Q86SZ2	TPC6B_HUMAN	TRAPPC6B	Trafficking protein particle complex subunit 6B	127516			226095			159888	291385	212332	129088	1571.53	1571.53	227667	1571.53	1571.53	161460	292957	213904	172738	98699.9	72348.9	0.747303	0.0159223	0.0217215	1.31799	0.0159223	0.0217215	0.934708	2.96816	2.95656	0.451877	2.28647	2.33912	0.0842778	1.07429
A0AVK6	A0AVK6	E2F8_HUMAN	E2F8	Transcription factor E2F8				26048.8			63694.1	139670	131570	1571.53	1571.53	1571.53	27620.3	1571.53	1571.53	65265.6	141242	133142	31485.8	48128.2	45428.2	0.0499121	0.0326529	0.0345936	0.87723	0.0326529	0.0345936	2.07286	2.93469	2.93081	0.314826	2.64612	3.07125	0.00437844	2.35868
Q9Y4C8	Q9Y4C8	RBM19_HUMAN	RBM19	Probable RNA-binding protein 19	126660			104776			202071	156114	145498	128232	1571.53	1571.53	106348	1571.53	1571.53	203643	157686	147070	146074	53609.5	50070.9	0.877854	0.0293143	0.031386	0.728039	0.0293143	0.031386	1.39411	2.94137	2.93723	0.262913	2.42424	3.20487	0.0187072	1.72799
Q96S15	Q96S15	WDR24_HUMAN	WDR24	GATOR complex protein WDR24	177739			177506			309157	157201	158077	179311	1571.53	1571.53	179078	1571.53	1571.53	310729	158773	159649	223039	53971.9	54263.9	0.803943	0.0291175	0.0289608	0.802898	0.0291175	0.0289608	1.39316	2.94177	2.94208	0.286992	2.42567	3.0793	0.0207296	1.68341
O15037	O15037	KHNYN_HUMAN	KHNYN	Protein KHNYN	293132			199199			316847	172904	157199	294704	1571.53	1571.53	200771	1571.53	1571.53	318419	174476	158771	271298	59206.2	53971.2	1.08627	0.0265433	0.0291178	0.740038	0.0265433	0.0291178	1.17369	2.94691	2.94176	0.265233	2.35412	3.14986	0.0304002	1.51712
Q6ZSZ5	Q6ZSZ5	ARHGI_HUMAN	ARHGEF18	Rho guanine nucleotide exchange factor 18	286527			276507			310471	210946	182251	288099	1571.53	1571.53	278079	1571.53	1571.53	312043	212518	183823	292740	71886.9	62321.9	0.984145	0.0218611	0.0252163	0.949917	0.0218611	0.0252163	1.06594	2.95628	2.94957	0.332331	2.32393	2.80587	0.0467604	1.33012
Q8TBB5	Q8TBB5	KLDC4_HUMAN	KLHDC4	Kelch domain-containing protein 4	333799			351595			311282	230224	211744	335371	1571.53	1571.53	353167	1571.53	1571.53	312854	231796	213316	333797	78312.9	72152.9	1.00471	0.0200673	0.0217805	1.05803	0.0200673	0.0217805	0.937257	2.95987	2.95644	0.366625	2.28452	2.63951	0.0644577	1.19073
Q8TER5	Q8TER5	ARH40_HUMAN	ARHGEF40	Rho guanine nucleotide exchange factor 40	131474			119967			172630	157280	190715	133046	1571.53	1571.53	121539	1571.53	1571.53	174202	158852	192287	142929	53998.2	65143.2	0.930854	0.0291033	0.0241242	0.850345	0.0291033	0.0241242	1.2188	2.94179	2.95175	0.301191	2.37078	2.97661	0.0315728	1.50069
Q6NVV7	Q6NVV7	CDPF1_HUMAN	CDPF1	Cysteine-rich DPF motif domain-containing protein 1	225140			218408			346092	156354	173694	226712	1571.53	1571.53	219980	1571.53	1571.53	347664	157926	175266	264785	53689.5	59469.5	0.85621	0.0292706	0.0264257	0.830786	0.0292706	0.0264257	1.313	2.94146	2.94715	0.295494	2.40054	3.02216	0.0255076	1.59333
Q96M89	Q96M89	CC138_HUMAN	CCDC138	Coiled-coil domain-containing protein 138	144453			96054.1			161151	159997	160610	146025	1571.53	1571.53	97625.6	1571.53	1571.53	162723	161569	162182	135458	54903.9	55108.2	1.07801	0.0286232	0.0285171	0.72071	0.0286232	0.0285171	1.20128	2.94275	2.94297	0.259283	2.36233	3.18761	0.0281337	1.55077
Q9NXV2	Q9NXV2;Q14681	KCTD5_HUMAN	KCTD5	BTB/POZ domain-containing protein KCTD5	186121			181467			169162	187457	245568	187693	1571.53	1571.53	183039	1571.53	1571.53	170734	189029	247140	180488	64057.2	83427.5	1.03992	0.0245332	0.018837	1.01413	0.0245332	0.018837	0.945954	2.95093	2.96233	0.3525	2.2864	2.69739	0.0608505	1.21574
Q9GZU3	Q9GZU3	TM39B_HUMAN	TMEM39B	Transmembrane protein 39B							47944	41763.8	30315	1571.53	1571.53	1571.53	1571.53	1571.53	1571.53	49515.5	43335.3	31886.5	17552.9	15492.8	11676.5	0.089531	0.101436	0.134588	0.089531	0.101436	0.134588	2.82094	2.79713	2.73082	0.108518	2.78296	4.68061	9.6739e-08	7.0144
O95644	O95644	NFAC1_HUMAN	NFATC1	Nuclear factor of activated T-cells, cytoplasmic 1	251995			187251			189977	208977	202253	253567	1571.53	1571.53	188823	1571.53	1571.53	191549	210549	203825	211313	71230.5	68989.2	1.19996	0.0220625	0.0227793	0.89357	0.0220625	0.0227793	0.90647	2.95587	2.95444	0.312804	2.27226	2.8608	0.0575487	1.23996
Q9H488	Q9H488	OFUT1_HUMAN	POFUT1	GDP-fucose protein O-fucosyltransferase 1	548898			1160000			203183	559983	438409	550470	1571.53	1571.53	1.16219e+06	1571.53	1571.53	204755	561555	439981	639139	188233	147708	0.861268	0.00834885	0.0106394	1.81837	0.00834885	0.0106394	0.32036	2.9833	2.97872	0.612453	2.09413	1.77368	0.23925	0.621148
Q96PY5	O95466;Q96PY5	FMNL2_HUMAN	FMNL2	Formin-like protein 2	102916			120963			144325	197873	181655	104488	1571.53	1571.53	122535	1571.53	1571.53	145897	199445	183227	124306	67529.2	62123.2	0.840566	0.0232718	0.0252969	0.985748	0.0232718	0.0252969	1.17369	2.95346	2.94941	0.344772	2.35885	2.77437	0.0403544	1.39411
Q9H0K6	Q9H0K6	PUS7L_HUMAN	PUS7L	Pseudouridylate synthase PUS7L	164682			254492			262901	213069	194148	166254	1571.53	1571.53	256064	1571.53	1571.53	264473	214641	195720	228930	72594.5	66287.5	0.72622	0.021648	0.0237077	1.11852	0.021648	0.0237077	1.15526	2.9567	2.95258	0.38796	2.35485	2.60165	0.0487746	1.31181
Q13426	Q13426	XRCC4_HUMAN	XRCC4	DNA repair protein XRCC4	356272			414754			226637	304684	256105	357844	1571.53	1571.53	416326	1571.53	1571.53	228209	306256	257677	334126	103133	86939.9	1.07098	0.0152379	0.018076	1.24601	0.0152379	0.018076	0.683002	2.96952	2.96385	0.426443	2.20546	2.37065	0.108723	0.963679
Q15139	Q15139	KPCD1_HUMAN	PRKD1	Serine/threonine-protein kinase D1	205869			231748			278212	189140	187366	207441	1571.53	1571.53	233320	1571.53	1571.53	279784	190712	188938	240181	64618.2	64026.9	0.863683	0.0243202	0.0245448	0.971431	0.0243202	0.0245448	1.16489	2.95136	2.95091	0.340099	2.35572	2.79214	0.0403025	1.39467
Q96GJ1	Q96GJ1	TRM2B_HUMAN	TRMT2B	tRNA (uracil-5-)-methyltransferase homolog B	282946			332367			250307	279149	202179	284518	1571.53	1571.53	333939	1571.53	1571.53	251879	280721	203751	290112	94621.2	68964.5	0.980718	0.0166086	0.0227874	1.15107	0.0166086	0.0227874	0.868213	2.96678	2.95443	0.396822	2.26314	2.51176	0.0781918	1.10684
Q96IZ5	Q96IZ5	RBM41_HUMAN	RBM41	RNA-binding protein 41	221209			153917			213422	183725	166597	222781	1571.53	1571.53	155489	1571.53	1571.53	214994	185297	168169	197754	62813.2	57103.9	1.12655	0.025019	0.0275205	0.786272	0.025019	0.0275205	1.08718	2.94996	2.94496	0.279604	2.32737	3.05724	0.0377672	1.42288
B2RTY4	B2RTY4	MYO9A_HUMAN	MYO9A	Unconventional myosin-IXa	212679			123089			207427	155780	161415	214251	1571.53	1571.53	124661	1571.53	1571.53	208999	157352	162987	182637	53498.2	55376.5	1.1731	0.0293753	0.0283789	0.682561	0.0293753	0.0283789	1.14434	2.94125	2.94324	0.246772	2.34294	3.24707	0.030296	1.51861
Q3KNV8	Q3KNV8	PCGF3_HUMAN	PCGF3	Polycomb group RING finger protein 3	290998			390477			395668	99519.5	416880	292570	1571.53	1571.53	392049	1571.53	1571.53	397240	101091	418452	360619	34744.7	140532	0.811298	0.0452307	0.0111827	1.08715	0.0452307	0.0111827	1.10155	2.90954	2.97763	0.381189	2.32957	2.61149	0.0513909	1.28911
Q9H7H0	Q9H7H0	MET17_HUMAN	METTL17	Methyltransferase-like protein 17, mitochondrial	210310			226534			228977	209427	199279	211882	1571.53	1571.53	228106	1571.53	1571.53	230549	210999	200851	223512	71380.5	67997.9	0.947965	0.0220162	0.0231114	1.02055	0.0220162	0.0231114	1.03148	2.95597	2.95378	0.355227	2.31374	2.70342	0.0534537	1.27202
P43355	P43355;P43358;P43361;Q96M61;P43363;O60732;A2A368;A8MXT2;O15480	MAGA1_HUMAN	MAGEA1	Melanoma-associated antigen 1				58917.1			70019.3	198125	178405	1571.53	1571.53	1571.53	60488.6	1571.53	1571.53	71590.8	199697	179977	44550.3	67613.2	61039.9	0.0352753	0.0232429	0.0257459	1.35776	0.0232429	0.0257459	1.60697	2.95351	2.94851	0.468916	2.503	2.41625	0.0321796	1.49242
Q9C0I1	Q9C0I1	MTMRC_HUMAN	MTMR12	Myotubularin-related protein 12	322535			262967			249392	248037	177713	324107	1571.53	1571.53	264539	1571.53	1571.53	250964	249609	179285	279870	84250.5	60809.2	1.15806	0.018653	0.0258435	0.945221	0.018653	0.0258435	0.896716	2.96269	2.94831	0.329906	2.26924	2.78208	0.0614172	1.21171
Q9H6R7	Q9H6R7	WDCP_HUMAN	WDCP	WD repeat and coiled-coil-containing protein	538416			463154			432296	207308	215896	539988	1571.53	1571.53	464726	1571.53	1571.53	433868	208880	217468	479527	70674.2	73536.9	1.12608	0.0222362	0.0213706	0.969133	0.0222362	0.0213706	0.904783	2.95553	2.95726	0.33758	2.27252	2.75099	0.0620592	1.20719
Q8IXQ5	Q8IXQ5	KLHL7_HUMAN	KLHL7	Kelch-like protein 7	230234			207151			246972	192290	180884	231806	1571.53	1571.53	208723	1571.53	1571.53	248544	193862	182456	229691	65668.2	61866.2	1.00921	0.0239313	0.025402	0.908712	0.0239313	0.025402	1.08208	2.95214	2.9492	0.319348	2.3278	2.86577	0.0434688	1.36182
Q9BS18	Q9BS18	APC13_HUMAN	ANAPC13	Anaphase-promoting complex subunit 13	158722			87751.6			137606	168599	156203	160294	1571.53	1571.53	89323.1	1571.53	1571.53	139178	170171	157775	129598	57771.2	53639.2	1.23685	0.0272026	0.0292981	0.689232	0.0272026	0.0292981	1.07392	2.94559	2.9414	0.248578	2.32031	3.22255	0.0350414	1.45542
Q6P0N0	Q6P0N0	M18BP_HUMAN	MIS18BP1	Mis18-binding protein 1	97404.2			100637			175440	160135	147363	98975.7	1571.53	1571.53	102209	1571.53	1571.53	177012	161707	148935	126065	54949.9	50692.5	0.785115	0.0285993	0.0310011	0.810759	0.0285993	0.0310011	1.40413	2.9428	2.938	0.29012	2.42831	3.06523	0.0204375	1.68957
P17029	P17029	ZKSC1_HUMAN	ZKSCAN1	Zinc finger protein with KRAB and SCAN domains 1	137052			95463			169687	160823	143221	138624	1571.53	1571.53	97034.5	1571.53	1571.53	171259	162395	144793	135639	55179.2	49311.9	1.022	0.0284804	0.0318691	0.715389	0.0284804	0.0318691	1.26261	2.94304	2.93626	0.258579	2.38064	3.20267	0.024582	1.60938
Q7Z2E3	Q7Z2E3	APTX_HUMAN	APTX	Aprataxin	217254			269318			277099	186209	213067	218826	1571.53	1571.53	270890	1571.53	1571.53	278671	187781	214639	256129	63641.2	72593.9	0.854358	0.0246935	0.0216482	1.05763	0.0246935	0.0216482	1.08801	2.95061	2.9567	0.367991	2.33178	2.66369	0.0507625	1.29446
Q4VC44	Q4VC44	FWCH1_HUMAN	FLYWCH1	FLYWCH-type zinc finger-containing protein 1	90542.2			67694.3			128160	144436	149925	92113.7	1571.53	1571.53	69265.8	1571.53	1571.53	129732	146008	151497	97037	49716.9	51546.5	0.949264	0.0316095	0.0304875	0.713808	0.0316095	0.0304875	1.33693	2.93678	2.93902	0.258635	2.40424	3.21659	0.0208665	1.68055
Q9P209	Q9P209	CEP72_HUMAN	CEP72	Centrosomal protein of 72 kDa	29271.1						34645.1	36883.8	45077.9	30842.6	1571.53	1571.53	1571.53	1571.53	1571.53	36216.6	38455.3	46649.4	22876.9	13866.1	16597.5	1.3482	0.113336	0.0946845	0.0686948	0.113336	0.0946845	1.58311	2.77333	2.81063	0.0922383	2.38902	4.69491	0.00469715	2.32817
Q9ULJ8	Q9ULJ8	NEB1_HUMAN	PPP1R9A	Neurabin-1	108604			72254.1			113655	174151	148335	110176	1571.53	1571.53	73825.6	1571.53	1571.53	115227	175723	149907	99742.6	59621.9	51016.5	1.1046	0.0263582	0.0308042	0.740162	0.0263582	0.0308042	1.15524	2.94728	2.93839	0.265775	2.34697	3.14252	0.0315232	1.50137
Q9P2H3	Q9P2H3	IFT80_HUMAN	IFT80	Intraflagellar transport protein 80 homolog	157937			188781			144992	215560	243562	159509	1571.53	1571.53	190353	1571.53	1571.53	146564	217132	245134	165475	73424.9	82758.9	0.963944	0.0214032	0.0189892	1.15034	0.0214032	0.0189892	0.885715	2.95719	2.96202	0.396911	2.26831	2.51473	0.0762339	1.11785
Q8NCN2	Q8NCN2	ZBT34_HUMAN	ZBTB34	Zinc finger and BTB domain-containing protein 34	192153			92459.7			138666	170002	158586	193725	1571.53	1571.53	94031.2	1571.53	1571.53	140238	171574	160158	142664	58238.9	54433.5	1.3579	0.0269841	0.0288705	0.659108	0.0269841	0.0288705	0.982989	2.94603	2.94226	0.238321	2.29043	3.26464	0.040411	1.3935
Q9Y289	Q9Y289	SC5A6_HUMAN	SLC5A6	Sodium-dependent multivitamin transporter	288362			1520000			208143	442579	668585	289934	1571.53	1571.53	1.52649e+06	1571.53	1571.53	209715	444151	670157	675380	149098	224433	0.42929	0.0105402	0.0070022	2.2602	0.0105402	0.0070022	0.310513	2.97892	2.986	0.759246	2.09181	1.46211	0.316377	0.499795
Q9Y5W9	Q9Y5W9	SNX11_HUMAN	SNX11	Sorting nexin-11	226516			239912			135030	257462	277477	228088	1571.53	1571.53	241484	1571.53	1571.53	136602	259034	279049	202058	87392.2	94063.9	1.12882	0.0179824	0.016707	1.19512	0.0179824	0.016707	0.676053	2.96404	2.96659	0.409937	2.20222	2.42549	0.105004	0.978793
Q96H55	Q96H55	MYO19_HUMAN	MYO19	Unconventional myosin-XIX	135369			133848			153021	183456	191931	136941	1571.53	1571.53	135420	1571.53	1571.53	154593	185028	193503	142318	62723.5	65548.5	0.962218	0.0250548	0.023975	0.951531	0.0250548	0.023975	1.08625	2.94989	2.95205	0.33352	2.3294	2.80411	0.0452265	1.34461
Q96ST8	Q96ST8	CEP89_HUMAN	CEP89	Centrosomal protein of 89 kDa							40930.1	39190.2	35368.1	1571.53	1571.53	1571.53	1571.53	1571.53	1571.53	42501.6	40761.7	36939.6	15214.9	14634.9	13360.9	0.103289	0.107382	0.117621	0.103289	0.107382	0.117621	2.79342	2.78524	2.76476	0.109431	2.78114	4.66759	9.71665e-10	9.01248
Q9HAZ2	Q9HAZ2	PRD16_HUMAN	PRDM16	Histone-lysine N-methyltransferase PRDM16	18813.2						29185.1	44243.3	43812.4	20384.7	1571.53	1571.53	1571.53	1571.53	1571.53	30756.6	45814.8	45383.9	17571	16319.3	16175.7	1.16014	0.0962986	0.0971537	0.0894388	0.0962986	0.0971537	1.75042	2.8074	2.80569	0.094297	2.45451	4.70208	0.00257601	2.58905
Q9NVM6	Q9NVM6	DJC17_HUMAN	DNAJC17	DnaJ homolog subfamily C member 17	278782			334436			261759	225575	226407	280354	1571.53	1571.53	336008	1571.53	1571.53	263331	227147	227979	293231	76763.2	77040.5	0.956086	0.0204724	0.0203987	1.14588	0.0204724	0.0203987	0.898032	2.95906	2.9592	0.395584	2.2721	2.52197	0.07458	1.12738
Q13506	Q13506	NAB1_HUMAN	NAB1	NGFI-A-binding protein 1	20376.7			54754.8			64453.3	185188	183531	21948.2	1571.53	1571.53	56326.3	1571.53	1571.53	66024.8	186760	185103	48099.8	63300.9	62748.5	0.456306	0.0248263	0.0250448	1.17103	0.0248263	0.0250448	1.37266	2.95035	2.94991	0.406967	2.42431	2.57459	0.0360868	1.44265
Q8N5Y8	Q8N5Y8	PAR16_HUMAN	PARP16	Protein mono-ADP-ribosyltransferase PARP16				185265			166947	219936	201190	1571.53	1571.53	1571.53	186837	1571.53	1571.53	168519	221508	202762	118976	74883.5	68634.9	0.0132088	0.0209863	0.0228969	1.57038	0.0209863	0.0228969	1.41641	2.95803	2.95421	0.538087	2.44288	2.18267	0.0589917	1.22921
P09038	P09038	FGF2_HUMAN	FGF2	Fibroblast growth factor 2	200393			98081.3			176693	151263	146426	201965	1571.53	1571.53	99652.8	1571.53	1571.53	178265	152835	147998	159961	51992.5	50380.2	1.26259	0.030226	0.0311933	0.622983	0.030226	0.0311933	1.11443	2.93955	2.93761	0.228134	2.33053	3.3527	0.0302554	1.5192
O75781	O75781	PALM_HUMAN	PALM	Paralemmin-1	2960000			2750000			334481	860303	382076	2.96301e+06	1571.53	1571.53	2.74904e+06	1571.53	1571.53	336053	861875	383648	2.01604e+06	288339	128930	1.46972	0.00545026	0.012189	1.36359	0.00545026	0.012189	0.16669	2.9891	2.97562	0.460409	2.0438	2.15027	0.203091	0.69231
Q8WXE0	Q8WXE0	CSKI2_HUMAN	CASKIN2	Caskin-2	214771			166862			214950	183504	167659	216343	1571.53	1571.53	168434	1571.53	1571.53	216522	185076	169231	200433	62739.5	57457.9	1.07938	0.0250484	0.0273509	0.84035	0.0250484	0.0273509	1.08027	2.9499	2.9453	0.297583	2.32516	2.96596	0.040499	1.39256
Q86U06	Q86U06	RBM23_HUMAN	RBM23	Probable RNA-binding protein 23				62598.1			95100.1	172885	151362	1571.53	1571.53	1571.53	64169.6	1571.53	1571.53	96671.6	174457	152934	54137.6	59199.9	52025.5	0.0290284	0.0265461	0.0302068	1.18531	0.0265461	0.0302068	1.78567	2.94691	2.93959	0.41402	2.55739	2.6269	0.0171191	1.76652
Q53R41	Q53R41	FAKD1_HUMAN	FASTKD1	FAST kinase domain-containing protein 1, mitochondrial	349799			347745			247796	222301	247567	351371	1571.53	1571.53	349317	1571.53	1571.53	249368	223873	249139	316685	75671.9	84093.9	1.10953	0.0207676	0.0186877	1.10304	0.0207676	0.0186877	0.787431	2.95846	2.96262	0.380832	2.23617	2.5538	0.0836476	1.07755
Q96GW9	Q96GW9	SYMM_HUMAN	MARS2	Methionine--tRNA ligase, mitochondrial	308970			383526			200834	257799	290343	310542	1571.53	1571.53	385098	1571.53	1571.53	202406	259371	291915	299348	87504.5	98352.5	1.03739	0.0179594	0.0159785	1.28645	0.0179594	0.0159785	0.676154	2.96408	2.96804	0.44013	2.20276	2.32331	0.113547	0.944824
Q68DQ2	Q68DQ2	CRBG3_HUMAN	CRYBG3	Very large A-kinase anchor protein	153562			120571			114426	202370	203652	155134	1571.53	1571.53	122143	1571.53	1571.53	115998	203942	205224	131091	69028.2	69455.5	1.1834	0.0227664	0.0226263	0.931737	0.0227664	0.0226263	0.884861	2.95447	2.95475	0.32571	2.26469	2.79766	0.0617686	1.20923
A4D1U4	A4D1U4	DEN11_HUMAN	DENND11	DENN domain-containing protein 11	191514			223661			161437	211179	256441	193086	1571.53	1571.53	225233	1571.53	1571.53	163009	212751	258013	193776	71964.5	87051.9	0.996439	0.0218375	0.0180527	1.16234	0.0218375	0.0180527	0.841223	2.95633	2.96389	0.400743	2.25381	2.49162	0.0820886	1.08572
A2RTX5	A2RTX5	SYTC2_HUMAN	TARS3	Threonine--tRNA ligase 2, cytoplasmic	165029			240087			151479	241046	254634	166601	1571.53	1571.53	241659	1571.53	1571.53	153051	242618	256206	187103	81920.2	86449.5	0.890421	0.0191836	0.0181785	1.29158	0.0191836	0.0181785	0.818001	2.96163	2.96364	0.44298	2.24776	2.34317	0.0957034	1.01907
Q9GZN1	Q9GZN1	ARP6_HUMAN	ACTR6	Actin-related protein 6	379765			432990			302256	228857	241172	381337	1571.53	1571.53	434562	1571.53	1571.53	303828	230429	242744	373242	77857.2	81962.2	1.02169	0.0201847	0.0191738	1.16429	0.0201847	0.0191738	0.814023	2.95963	2.96165	0.401216	2.2451	2.48433	0.0853629	1.06873
Q9NVX2	Q9NVX2	NLE1_HUMAN	NLE1	Notchless protein homolog 1	311727			629508			324322	274566	272438	313299	1571.53	1571.53	631080	1571.53	1571.53	325894	276138	274010	423424	93093.5	92384.2	0.739917	0.0168811	0.0170108	1.49042	0.0168811	0.0170108	0.769663	2.96624	2.96598	0.508104	2.23396	2.13641	0.121894	0.914016
Q8WWH5	Q8WWH5	TRUB1_HUMAN	TRUB1	Pseudouridylate synthase TRUB1	354125			673515			263682	300421	327368	355697	1571.53	1571.53	675087	1571.53	1571.53	265254	301993	328940	432012	101712	110694	0.823348	0.0154508	0.014197	1.56266	0.0154508	0.014197	0.613995	2.9691	2.97161	0.530768	2.1849	2.04141	0.153185	0.814784
Q9H9F9	Q9H9F9	ARP5_HUMAN	ACTR5	Actin-related protein 5	99518			139070			149496	207858	170232	101090	1571.53	1571.53	140642	1571.53	1571.53	151068	209430	171804	130933	70857.5	58315.5	0.772071	0.0221787	0.0269487	1.07415	0.0221787	0.0269487	1.15378	2.95564	2.9461	0.374426	2.35184	2.65104	0.0463752	1.33371
Q7Z628	Q7Z628	ARHG8_HUMAN	NET1	Neuroepithelial cell-transforming gene 1 protein				69081.2			143151	127618	144450	1571.53	1571.53	1571.53	70652.7	1571.53	1571.53	144723	129190	146022	72315.6	44110.9	49721.5	0.0217315	0.0356267	0.0316065	0.977005	0.0356267	0.0316065	2.00126	2.92875	2.93679	0.34808	2.62227	2.91332	0.00676315	2.16985
Q6IPM2	Q6IPM2	IQCE_HUMAN	IQCE	IQ domain-containing protein E	123571					303732	157983	271302	268390	125143	1571.53	1571.53	1571.53	1571.53	305304	159555	272874	269962	95422.9	92005.5	192279	1.31145	0.0170808	0.00817316	0.0164691	0.0170808	1.58782	1.67208	2.96584	1.40401	0.540455	2.01398	1.8978	0.107234	0.969667
Q149N8	Q149N8	SHPRH_HUMAN	SHPRH	E3 ubiquitin-protein ligase SHPRH	214510			182749			250834	169834	162395	216082	1571.53	1571.53	184321	1571.53	1571.53	252406	171406	163967	217603	58182.9	55703.2	0.99301	0.0270101	0.0282125	0.847051	0.0270101	0.0282125	1.15994	2.94598	2.94358	0.300758	2.34983	2.96588	0.0351848	1.45364
P07992	P07992	ERCC1_HUMAN	ERCC1	DNA excision repair protein ERCC-1	260180			270129			222550	214903	213615	261752	1571.53	1571.53	271701	1571.53	1571.53	224122	216475	215187	252525	73205.9	72776.5	1.03654	0.0214672	0.0215938	1.07594	0.0214672	0.0215938	0.887524	2.95707	2.95681	0.372999	2.26713	2.60362	0.0707022	1.15057
Q6VY07	Q6VY07	PACS1_HUMAN	PACS1	Phosphofurin acidic cluster sorting protein 1	300496			270933			227840	255569	175767	302068	1571.53	1571.53	272505	1571.53	1571.53	229412	257141	177339	267995	86761.2	60160.5	1.12714	0.0181132	0.0261222	1.01683	0.0181132	0.0261222	0.856031	2.96377	2.94776	0.353688	2.25585	2.67312	0.0699912	1.15496
Q70HW3	Q70HW3	SAMC_HUMAN	SLC25A26	S-adenosylmethionine mitochondrial carrier protein	279421			206533			158347	213999	230064	280993	1571.53	1571.53	208105	1571.53	1571.53	159919	215571	231636	216339	72904.5	78259.5	1.29886	0.0215559	0.0200809	0.961939	0.0215559	0.0200809	0.739205	2.95689	2.95984	0.334525	2.21864	2.72949	0.0789528	1.10263
Q8N488	Q8N488	RYBP_HUMAN	RYBP	RING1 and YY1-binding protein	100138			153744			173999	193123	172427	101710	1571.53	1571.53	155316	1571.53	1571.53	175571	194695	173999	144199	65945.9	59047.2	0.705344	0.0238305	0.0266147	1.0771	0.0238305	0.0266147	1.21756	2.95234	2.94677	0.375847	2.37222	2.65802	0.041738	1.37947
Q96BP3	Q96BP3	PPWD1_HUMAN	PPWD1	Peptidylprolyl isomerase domain and WD repeat-containing protein 1	321881			579183			246131	328892	269684	323453	1571.53	1571.53	580755	1571.53	1571.53	247703	330464	271256	383970	111202	91466.2	0.84239	0.0141321	0.0171815	1.5125	0.0141321	0.0171815	0.645109	2.97174	2.96564	0.514605	2.19416	2.09213	0.142384	0.846538
O43164	O43164	PJA2_HUMAN	PJA2	E3 ubiquitin-protein ligase Praja-2	79394.3			61618.9			99784.2	133325	175061	80965.8	1571.53	1571.53	63190.4	1571.53	1571.53	101356	134897	176633	81837.3	46013.2	59925.2	0.989351	0.0341538	0.0262248	0.772147	0.0341538	0.0262248	1.2385	2.93169	2.94755	0.277508	2.37258	3.09585	0.0276184	1.5588
Q99550	Q99550	MPP9_HUMAN	MPHOSPH9	M-phase phosphoprotein 9	158660			104909			172290	153287	149434	160232	1571.53	1571.53	106481	1571.53	1571.53	173862	154859	151006	146858	52667.2	51382.9	1.09107	0.0298388	0.0305846	0.725058	0.0298388	0.0305846	1.18388	2.94032	2.93883	0.261827	2.35434	3.16864	0.0292521	1.53384
O75925	O75925	PIAS1_HUMAN	PIAS1	E3 SUMO-protein ligase PIAS1	131993			146224			188346	171321	169415	133565	1571.53	1571.53	147796	1571.53	1571.53	189918	172893	170987	157093	58678.5	58043.2	0.850228	0.0267819	0.0270751	0.940818	0.0267819	0.0270751	1.20895	2.94644	2.94585	0.331558	2.36708	2.83577	0.0358382	1.44565
Q92674	Q92674	CENPI_HUMAN	CENPI	Centromere protein I	67681.4			91092.6			155034	134384	163600	69252.9	1571.53	1571.53	92664.1	1571.53	1571.53	156606	135956	165172	106174	46366.2	56104.9	0.652258	0.0338938	0.0280105	0.872756	0.0338938	0.0280105	1.47499	2.93221	2.94398	0.311553	2.45039	2.97546	0.0190842	1.71933
Q6XE24	Q6XE24	RBMS3_HUMAN	RBMS3	RNA-binding motif, single-stranded-interacting protein 3							198902	187306		1571.53	1571.53	1571.53	1571.53	1571.53	1571.53	200474	188878	1571.53	67872.2	64006.9	1571.53	0.0231542	0.0245524	1	0.0231542	0.0245524	1	2.95369	2.9509	1	0.349236	2.30153	2.72032	0.0550407	1.25932
P56282	P56282	DPOE2_HUMAN	POLE2	DNA polymerase epsilon subunit 2	243452			310000			302182	200432	190529	245024	1571.53	1571.53	311572	1571.53	1571.53	303754	202004	192101	286783	68382.2	65081.2	0.854387	0.0229815	0.0241471	1.08644	0.0229815	0.0241471	1.05918	2.95404	2.95171	0.377855	2.32164	2.61924	0.0549255	1.26023
Q96ED9	Q96ED9	HOOK2_HUMAN	HOOK2	Protein Hook homolog 2	140378			123372			102130	186652	240128	141950	1571.53	1571.53	124944	1571.53	1571.53	103702	188224	241700	123532	63788.9	81614.2	1.1491	0.0246364	0.0192555	1.01143	0.0246364	0.0192555	0.839474	2.95073	2.96149	0.351774	2.25056	2.67757	0.0713644	1.14652
P32019	P32019	I5P2_HUMAN	INPP5B	Type II inositol 1,4,5-trisphosphate 5-phosphatase							45512.1	34404.1	33445.8	1571.53	1571.53	1571.53	1571.53	1571.53	1571.53	47083.6	35975.6	35017.3	16742.2	13039.6	12720.1	0.093866	0.12052	0.123546	0.093866	0.12052	0.123546	2.81227	2.75896	2.75291	0.112644	2.77471	4.6225	2.36051e-08	7.62699
O15287	O15287	FANCG_HUMAN	FANCG	Fanconi anemia group G protein	311159			261518			97039.2	326585	304571	312731	1571.53	1571.53	263090	1571.53	1571.53	98610.7	328157	306143	224810	110433	103095	1.39109	0.0142305	0.0152434	1.17027	0.0142305	0.0152434	0.43864	2.97154	2.96951	0.399916	2.12656	2.41076	0.13621	0.86579
Q9Y3C4	Q9Y3C4	TPRKB_HUMAN	TPRKB	EKC/KEOPS complex subunit TPRKB	214387			610169			186233	373385	325373	215959	1571.53	1571.53	611741	1571.53	1571.53	187805	374957	326945	338501	126033	110029	0.637985	0.0124691	0.0142828	1.8072	0.0124691	0.0142828	0.554812	2.97506	2.97143	0.611318	2.1671	1.82577	0.196062	0.707607
Q16254	Q16254	E2F4_HUMAN	E2F4	Transcription factor E2F4							33756	42266.7	36597.7	1571.53	1571.53	1571.53	1571.53	1571.53	1571.53	35327.5	43838.2	38169.2	12823.5	15660.4	13770.8	0.12255	0.10035	0.11412	0.12255	0.10035	0.11412	2.7549	2.7993	2.77176	0.11234	2.77532	4.62671	5.2262e-09	8.28181
P54277	P54277	PMS1_HUMAN	PMS1	PMS1 protein homolog 1	213883			148236			201765	171007	158726	215455	1571.53	1571.53	149808	1571.53	1571.53	203337	172579	160298	189533	58573.9	54480.2	1.13677	0.0268298	0.0288458	0.790404	0.0268298	0.0288458	1.07283	2.94634	2.94231	0.282027	2.32049	3.04053	0.0389298	1.40972
Q9NWL6	Q9NWL6	ASND1_HUMAN	ASNSD1	Asparagine synthetase domain-containing protein 1	95322.4		103444	275149			211994	198497	240070	96893.9	1571.53	105016	276721	1571.53	1571.53	213566	200069	241642	195727	67737.2	116076	0.495047	0.0232003	0.904712	1.41381	0.0232003	0.0135387	1.09114	2.9536	2.08175	0.483517	2.04216	2.07846	0.0935319	1.02904
P85298	P85298	RHG08_HUMAN	ARHGAP8	Rho GTPase-activating protein 8	168025			188129			227527	172300	176047	169597	1571.53	1571.53	189701	1571.53	1571.53	229099	173872	177619	196132	59004.9	60253.9	0.864707	0.0266338	0.0260817	0.967209	0.0266338	0.0260817	1.16808	2.94673	2.94784	0.339975	2.35422	2.79175	0.0398485	1.39959
Q8WV44	Q8WV44	TRI41_HUMAN	TRIM41	E3 ubiquitin-protein ligase TRIM41	82917.8			85890.5			213635	120462	122581	84489.3	1571.53	1571.53	87462	1571.53	1571.53	215207	122034	124153	129053	41725.5	42431.9	0.654689	0.0376634	0.0370364	0.677724	0.0376634	0.0370364	1.66759	2.92467	2.92593	0.250808	2.50606	3.32077	0.00868734	2.06111
P46934	P46934	NEDD4_HUMAN	NEDD4	E3 ubiquitin-protein ligase NEDD4	153659			129003			131638	194416	183609	155231	1571.53	1571.53	130575	1571.53	1571.53	133210	195988	185181	139672	66376.9	62774.5	1.1114	0.0236758	0.0250344	0.934869	0.0236758	0.0250344	0.953734	2.95265	2.94993	0.32786	2.28544	2.80132	0.0555072	1.25565
Q9BU89	Q9BU89	DOHH_HUMAN	DOHH	Deoxyhypusine hydroxylase	180212			411708			189910	268481	294275	181784	1571.53	1571.53	413280	1571.53	1571.53	191482	270053	295847	262182	91065.2	99663.2	0.69335	0.0172571	0.0157684	1.57631	0.0172571	0.0157684	0.73034	2.96549	2.96846	0.536445	2.22143	2.04999	0.137384	0.862063
P62891;Q59GN2	P62891;Q59GN2	R39L5_HUMAN;RL39_HUMAN	RPL39;RPL39P5	60S ribosomal protein L39	205570			133182			192550	121821	206623	207142	1571.53	1571.53	134754	1571.53	1571.53	194122	123393	208195	178672	42178.5	70445.9	1.15934	0.0372589	0.0223083	0.754194	0.0372589	0.0223083	1.08647	2.92548	2.95538	0.271254	2.32244	3.09793	0.0365319	1.43733
Q17RY0	Q17RY0;Q7Z5Q1;Q8NE35	CPEB4_HUMAN	CPEB4	Cytoplasmic polyadenylation element-binding protein 4	362406			253329			330914	164454	169285	363978	1571.53	1571.53	254901	1571.53	1571.53	332486	166026	170857	317121	56389.5	57999.9	1.14776	0.0278691	0.0270953	0.803795	0.0278691	0.0270953	1.04845	2.94426	2.94581	0.286253	2.31284	3.0143	0.0412781	1.38428
Q9H2D1	Q9H2D1	MFTC_HUMAN	SLC25A32	Mitochondrial folate transporter/carrier	82182.5		154346	154487			109712	225623	226741	83754	1571.53	155918	156059	1571.53	1571.53	111284	227195	228313	117032	76779.2	128601	0.71565	0.0204681	1.21242	1.33347	0.0204681	0.0122202	0.950881	2.95906	1.77536	0.455386	1.8951	2.05712	0.119742	0.921755
Q6GPH6	Q6GPH6	IPIL1_HUMAN	ITPRIPL1	Inositol 1,4,5-trisphosphate receptor-interacting protein-like 1	39404.7			56921.1			227554	66001.1	137257	40976.2	1571.53	1571.53	58492.6	1571.53	1571.53	229126	67572.6	138829	109531	23571.9	47323.9	0.374105	0.0666694	0.0332079	0.534026	0.0666694	0.0332079	2.09187	2.86666	2.93358	0.211301	2.6307	3.63808	0.00154131	2.81211
Q9UK53	Q9UK53	ING1_HUMAN	ING1	Inhibitor of growth protein 1	119444			77029.4			166523	135288	123579	121016	1571.53	1571.53	78600.9	1571.53	1571.53	168095	136860	125151	122570	46667.5	42764.5	0.987315	0.0336749	0.0367483	0.641272	0.0336749	0.0367483	1.37141	2.93265	2.9265	0.237232	2.41019	3.34478	0.0175548	1.7556
Q9ULW0	Q9ULW0	TPX2_HUMAN	TPX2	Targeting protein for Xklp2	1090000			752777		616188	2880000	2050000	1830000	1.09059e+06	1571.53	1571.53	754349	1571.53	617760	2.88569e+06	2.05328e+06	1.82669e+06	1.57688e+06	685475	815341	0.691615	0.00229261	0.00192745	0.478381	0.00229261	0.75767	1.83	2.99541	2.2404	0.412781	2.35527	2.51244	0.00877202	2.0569
Q02078	Q02078	MEF2A_HUMAN	MEF2A	Myocyte-specific enhancer factor 2A	143137			150537			143948	201645	185508	144709	1571.53	1571.53	152109	1571.53	1571.53	145520	203217	187080	147446	68786.5	63407.5	0.981437	0.0228464	0.0247845	1.03163	0.0228464	0.0247845	0.986938	2.95431	2.95043	0.359752	2.29723	2.67482	0.0580929	1.23588
Q9P2E5	Q9P2E5	CHPF2_HUMAN	CHPF2	Chondroitin sulfate glucuronyltransferase	181546			110105			149260	162738	162063	183118	1571.53	1571.53	111677	1571.53	1571.53	150832	164310	163635	148542	55817.5	55592.5	1.23277	0.0281547	0.0282686	0.751819	0.0281547	0.0282686	1.01541	2.94369	2.94346	0.269414	2.30086	3.09427	0.0415886	1.38103
Q6XUX3	Q6XUX3	DUSTY_HUMAN	DSTYK	Dual serine/threonine and tyrosine protein kinase	78896.9			126707			176708	156927	163226	80468.4	1571.53	1571.53	128279	1571.53	1571.53	178280	158499	164798	129009	53880.5	55980.2	0.623744	0.0291668	0.0280729	0.994339	0.0291668	0.0280729	1.38192	2.94167	2.94385	0.350526	2.42248	2.78889	0.0276172	1.55882
Q9UBI4	Q9UBI4	STML1_HUMAN	STOML1	Stomatin-like protein 1	64542.8			49722.3			110440	132758	120926	66114.3	1571.53	1571.53	51293.8	1571.53	1571.53	112012	134330	122498	76473.2	45824.2	41880.2	0.864542	0.0342947	0.0375243	0.670742	0.0342947	0.0375243	1.46472	2.93141	2.92495	0.24752	2.44036	3.30147	0.0145667	1.83664
P02771	P02771	FETA_HUMAN	AFP	Alpha-fetoprotein	44077.3			155553			47646.7	365757	310070	45648.8	1571.53	1571.53	157125	1571.53	1571.53	49218.2	367329	311642	83997.2	123491	104928	0.543457	0.0127259	0.0149771	1.87059	0.0127259	0.0149771	0.585951	2.97455	2.97005	0.632765	2.17685	1.7825	0.200278	0.698368
Q96LI5	Q96LI5	CNO6L_HUMAN	CNOT6L	CCR4-NOT transcription complex subunit 6-like	172610			190728			181917	189250	195252	174182	1571.53	1571.53	192300	1571.53	1571.53	183489	190822	196824	183323	64654.9	66655.5	0.950134	0.0243064	0.0235768	1.04896	0.0243064	0.0235768	1.0009	2.95139	2.95285	0.365616	2.30171	2.65431	0.0578667	1.23757
O15015	O15015	ZN646_HUMAN	ZNF646	Zinc finger protein 646	91772.9			66832.7			112835	145878	143582	93344.4	1571.53	1571.53	68404.2	1571.53	1571.53	114407	147450	145154	92051.7	50197.5	49432.2	1.01404	0.0313068	0.0317915	0.743106	0.0313068	0.0317915	1.24285	2.93739	2.93642	0.268735	2.37222	3.14198	0.0264288	1.57792
O43542	O43542	XRCC3_HUMAN	XRCC3	DNA repair protein XRCC3	191946			209731			259888	152031	186658	193518	1571.53	1571.53	211303	1571.53	1571.53	261460	153603	188230	222093	52248.5	63790.9	0.871335	0.0300779	0.0246356	0.951414	0.0300779	0.0246356	1.17725	2.93984	2.95073	0.335376	2.35594	2.81245	0.0384596	1.415
Q86SE9	Q86SE9	PCGF5_HUMAN	PCGF5	Polycomb group RING finger protein 5	248184			72598.3			142335	146386	122334	249756	1571.53	1571.53	74169.8	1571.53	1571.53	143907	147958	123906	155944	50366.9	42349.5	1.60157	0.0312016	0.0371084	0.475618	0.0312016	0.0371084	0.922809	2.9376	2.92578	0.181309	2.26206	3.64111	0.0385959	1.41346
Q13574	Q13574	DGKZ_HUMAN	DGKZ	Diacylglycerol kinase zeta	154553			184979			256755	146064	172271	156125	1571.53	1571.53	186551	1571.53	1571.53	258327	147636	173843	200334	50259.5	58995.2	0.779322	0.0312682	0.0266382	0.931198	0.0312682	0.0266382	1.28948	2.93746	2.94672	0.329702	2.39122	2.85852	0.0303686	1.51758
Q9Y4B5	Q9Y4B5	MTCL1_HUMAN	MTCL1	Microtubule cross-linking factor 1	168227			136243			179073	174130	152544	169799	1571.53	1571.53	137815	1571.53	1571.53	180645	175702	154116	162753	59614.9	52419.5	1.04329	0.0263613	0.0299798	0.846773	0.0263613	0.0299798	1.10993	2.94728	2.94004	0.301038	2.33242	2.95381	0.0386027	1.41338
O75030	O75030;P19484	MITF_HUMAN	MITF	Microphthalmia-associated transcription factor				165115			116748	214153	230150	1571.53	1571.53	1571.53	166687	1571.53	1571.53	118320	215725	231722	95525.9	72955.9	78288.2	0.0164513	0.0215408	0.0200736	1.74494	0.0215408	0.0200736	1.23861	2.95692	2.95985	0.595517	2.38513	2.00185	0.0921717	1.0354
Q8N1W2	Q8N1W2	ZN710_HUMAN	ZNF710	Zinc finger protein 710	131515			73224.5			103304	157907	156817	133087	1571.53	1571.53	74796	1571.53	1571.53	104876	159479	158389	104253	54207.2	53843.9	1.27658	0.0289911	0.0291867	0.717449	0.0289911	0.0291867	1.00597	2.94202	2.94163	0.258542	2.29654	3.15099	0.0409098	1.38817
Q6UW63	Q6UW63	PLGT2_HUMAN	POGLUT2	Protein O-glucosyltransferase 2	212827			303667			218363	216071	224157	214399	1571.53	1571.53	305239	1571.53	1571.53	219935	217643	225729	246524	73595.2	76290.5	0.869687	0.0213536	0.0205992	1.23817	0.0213536	0.0205992	0.892143	2.95729	2.9588	0.426708	2.26941	2.411	0.0824409	1.08386
Q9BRS8	Q9BRS8	LARP6_HUMAN	LARP6	La-related protein 6	53681.2						22479	56718.1	38035.4	55252.7	1571.53	1571.53	1571.53	1571.53	1571.53	24050.5	58289.6	39606.9	26958.3	20477.6	14250	2.04957	0.0767438	0.110283	0.0582948	0.0767438	0.110283	0.892139	2.84651	2.77943	0.0817737	2.1727	4.73171	0.0309862	1.50883
O95677	O95677	EYA4_HUMAN	EYA4	Eyes absent homolog 4	161795			178097			152715	217302	186187	163367	1571.53	1571.53	179669	1571.53	1571.53	154287	218874	187759	165774	74005.5	63633.9	0.985478	0.0212352	0.0246964	1.08382	0.0212352	0.0246964	0.930705	2.95753	2.95061	0.376583	2.27961	2.59775	0.0668427	1.17495
Q96EL2	Q96EL2	RT24_HUMAN	MRPS24	28S ribosomal protein S24, mitochondrial	208244			170106			183498	173960	184383	209816	1571.53	1571.53	171678	1571.53	1571.53	185070	175532	185955	188854	59558.2	63032.5	1.11099	0.0263864	0.024932	0.909048	0.0263864	0.024932	0.97996	2.94723	2.95014	0.320122	2.29244	2.84019	0.0517945	1.28572
Q8N9N5	Q8N9N5	BANP_HUMAN	BANP	Protein BANP	106425			139294			144095	173588	192665	107997	1571.53	1571.53	140866	1571.53	1571.53	145667	175160	194237	131510	59434.2	65793.2	0.821207	0.0264414	0.0238858	1.07114	0.0264414	0.0238858	1.10765	2.94712	2.95223	0.373823	2.33567	2.6434	0.0498983	1.30191
Q7Z6M4	Q7Z6M4	MTEF4_HUMAN	MTERF4	Transcription termination factor 4, mitochondrial	327458			299511			363896	176909	160571	329030	1571.53	1571.53	301083	1571.53	1571.53	365468	178481	162143	331860	60541.2	55095.2	0.991471	0.0259579	0.0285238	0.907258	0.0259579	0.0285238	1.10127	2.94808	2.94295	0.32058	2.33077	2.86205	0.0419208	1.37757
Q9Y6X3	Q9Y6X3	SCC4_HUMAN	MAU2	MAU2 chromatid cohesion factor homolog	134196			212530			266163	177473	155310	135768	1571.53	1571.53	214102	1571.53	1571.53	267735	179045	156882	205868	60729.2	53341.5	0.659489	0.0258776	0.0294616	1.03999	0.0258776	0.0294616	1.30052	2.94824	2.94108	0.365111	2.39661	2.71459	0.0343013	1.46469
O95057	O95057	DIRA1_HUMAN	DIRAS1	GTP-binding protein Di-Ras1	164399			127619			138824	166334	189884	165971	1571.53	1571.53	129191	1571.53	1571.53	140396	167906	191456	145186	57016.2	64866.2	1.14316	0.0275628	0.0242272	0.889831	0.0275628	0.0242272	0.967008	2.94487	2.95155	0.313874	2.28781	2.86571	0.0519152	1.28471
Q8IWB1	Q8IWB1	IPRI_HUMAN	ITPRIP	Inositol 1,4,5-trisphosphate receptor-interacting protein	226104			175042			173311	175149	197839	227676	1571.53	1571.53	176614	1571.53	1571.53	174883	176721	199411	193057	59954.5	67517.9	1.17932	0.0262119	0.0232757	0.914825	0.0262119	0.0232757	0.905859	2.94758	2.95345	0.321438	2.26896	2.81942	0.0587999	1.23062
Q9Y2K5	Q9Y2K5	R3HD2_HUMAN	R3HDM2	R3H domain-containing protein 2	284343			317612			291536	211276	176934	285915	1571.53	1571.53	319184	1571.53	1571.53	293108	212848	178506	299402	71996.9	60549.5	0.954952	0.0218277	0.0259544	1.06607	0.0218277	0.0259544	0.978977	2.95634	2.94809	0.371284	2.29447	2.62757	0.0609769	1.21483
P57071	P57071	PRD15_HUMAN	PRDM15	PR domain zinc finger protein 15	67866.4			96029.7			106078	175983	176419	69437.9	1571.53	1571.53	97601.2	1571.53	1571.53	107650	177555	177991	91562.9	60232.5	60377.9	0.758363	0.026091	0.0260282	1.06595	0.026091	0.0260282	1.17569	2.94782	2.94794	0.372689	2.35715	2.661	0.0442347	1.35424
Q8TEP8	Q8TEP8	CE192_HUMAN	CEP192	Centrosomal protein of 192 kDa	183642			138471			155983	175758	173102	185214	1571.53	1571.53	140043	1571.53	1571.53	157555	177330	174674	160937	60157.5	59272.2	1.15085	0.0261235	0.0265137	0.870171	0.0261235	0.0265137	0.978983	2.94775	2.94697	0.307603	2.29124	2.89699	0.0498863	1.30202
O95059	O95059	RPP14_HUMAN	RPP14	Ribonuclease P protein subunit p14	189590			263617			219223	211657	194107	191162	1571.53	1571.53	265189	1571.53	1571.53	220795	213229	195679	225715	72123.9	66273.9	0.846916	0.0217893	0.0237126	1.17488	0.0217893	0.0237126	0.978201	2.95642	2.95257	0.406795	2.29573	2.49658	0.0684182	1.16483
Q86XR8	Q86XR8	CEP57_HUMAN	CEP57	Centrosomal protein of 57 kDa	59103.3						31007.2	32013.2	48313	60674.8	1571.53	1571.53	1571.53	1571.53	1571.53	32578.7	33584.7	49884.5	31608.4	12242.6	17675.9	1.91958	0.128365	0.088908	0.0497187	0.128365	0.088908	1.0307	2.74327	2.82218	0.0889973	2.19872	4.62676	0.0226166	1.64557
Q6PI26	Q6PI26	SHQ1_HUMAN	SHQ1	Protein SHQ1 homolog				30309.2			68912.3	100545	151133	1571.53	1571.53	1571.53	31880.7	1571.53	1571.53	70483.8	102117	152705	34645.4	35086.5	51949.2	0.0453603	0.04479	0.0302512	0.920202	0.04479	0.0302512	2.03444	2.91042	2.9395	0.331748	2.62812	2.98587	0.00535282	2.27142
Q9UJK0	Q9UJK0	TSR3_HUMAN	TSR3	18S rRNA aminocarboxypropyltransferase	152263			110870			160124	129289	181402	153835	1571.53	1571.53	112442	1571.53	1571.53	161696	130861	182974	142657	44667.9	62038.9	1.07835	0.0351825	0.0253313	0.788194	0.0351825	0.0253313	1.13346	2.92964	2.94934	0.282903	2.33748	3.04657	0.03462	1.46067
Q9UBS9	Q9UBS9	SUCO_HUMAN	SUCO	SUN domain-containing ossification factor	195778	8000000		144386			69979.1	308829	224338	197350	7.99927e+06	1571.53	145958	1571.53	1571.53	71550.6	310401	225910	138286	2.77041e+06	76350.9	1.42711	2.88739	0.0205829	1.05548	0.000567253	0.0205829	0.517411	0.112041	2.95883	0.358876	1.1961	1.73678	0.430121	0.36641
Q5T1V6	Q5T1V6	DDX59_HUMAN	DDX59	Probable ATP-dependent RNA helicase DDX59	212804			225449			228956	180700	184045	214376	1571.53	1571.53	227021	1571.53	1571.53	230528	182272	185617	223975	61804.9	62919.9	0.957142	0.0254272	0.0249766	1.0136	0.0254272	0.0249766	1.02926	2.94915	2.95005	0.354668	2.30948	2.70303	0.0532445	1.27372
A0A1W2PQ72	A0A1W2PQ72	MSD7_HUMAN	MSANTD7	Myb/SANT-like DNA-binding domain-containing protein 7	17901.2			20609.6			32355.7	157803	139294	19472.7	1571.53	1571.53	22181.1	1571.53	1571.53	33927.2	159375	140866	25193.7	54172.5	48002.9	0.772921	0.0290096	0.0327382	0.880424	0.0290096	0.0327382	1.34666	2.94198	2.93452	0.314057	2.40772	2.93857	0.0253196	1.59654
Q86VH2	Q86VH2	KIF27_HUMAN	KIF27	Kinesin-like protein KIF27	146059			135076			131997	237327	145251	147631	1571.53	1571.53	136648	1571.53	1571.53	133569	238899	146823	139282	80680.5	49988.5	1.05994	0.0194784	0.0314377	0.981084	0.0194784	0.0314377	0.958978	2.96104	2.93712	0.344	2.28572	2.73217	0.0576728	1.23903
Q13619	Q13619	CUL4A_HUMAN	CUL4A	Cullin-4A	150770			260620			100544	300212	289730	152342	1571.53	1571.53	262192	1571.53	1571.53	102116	301784	291302	172216	101642	98148.2	0.884595	0.0154613	0.0160118	1.52246	0.0154613	0.0160118	0.59295	2.96908	2.96798	0.517976	2.17667	2.07116	0.151636	0.819198
O95476	O95476	CNEP1_HUMAN	CTDNEP1	CTD nuclear envelope phosphatase 1				383268			202355	239585	264499	1571.53	1571.53	1571.53	384840	1571.53	1571.53	203927	241157	266071	196779	81433.2	89737.9	0.00798624	0.0192983	0.0175124	1.95569	0.0192983	0.0175124	1.03632	2.9614	2.96498	0.664168	2.3209	1.80507	0.143044	0.844532
Q96RY7	Q96RY7	IF140_HUMAN	IFT140	Intraflagellar transport protein 140 homolog	262637			235866			245104	165819	193779	264209	1571.53	1571.53	237438	1571.53	1571.53	246676	167391	195351	249441	56844.5	66164.5	1.0592	0.027646	0.0237518	0.95188	0.027646	0.0237518	0.988915	2.94471	2.9525	0.334426	2.29537	2.77897	0.053313	1.27317
P84022	P84022	SMAD3_HUMAN	SMAD3	Mothers against decapentaplegic homolog 3	180932			167878			165137	178688	189686	182504	1571.53	1571.53	169450	1571.53	1571.53	166709	180260	191258	172887	61134.2	64800.2	1.05562	0.0257062	0.0242519	0.980116	0.0257062	0.0242519	0.964262	2.94859	2.9515	0.343358	2.28812	2.73637	0.0571204	1.24321
Q8N1F8	Q8N1F8	S11IP_HUMAN	STK11IP	Serine/threonine-protein kinase 11-interacting protein	202403			213898			169143	202725	207334	203975	1571.53	1571.53	215470	1571.53	1571.53	170715	204297	208906	196720	69146.5	70682.9	1.03688	0.0227275	0.0222335	1.09531	0.0227275	0.0222335	0.867807	2.95455	2.95553	0.380091	2.25929	2.57145	0.0741755	1.12974
Q6P1S2	Q6P1S2	CC033_HUMAN	C3orf33	Protein C3orf33	141518			147768			142586	190856	180291	143090	1571.53	1571.53	149340	1571.53	1571.53	144158	192428	181863	145529	65190.2	61668.5	0.983238	0.0241068	0.0254834	1.02618	0.0241068	0.0254834	0.990577	2.95179	2.94903	0.358592	2.29713	2.67942	0.0574333	1.24084
P17676	P17676	CEBPB_HUMAN	CEBPB	CCAAT/enhancer-binding protein beta	41954.6			28929.4			56069.8	141970	122819	43526.1	1571.53	1571.53	30500.9	1571.53	1571.53	57641.3	143542	124391	43889.5	48894.9	42511.2	0.991722	0.0321409	0.0369673	0.694949	0.0321409	0.0369673	1.31333	2.93572	2.92607	0.254686	2.3917	3.23125	0.0214038	1.66951
Q15696	Q15696;Q15695	U2AFM_HUMAN	ZRSR2	U2 small nuclear ribonucleoprotein auxiliary factor 35 kDa subunit-related protein 2	118901			111305			177632	125017	166090	120473	1571.53	1571.53	112877	1571.53	1571.53	179204	126589	167662	137518	43243.9	56934.9	0.876052	0.036341	0.0276022	0.820816	0.036341	0.0276022	1.30313	2.92732	2.9448	0.29492	2.39175	3.01967	0.0256166	1.59148
P55085	P55085	PAR2_HUMAN	F2RL1	Proteinase-activated receptor 2							18925.9	47492.6	50931.8	1571.53	1571.53	1571.53	1571.53	1571.53	1571.53	20497.4	49064.1	52503.3	7880.16	17402.4	18548.8	0.199428	0.0903051	0.0847238	0.199428	0.0903051	0.0847238	2.60114	2.81939	2.83055	0.124819	2.75036	4.46171	6.09478e-06	5.21504
Q9NXN4	Q9NXN4	GDAP2_HUMAN	GDAP2	Ganglioside-induced differentiation-associated protein 2	177910			255424			179921	200777	233173	179482	1571.53	1571.53	256996	1571.53	1571.53	181493	202349	234745	205990	68497.2	79295.9	0.871312	0.0229429	0.0198185	1.24761	0.0229429	0.0198185	0.881075	2.95411	2.96036	0.430125	2.26518	2.3968	0.0844953	1.07317
Q8IY92	Q8IY92	SLX4_HUMAN	SLX4	Structure-specific endonuclease subunit SLX4	111575			83742.7			141634	145754	134054	113147	1571.53	1571.53	85314.2	1571.53	1571.53	143206	147326	135626	113889	50156.2	46256.2	0.993483	0.0313326	0.0339744	0.749101	0.0313326	0.0339744	1.25742	2.93733	2.93205	0.271469	2.3756	3.12943	0.0257955	1.58846
Q86V59	Q86V59	PNM8A_HUMAN	PNMA8A	Paraneoplastic antigen-like protein 8A	115577			62514.9			122991	146261	114908	117149	1571.53	1571.53	64086.4	1571.53	1571.53	124563	147833	116480	101932	50325.2	39874.2	1.14928	0.0312274	0.0394121	0.628714	0.0312274	0.0394121	1.22201	2.93755	2.92118	0.233118	2.36024	3.3398	0.0242239	1.61576
Q96I51	Q96I51	RCC1L_HUMAN	RCC1L	RCC1-like G exchanging factor-like protein	174755			223264			226644	184160	175811	176327	1571.53	1571.53	224836	1571.53	1571.53	228216	185732	177383	209793	62958.2	60175.2	0.84048	0.0249614	0.0261158	1.0717	0.0249614	0.0261158	1.08782	2.95008	2.94777	0.37426	2.32855	2.63732	0.0515813	1.28751
Q68CQ4	Q68CQ4	UTP25_HUMAN	UTP25	U3 small nucleolar RNA-associated protein 25 homolog	172538			189047			238613	149826	173607	174110	1571.53	1571.53	190619	1571.53	1571.53	240185	151398	175179	201638	51513.5	59440.5	0.863478	0.030507	0.0264386	0.945352	0.030507	0.0264386	1.19117	2.93899	2.94712	0.334099	2.35909	2.81988	0.0372089	1.42935
O60583	O60583	CCNT2_HUMAN	CCNT2	Cyclin-T2	139124			88243.9			211273	130346	104929	140696	1571.53	1571.53	89815.4	1571.53	1571.53	212845	131918	106501	147785	45020.2	36547.9	0.952027	0.0349071	0.0429991	0.607743	0.0349071	0.0429991	1.44023	2.93019	2.914	0.22855	2.42814	3.40927	0.0141786	1.84837
P23511	P23511	NFYA_HUMAN	NFYA	Nuclear transcription factor Y subunit alpha	266138			376690			160122	287521	267632	267710	1571.53	1571.53	378262	1571.53	1571.53	161694	289093	269204	269222	97411.9	90782.2	0.994384	0.0161328	0.0173109	1.40502	0.0161328	0.0173109	0.600597	2.96773	2.96538	0.479488	2.1779	2.18337	0.13681	0.863882
O75352	O75352	MPU1_HUMAN	MPDU1	Mannose-P-dolichol utilization defect 1 protein	968521			1340000			241382	439717	414557	970093	1571.53	1571.53	1.343e+06	1571.53	1571.53	242954	441289	416129	852016	148144	139757	1.13859	0.0106081	0.0112447	1.57626	0.0106081	0.0112447	0.285151	2.97878	2.97751	0.532705	2.08048	1.96551	0.210301	0.677159
P03886	P03886	NU1M_HUMAN	MT-ND1	NADH-ubiquinone oxidoreductase chain 1	569497			790268			146789	420999	415812	571069	1571.53	1571.53	791840	1571.53	1571.53	148361	422571	417384	503756	141905	140176	1.13362	0.0110745	0.0112111	1.57187	0.0110745	0.0112111	0.294509	2.97785	2.97758	0.531385	2.08331	1.97105	0.20803	0.681875
Q96BD5	Q96BD5	PF21A_HUMAN	PHF21A	PHD finger protein 21A	134478			109240			131497	160820	167507	136050	1571.53	1571.53	110812	1571.53	1571.53	133069	162392	169079	126643	55178.2	57407.2	1.07427	0.0284809	0.0273751	0.87499	0.0284809	0.0273751	1.05074	2.94304	2.94525	0.310282	2.31301	2.89812	0.0442707	1.35388
Q9NZ72	Q9NZ72	STMN3_HUMAN	STMN3	Stathmin-3							25940.8	36383.9	47975.3	1571.53	1571.53	1571.53	1571.53	1571.53	1571.53	27512.3	37955.4	49546.8	10218.5	13699.5	17563.3	0.153793	0.114714	0.0894778	0.153793	0.114714	0.0894778	2.69241	2.77057	2.82104	0.119328	2.76134	4.53236	3.76547e-07	6.42418
Q8WTP8	Q8WTP8	AEN_HUMAN	AEN	Apoptosis-enhancing nuclease							69333.5	28087.1	23007.1	1571.53	1571.53	1571.53	1571.53	1571.53	1571.53	70905	29658.6	24578.6	24682.7	10933.9	9240.56	0.0636691	0.14373	0.170068	0.0636691	0.14373	0.170068	2.87266	2.71254	2.65986	0.125822	2.74836	4.44911	3.30588e-06	5.48071
P31751	P31751	AKT2_HUMAN	AKT2	RAC-beta serine/threonine-protein kinase	175057			251133			157143	224549	229506	176629	1571.53	1571.53	252705	1571.53	1571.53	158715	226121	231078	196016	76421.2	78073.5	0.901093	0.020564	0.0201288	1.2892	0.020564	0.0201288	0.809702	2.95887	2.95974	0.443299	2.24277	2.33893	0.0965973	1.01503
Q96E09	Q96E09	PBIR1_HUMAN	PABIR1	PPP2R1A-PPP2R2A-interacting phosphatase regulator 1	192559			201224			130549	239603	207275	194131	1571.53	1571.53	202796	1571.53	1571.53	132121	241175	208847	176349	81439.2	70663.2	1.10083	0.0192969	0.0222397	1.14997	0.0192969	0.0222397	0.7492	2.96141	2.95552	0.397168	2.22204	2.48406	0.0919829	1.03629
O75063	O75063	XYLK_HUMAN	FAM20B	Glycosaminoglycan xylosylkinase	232640			395544			166957	272657	279674	234212	1571.53	1571.53	397116	1571.53	1571.53	168529	274229	281246	266619	92457.2	94796.2	0.878452	0.0169973	0.0165779	1.48945	0.0169973	0.0165779	0.632096	2.96601	2.96684	0.507676	2.18832	2.10784	0.141761	0.848444
Q9P1Q0	Q9P1Q0	VPS54_HUMAN	VPS54	Vacuolar protein sorting-associated protein 54	187401			103694			206019	137603	117138	188973	1571.53	1571.53	105266	1571.53	1571.53	207591	139175	118710	167276	47439.2	40617.5	1.1297	0.0331271	0.0386908	0.629292	0.0331271	0.0386908	1.241	2.93375	2.92262	0.233703	2.36579	3.33957	0.0232445	1.63368
Q9H875	Q9H875	PKRI1_HUMAN	PRKRIP1	PRKR-interacting protein 1	241379			332387			168604	246356	255714	242951	1571.53	1571.53	333959	1571.53	1571.53	170176	247928	257286	249028	83690.2	86809.5	0.975594	0.0187779	0.0181031	1.34105	0.0187779	0.0181031	0.683358	2.96244	2.96379	0.459309	2.2032	2.26206	0.118128	0.927647
O15169	O15169	AXIN1_HUMAN	AXIN1	Axin-1	209794			137630			229431	138698	138058	211366	1571.53	1571.53	139202	1571.53	1571.53	231003	140270	139630	193857	47804.2	47590.9	1.09032	0.0328742	0.0330216	0.718065	0.0328742	0.0330216	1.19162	2.93425	2.93396	0.26132	2.35327	3.17078	0.0285188	1.54487
Q9BU64	Q9BU64	CENPO_HUMAN	CENPO	Centromere protein O		1420000	976685	108589			205509	111680	150795	1571.53	1.425e+06	978257	110161	1571.53	1571.53	207081	113252	152367	106271	513275	377398	0.0147879	2.77629	2.59211	1.0366	0.00306176	0.0041641	1.94861	0.220645	0.403729	0.347942	0.857661	1.30156	0.475006	0.323301
Q96NC0	Q96NC0	ZMAT2_HUMAN	ZMAT2	Zinc finger matrin-type protein 2	113346			127258			135830	174927	170717	114918	1571.53	1571.53	128830	1571.53	1571.53	137402	176499	172289	127050	59880.5	58477.2	0.90451	0.0262443	0.0268742	1.01401	0.0262443	0.0268742	1.08148	2.94751	2.94625	0.35571	2.32508	2.70851	0.0488508	1.31113
Q8TDM6	Q8TDM6	DLG5_HUMAN	DLG5	Disks large homolog 5	197226			129343			194879	133128	158703	198798	1571.53	1571.53	130915	1571.53	1571.53	196451	134700	160275	175388	45947.5	54472.5	1.13348	0.0342026	0.0288499	0.74643	0.0342026	0.0288499	1.12009	2.93159	2.9423	0.269828	2.33133	3.11104	0.0339382	1.46931
O94910	O94910	AGRL1_HUMAN	ADGRL1	Adhesion G protein-coupled receptor L1							28906.4	40194	38415.8	1571.53	1571.53	1571.53	1571.53	1571.53	1571.53	30477.9	41765.5	39987.3	11207	14969.5	14376.8	0.140227	0.104982	0.10931	0.140227	0.104982	0.10931	2.71955	2.79004	2.78138	0.118173	2.76365	4.54761	4.6425e-08	7.33325
Q7RTV0	Q7RTV0	PHF5A_HUMAN	PHF5A	PHD finger-like domain-containing protein 5A	3470000			4730000			4370000	270258	127044	3.46702e+06	1571.53	1571.53	4.72753e+06	1571.53	1571.53	4.37356e+06	271830	128616	4.18937e+06	91657.5	43919.5	0.827576	0.0171456	0.0357819	1.12846	0.0171456	0.0357819	1.04397	2.96571	2.92844	0.393795	2.3127	2.55406	0.0589621	1.22943
Q5EBL8	Q5EBL8	PDZ11_HUMAN	PDZD11	PDZ domain-containing protein 11	338757			250942			310504	181142	141592	340329	1571.53	1571.53	252514	1571.53	1571.53	312076	182714	143164	301639	61952.2	48768.9	1.12826	0.0253667	0.0322239	0.837138	0.0253667	0.0322239	1.0346	2.94927	2.93555	0.298243	2.30647	2.95113	0.0437825	1.3587
Q13887	O43474;O75840;Q13351;Q13887;Q99612;Q9Y5W3	KLF5_HUMAN	KLF5	Krueppel-like factor 5	49878.1			29880.2			109242	98138.6	90440.5	51449.6	1571.53	1571.53	31451.7	1571.53	1571.53	110814	99710.1	92012	64571.6	34284.4	31718.4	0.796784	0.0458379	0.0495462	0.487083	0.0458379	0.0495462	1.71613	2.90832	2.90091	0.194156	2.50846	3.69151	0.00540127	2.2675
Q8WUX9	Q8WUX9	CHMP7_HUMAN	CHMP7	Charged multivesicular body protein 7	228017			483060			172603	271046	328224	229589	1571.53	1571.53	484632	1571.53	1571.53	174175	272618	329796	296132	91920.2	110980	0.775292	0.0170966	0.0141605	1.63654	0.0170966	0.0141605	0.588166	2.96581	2.97168	0.555933	2.17522	1.96818	0.16693	0.777466
Q08050	Q08050	FOXM1_HUMAN	FOXM1	Forkhead box protein M1	67224.7			40521.8			91466.6	129105	109831	68796.2	1571.53	1571.53	42093.3	1571.53	1571.53	93038.1	130677	111403	67975.9	44606.5	38181.9	1.01207	0.0352308	0.0411589	0.619239	0.0352308	0.0411589	1.36869	2.92954	2.91768	0.231876	2.4053	3.37479	0.0171326	1.76618
Q9HAU4	Q9HAU4	SMUF2_HUMAN	SMURF2	E3 ubiquitin-protein ligase SMURF2	136648			113582			193649	130742	141794	138220	1571.53	1571.53	115154	1571.53	1571.53	195221	132314	143366	149531	45152.2	48836.2	0.924352	0.0348051	0.0321795	0.770097	0.0348051	0.0321795	1.30555	2.93039	2.93564	0.279027	2.39053	3.09885	0.0238855	1.62187
P0DPB5	P0DPB5	RPC22_HUMAN	POLR1D	Protein POLR1D, isoform 2	76920.6			70598.5			165436	120654	111743	78492.1	1571.53	1571.53	72170	1571.53	1571.53	167008	122226	113315	105890	41789.5	38819.2	0.741262	0.0376057	0.0404832	0.681557	0.0376057	0.0404832	1.57718	2.92479	2.91903	0.253215	2.47367	3.28821	0.0110777	1.95555
Q9H4B7	Q9H4B7	TBB1_HUMAN	TUBB1	Tubulin beta-1 chain	206762			316483			248293	186513	215154	208334	1571.53	1571.53	318055	1571.53	1571.53	249865	188085	216726	258751	63742.5	73289.5	0.805151	0.0246543	0.0214427	1.22919	0.0246543	0.0214427	0.965657	2.95069	2.95711	0.425096	2.29115	2.43021	0.0737702	1.13212
Q86VU5	Q86VU5	CMTD1_HUMAN	COMTD1	Catechol O-methyltransferase domain-containing protein 1	311209			724715			306447	265436	281204	312781	1571.53	1571.53	726287	1571.53	1571.53	308019	267008	282776	449029	90050.2	95306.2	0.696572	0.0174517	0.0164892	1.61746	0.0174517	0.0164892	0.685966	2.9651	2.96702	0.550468	2.20603	2.00272	0.149181	0.826286
Q9BSI4	Q9BSI4	TINF2_HUMAN	TINF2	TERF1-interacting nuclear factor 2	53498.9			45042.6			81245.7	95022.2	184795	55070.4	1571.53	1571.53	46614.1	1571.53	1571.53	82817.2	96593.7	186367	61500.6	33245.6	63169.9	0.895445	0.0472702	0.0248778	0.757946	0.0472702	0.0248778	1.34661	2.90546	2.95024	0.276698	2.40077	3.11711	0.0214894	1.66778
Q6NXE6	Q6NXE6	ARMC6_HUMAN	ARMC6	Armadillo repeat-containing protein 6	273921		138160	581378			313557	245103	238263	275493	1571.53	139732	582950	1571.53	1571.53	315129	246675	239835	391190	83272.5	127046	0.704242	0.0188721	1.09985	1.49019	0.0188721	0.0123697	0.805563	2.96226	1.88778	0.507145	1.8852	1.89425	0.157339	0.803164
O43924	O43924	PDE6D_HUMAN	PDE6D	Retinal rod rhodopsin-sensitive cGMP 3',5'-cyclic phosphodiesterase subunit delta	475000			631769			210711	341496	275330	476572	1571.53	1571.53	633341	1571.53	1571.53	212283	343068	276902	440732	115404	93348.2	1.08132	0.0136177	0.0168351	1.43702	0.0136177	0.0168351	0.481659	2.97276	2.96633	0.489158	2.14025	2.12941	0.158945	0.798754
Q9Y343	Q9Y343	SNX24_HUMAN	SNX24	Sorting nexin-24	226366			186230			181997	185840	172243	227938	1571.53	1571.53	187802	1571.53	1571.53	183569	187412	173815	199769	63518.2	58985.9	1.141	0.0247413	0.0266424	0.940093	0.0247413	0.0266424	0.918903	2.95052	2.94672	0.330492	2.27205	2.7813	0.0590197	1.229
P0DI81;P0DI82	P0DI81;P0DI82	TPC2A_HUMAN;TPC2B_HUMAN	TRAPPC2;TRAPPC2B	Trafficking protein particle complex subunit 2	174615			325912			230845	234082	188575	176187	1571.53	1571.53	327484	1571.53	1571.53	232417	235654	190147	245362	79598.9	64429.9	0.718067	0.0197431	0.0243913	1.33469	0.0197431	0.0243913	0.947239	2.96051	2.95122	0.45961	2.28632	2.31455	0.0844267	1.07352
Q9UHN1	Q9UHN1	DPOG2_HUMAN	POLG2	DNA polymerase subunit gamma-2, mitochondrial	189247			305198			229455	219702	187631	190819	1571.53	1571.53	306770	1571.53	1571.53	231027	221274	189203	242872	74805.5	64115.2	0.785677	0.0210081	0.024511	1.26309	0.0210081	0.024511	0.951229	2.95798	2.95098	0.436204	2.28673	2.39021	0.0779859	1.10798
Q9H2G4	Q9H2G4	TSYL2_HUMAN	TSPYL2	Testis-specific Y-encoded-like protein 2	59171.3			80442.9			147556	132114	128104	60742.8	1571.53	1571.53	82014.4	1571.53	1571.53	149128	133686	129676	97294.9	45609.5	44272.9	0.624316	0.0344561	0.0354964	0.842947	0.0344561	0.0354964	1.53274	2.93109	2.92901	0.3043	2.46428	3.0176	0.0159357	1.79763
Q96QE3	Q96QE3	ATAD5_HUMAN	ATAD5	ATPase family AAA domain-containing protein 5	712892			548964		225330	1530000	1240000	1320000	714464	1571.53	1571.53	550536	1571.53	226902	1.53395e+06	1.23878e+06	1.31827e+06	932984	413975	515582	0.765784	0.00379618	0.00304806	0.590081	0.00379618	0.440089	1.64414	2.99241	2.55686	0.344655	2.3978	2.79849	0.0091308	2.03949
Q6NTE8	Q6NTE8	MRNIP_HUMAN	MRNIP	MRN complex-interacting protein	108280						61828.8	36011.2	19212.3	109852	1571.53	1571.53	1571.53	1571.53	1571.53	63400.3	37582.7	20783.8	58274.5	13575.3	7975.62	1.88507	0.115764	0.197041	0.0269676	0.115764	0.197041	1.08796	2.76847	2.60592	0.113258	2.15412	4.24942	0.0191409	1.71804
Q6ZU35	Q6ZU35	CRACD_HUMAN	CRACD	Capping protein-inhibiting regulator of actin dynamics	225322			138111			157277	176084	154183	226894	1571.53	1571.53	139683	1571.53	1571.53	158849	177656	155755	175142	60266.2	52965.9	1.29549	0.0260764	0.0296705	0.797541	0.0260764	0.0296705	0.906972	2.94785	2.94066	0.284429	2.26516	2.99347	0.0525247	1.27964
Q9UBK7;Q9UNT1	Q9UNT1;Q9UBK7	RBL2A_HUMAN;RBL2B_HUMAN	RABL2A;RABL2B	Rab-like protein 2A	179653			257094			156491	181329	279901	181225	1571.53	1571.53	258666	1571.53	1571.53	158063	182901	281473	199318	62014.5	94871.9	0.909225	0.0253412	0.0165647	1.29776	0.0253412	0.0165647	0.793019	2.94932	2.96687	0.446554	2.2364	2.32427	0.0995099	1.00213
Q9Y4F5	Q9Y4F5	C170B_HUMAN	CEP170B	Centrosomal protein of 170 kDa protein B	286925			237596			302002	171527	141145	288497	1571.53	1571.53	239168	1571.53	1571.53	303574	173099	142717	277079	58747.2	48619.9	1.04121	0.0267506	0.0323227	0.863174	0.0267506	0.0323227	1.09562	2.9465	2.93535	0.307416	2.32582	2.91948	0.0403229	1.39445
Q71UM5	Q71UM5	RS27L_HUMAN	RPS27L	40S ribosomal protein S27-like	216075			105900			186269	121691	143282	217647	1571.53	1571.53	107472	1571.53	1571.53	187841	123263	144854	170986	42135.2	49332.2	1.27289	0.0372972	0.031856	0.628539	0.0372972	0.031856	1.09857	2.92541	2.93629	0.232564	2.32009	3.31848	0.031337	1.50394
Q9H0A8	Q9H0A8	COMD4_HUMAN	COMMD4	COMM domain-containing protein 4	217980			344605			194075	223284	243887	219552	1571.53	1571.53	346177	1571.53	1571.53	195647	224856	245459	253792	75999.5	82867.2	0.865086	0.0206781	0.0189644	1.36402	0.0206781	0.0189644	0.770895	2.95864	2.96207	0.467887	2.23054	2.25316	0.10867	0.96389
Q5VWQ8	Q5VWQ8	DAB2P_HUMAN	DAB2IP	Disabled homolog 2-interacting protein	109310			58125.5			122049	120308	121852	110882	1571.53	1571.53	59697	1571.53	1571.53	123621	121880	123424	98066.4	41674.2	42188.9	1.13068	0.0377098	0.0372498	0.608741	0.0377098	0.0372498	1.26058	2.92458	2.9255	0.2279	2.37022	3.37855	0.0217298	1.66295
Q9H9L3	Q9H9L3	I20L2_HUMAN	ISG20L2	Interferon-stimulated 20 kDa exonuclease-like 2	219490			214448			194698	146855	229128	221062	1571.53	1571.53	216020	1571.53	1571.53	196270	148427	230700	211117	50523.2	77947.5	1.04711	0.031105	0.0201613	1.02322	0.031105	0.0201613	0.929672	2.93779	2.95968	0.358163	2.27571	2.66763	0.063019	1.20053
Q8IVT5	Q8IVT5	KSR1_HUMAN	KSR1	Kinase suppressor of Ras 1	181123			155727			196041	138894	173829	182695	1571.53	1571.53	157299	1571.53	1571.53	197613	140466	175401	179202	47869.5	59514.5	1.01949	0.0328293	0.0264057	0.877773	0.0328293	0.0264057	1.10274	2.93434	2.94719	0.312336	2.32809	2.89798	0.0404457	1.39313
Q9NZN4	Q9NZN4	EHD2_HUMAN	EHD2	EH domain-containing protein 2							30451.7	24020.2	57750.1	1571.53	1571.53	1571.53	1571.53	1571.53	1571.53	32023.2	25591.7	59321.6	11722.1	9578.26	20821.6	0.134065	0.164072	0.0754759	0.134065	0.164072	0.0754759	2.73187	2.67186	2.84905	0.124538	2.75092	4.46526	1.43933e-06	5.84184
Q9UHV7	Q9UHV7	MED13_HUMAN	MED13	Mediator of RNA polymerase II transcription subunit 13	233109			164056			257650	143843	133989	234681	1571.53	1571.53	165628	1571.53	1571.53	259222	145415	135561	219843	49519.2	46234.5	1.06749	0.0317357	0.0339903	0.753389	0.0317357	0.0339903	1.17912	2.93653	2.93202	0.273038	2.34922	3.10501	0.030419	1.51685
Q9BVX2	Q9BVX2	T106C_HUMAN	TMEM106C	Transmembrane protein 106C	55178.7			82761.7			47512.6	240381	216434	56750.2	1571.53	1571.53	84333.2	1571.53	1571.53	49084.1	241953	218006	63389.2	81698.5	73716.2	0.895267	0.0192357	0.0213186	1.3304	0.0192357	0.0213186	0.77433	2.96153	2.95736	0.456986	2.23107	2.28752	0.104952	0.979011
P48200	P48200	IREB2_HUMAN	IREB2	Iron-responsive element-binding protein 2	117048			223810			118117	243580	234006	118620	1571.53	1571.53	225382	1571.53	1571.53	119689	245152	235578	154563	82764.9	79573.5	0.76745	0.0189878	0.0197493	1.45818	0.0189878	0.0197493	0.774366	2.96202	2.9605	0.498974	2.2323	2.16149	0.117933	0.928364
O60499	O60499	STX10_HUMAN	STX10	Syntaxin-10	124408			276435			112470	279864	263790	125980	1571.53	1571.53	278007	1571.53	1571.53	114042	281436	265362	172676	94859.5	89501.5	0.729572	0.0165669	0.0175586	1.60999	0.0165669	0.0175586	0.660437	2.96687	2.96488	0.548039	2.1974	2.00344	0.15219	0.817615
Q9UID6	Q9UID6	ZN639_HUMAN	ZNF639	Zinc finger protein 639	117243			82176.4			135616	138168	131365	118815	1571.53	1571.53	83747.9	1571.53	1571.53	137188	139740	132937	113250	47627.5	45359.9	1.04913	0.0329962	0.0346457	0.739496	0.0329962	0.0346457	1.21137	2.93401	2.93071	0.269046	2.3587	3.13206	0.0280357	1.55229
Q9P021	Q9P021	CRIPT_HUMAN	CRIPT	Cysteine-rich PDZ-binding protein	230512			192379			261158	128066	171673	232084	1571.53	1571.53	193951	1571.53	1571.53	262730	129638	173245	229588	44260.2	58795.9	1.01087	0.0355065	0.0267285	0.844777	0.0355065	0.0267285	1.14435	2.92899	2.94654	0.302337	2.33996	2.95225	0.0360852	1.44267
P53804	P53804	TTC3_HUMAN	TTC3	E3 ubiquitin-protein ligase TTC3	29758.5						35988	30818.9	37665.3	31330	1571.53	1571.53	1571.53	1571.53	1571.53	37559.5	32390.4	39236.8	23487	11844.5	14126.6	1.33393	0.13268	0.111246	0.0669103	0.13268	0.111246	1.59916	2.73464	2.77751	0.103612	2.37044	4.51589	0.0042125	2.37546
Q16537	Q16537	2A5E_HUMAN	PPP2R5E	Serine/threonine-protein phosphatase 2A 56 kDa regulatory subunit epsilon isoform	190752			369404			156479	260461	270184	192324	1571.53	1571.53	370976	1571.53	1571.53	158051	262033	271756	240450	88391.9	91632.9	0.799849	0.0177791	0.0171502	1.54284	0.0177791	0.0171502	0.657312	2.96444	2.9657	0.525923	2.19582	2.06184	0.144387	0.840473
Q9Y4F3	Q9Y4F3	MARF1_HUMAN	MARF1	Meiosis regulator and mRNA stability factor 1	135074			148716			196789	140422	159919	136646	1571.53	1571.53	150288	1571.53	1571.53	198361	141994	161491	161765	48378.9	54877.9	0.844719	0.0324837	0.0286368	0.929051	0.0324837	0.0286368	1.22623	2.93503	2.94273	0.330057	2.368	2.84288	0.0341459	1.46666
Q9UGL1	Q9UGL1	KDM5B_HUMAN	KDM5B	Lysine-specific demethylase 5B	71638.7			66994.1			113564	137663	127769	73210.2	1571.53	1571.53	68565.6	1571.53	1571.53	115136	139235	129341	85637.1	47459.2	44161.2	0.854889	0.0331132	0.0355861	0.800653	0.0331132	0.0355861	1.34446	2.93377	2.92883	0.289784	2.40235	3.0514	0.0228293	1.64151
Q86TW2	Q86TW2	ADCK1_HUMAN	ADCK1	AarF domain-containing protein kinase 1	115054			118097			101778	179713	191558	116626	1571.53	1571.53	119669	1571.53	1571.53	103350	181285	193130	113215	61475.9	65424.2	1.03013	0.0255633	0.0240205	1.05701	0.0255633	0.0240205	0.912865	2.94887	2.95196	0.368864	2.27123	2.62232	0.0668645	1.1748
Q9BQ04	Q9BQ04	RBM4B_HUMAN	RBM4B	RNA-binding protein 4B	301152			263149			298448	170505	152985	302724	1571.53	1571.53	264721	1571.53	1571.53	300020	172077	154557	289155	58406.5	52566.5	1.04693	0.0269067	0.0298959	0.915498	0.0269067	0.0298959	1.03758	2.94619	2.94021	0.3241	2.30799	2.83212	0.0472759	1.32536
Q9Y2C4	Q9Y2C4	EXOG_HUMAN	EXOG	Nuclease EXOG, mitochondrial				105439			97412.3	196656	162513	1571.53	1571.53	1571.53	107011	1571.53	1571.53	98983.8	198228	164085	69188.6	67123.5	55742.5	0.0227136	0.0234124	0.0281926	1.54665	0.0234124	0.0281926	1.43064	2.95318	2.94361	0.532751	2.44248	2.19681	0.0560144	1.2517
A1L390	A1L390	PKHG3_HUMAN	PLEKHG3	Pleckstrin homology domain-containing family G member 3	187754			114650			149312	161261	140569	189326	1571.53	1571.53	116222	1571.53	1571.53	150884	162833	142141	152144	55325.2	48427.9	1.24439	0.0284052	0.0324508	0.763894	0.0284052	0.0324508	0.991718	2.94319	2.9351	0.274917	2.29	3.05828	0.0438975	1.35756
Q96GN5	Q96GN5	CDA7L_HUMAN	CDCA7L	Cell division cycle-associated 7-like protein							28492.2	39120.8	36993.5	1571.53	1571.53	1571.53	1571.53	1571.53	1571.53	30063.7	40692.3	38565	11068.9	14611.8	13902.7	0.141976	0.107552	0.113037	0.141976	0.107552	0.113037	2.71605	2.7849	2.77393	0.120855	2.75829	4.51242	4.02891e-08	7.39481
Q86WT1	Q8N4P2;Q86WT1	TT30A_HUMAN	TTC30A	Tetratricopeptide repeat protein 30A	148394			153954			151147	171214	175184	149966	1571.53	1571.53	155526	1571.53	1571.53	152719	172786	176756	152737	58642.9	59966.2	0.981858	0.0267982	0.0262069	1.01826	0.0267982	0.0262069	0.999882	2.9464	2.94759	0.357088	2.29796	2.686	0.0561184	1.25089
P23469	P23469	PTPRE_HUMAN	PTPRE	Receptor-type tyrosine-protein phosphatase epsilon	70055.8			640854			595943	211320	149291	71627.3	1571.53	1571.53	642426	1571.53	1571.53	597515	212892	150863	437189	72011.5	51335.2	0.163836	0.0218232	0.030613	1.46945	0.0218232	0.030613	1.36672	2.95635	2.93877	0.507294	2.42062	2.25448	0.0551457	1.25849
Q8IYW5	Q8IYW5	RN168_HUMAN	RNF168	E3 ubiquitin-protein ligase RNF168				60091.7			183439	97588.6	98759.7	1571.53	1571.53	1571.53	61663.2	1571.53	1571.53	185011	99160.1	100331	82748.4	34101.1	34491.4	0.0189916	0.0460843	0.0455628	0.745189	0.0460843	0.0455628	2.23582	2.90783	2.90887	0.278945	2.68418	3.26642	0.00174576	2.75802
Q9Y3R0	Q9Y3R0	GRIP1_HUMAN	GRIP1	Glutamate receptor-interacting protein 1	189436			122869			212088	158735	106749	191008	1571.53	1571.53	124441	1571.53	1571.53	213660	160307	108321	176369	54483.2	37154.5	1.083	0.0288442	0.042297	0.705568	0.0288442	0.042297	1.21143	2.94231	2.91541	0.258903	2.35638	3.18609	0.0269531	1.56939
Q96CP6	Q96CP6	ASTRA_HUMAN	GRAMD1A	Protein Aster-A	163794			138031			147414	162395	168699	165366	1571.53	1571.53	139603	1571.53	1571.53	148986	163967	170271	151318	55703.2	57804.5	1.09284	0.0282125	0.0271869	0.922578	0.0282125	0.0271869	0.984587	2.94358	2.94563	0.325992	2.29126	2.81323	0.0521018	1.28315
Q9NXL9	Q9NXL9	MCM9_HUMAN	MCM9	DNA helicase MCM9	110997			148303			265778	153658	105969	112569	1571.53	1571.53	149875	1571.53	1571.53	267350	155230	107541	176598	52790.9	36894.5	0.63743	0.0297689	0.0425951	0.848679	0.0297689	0.0425951	1.51389	2.94046	2.91481	0.307014	2.45639	3.00016	0.0167615	1.77569
Q9GZN8	Q9GZN8	CT027_HUMAN	C20orf27	UPF0687 protein C20orf27	659605			2610000			253276	494884	612331	661177	1571.53	1571.53	2.6098e+06	1571.53	1571.53	254848	496456	613903	1.17528e+06	166533	205682	0.562572	0.00943673	0.00764056	2.22059	0.00943673	0.00764056	0.216841	2.98113	2.98472	0.745888	2.0609	1.46624	0.32776	0.484444
O43521	O43521	B2L11_HUMAN	BCL2L11	Bcl-2-like protein 11	95377.5			99006.7			92095.2	182051	172049	96949	1571.53	1571.53	100578	1571.53	1571.53	93666.7	183623	173621	97064.7	62255.2	58921.2	0.998809	0.0252433	0.0266716	1.0362	0.0252433	0.0266716	0.964993	2.94951	2.94666	0.362704	2.28705	2.65662	0.0604324	1.21873
Q9UBI1	Q9UBI1	COMD3_HUMAN	COMMD3	COMM domain-containing protein 3	283252			398335			218458	215039	246745	284824	1571.53	1571.53	399907	1571.53	1571.53	220030	216611	248317	301587	73251.2	83819.9	0.944417	0.0214539	0.0187488	1.32601	0.0214539	0.0187488	0.729573	2.95709	2.9625	0.455404	2.21639	2.28299	0.110423	0.956942
Q9NWB7	Q9NWB7	IFT57_HUMAN	IFT57	Intraflagellar transport protein 57 homolog	118995			116806			137764	163534	150614	120567	1571.53	1571.53	118378	1571.53	1571.53	139336	165106	152186	126093	56082.9	51776.2	0.95617	0.0280215	0.0303523	0.93881	0.0280215	0.0303523	1.10502	2.94396	2.9393	0.332395	2.32942	2.809	0.0431072	1.36545
P30307	P30307	MPIP3_HUMAN	CDC25C	M-phase inducer phosphatase 3	232808			190155			210506	158489	165184	234380	1571.53	1571.53	191727	1571.53	1571.53	212078	160061	166756	212728	54401.2	56632.9	1.10178	0.0288877	0.0277493	0.901276	0.0288877	0.0277493	0.996943	2.94222	2.9445	0.319304	2.29456	2.84521	0.0499281	1.30165
A8MXV4	A8MXV4	NUD19_HUMAN	NUDT19	Acyl-coenzyme A diphosphatase NUDT19	430271	570454		1100000			224989	369158	384279	431843	572026	1571.53	1.09822e+06	1571.53	1571.53	226561	370730	385851	585542	314776	129665	0.73751	1.81725	0.0121199	1.87557	0.00499253	0.0121199	0.386925	1.17776	2.97576	0.630893	1.51348	1.2624	0.421711	0.374985
Q5TCX8	Q5TCX8	M3K21_HUMAN	MAP3K21	Mitogen-activated protein kinase kinase kinase 21	99356.9			85787.7			109297	139762	162630	100928	1571.53	1571.53	87359.2	1571.53	1571.53	110869	141334	164202	99718.7	48158.9	55781.5	1.01213	0.0326321	0.0281729	0.876056	0.0326321	0.0281729	1.11181	2.93474	2.94365	0.312287	2.33007	2.89943	0.0396968	1.40124
Q9ULL5	Q9ULL5	PRR12_HUMAN	PRR12	Proline-rich protein 12	142983			109061			136201	171691	134613	144555	1571.53	1571.53	110633	1571.53	1571.53	137773	173263	136185	130987	58801.9	46442.5	1.10358	0.0267258	0.0338381	0.84461	0.0267258	0.0338381	1.05181	2.94655	2.93232	0.301725	2.31023	2.93673	0.0427743	1.36882
P35219	P35219	CAH8_HUMAN	CA8	Carbonic anhydrase-related protein	193289			791066			141489	307141	525468	194861	1571.53	1571.53	792638	1571.53	1571.53	143061	308713	527040	376853	103952	176728	0.517073	0.0151178	0.00889236	2.10331	0.0151178	0.00889236	0.379619	2.96976	2.98222	0.709106	2.11053	1.57353	0.275821	0.559373
Q5TGY3	Q5TGY3	AHDC1_HUMAN	AHDC1	Transcription factor Gibbin	197502			87608.3			131143	129157	149251	199074	1571.53	1571.53	89179.8	1571.53	1571.53	132715	130729	150823	140323	44623.9	51321.9	1.41868	0.0352171	0.030621	0.635534	0.0352171	0.030621	0.945781	2.92957	2.93876	0.233791	2.27137	3.28027	0.0423026	1.37363
Q6Y2X3	Q6Y2X3	DJC14_HUMAN	DNAJC14	DnaJ homolog subfamily C member 14	96496.3			90424.8			120708	127221	169747	98067.8	1571.53	1571.53	91996.3	1571.53	1571.53	122280	128793	171319	104115	43978.5	58153.9	0.941922	0.0357339	0.0270236	0.883607	0.0357339	0.0270236	1.17447	2.92853	2.94595	0.315455	2.34965	2.89694	0.035641	1.44805
Q96LX8	Q96LX8	ZN597_HUMAN	ZNF597	Zinc finger protein 597	58699			124346			179780	232623	85307.6	60270.5	1571.53	1571.53	125918	1571.53	1571.53	181352	234195	86879.1	122513	79112.5	30007.4	0.491951	0.0198644	0.0523713	1.02779	0.0198644	0.0523713	1.48026	2.96027	2.89526	0.366674	2.44526	2.73742	0.0237636	1.62409
Q9H7T9	Q9H7T9	AUNIP_HUMAN	AUNIP	Aurora kinase A and ninein-interacting protein				38107.9			153588	83433.4	86312.4	1571.53	1571.53	1571.53	39679.4	1571.53	1571.53	155160	85004.9	87883.9	65470.2	29382.7	30342.3	0.0240037	0.0534848	0.0517932	0.606069	0.0534848	0.0517932	2.36993	2.89303	2.89641	0.237116	2.71979	3.51983	0.000616063	3.21037
Q7Z5Y7	Q7Z5Y7	KCD20_HUMAN	KCTD20	BTB/POZ domain-containing protein KCTD20	139157			82648.9			174269	144532	93234.7	140729	1571.53	1571.53	84220.4	1571.53	1571.53	175841	146104	94806.2	133596	49748.9	32649.8	1.05338	0.0315892	0.0481328	0.630409	0.0315892	0.0481328	1.31621	2.93682	2.90373	0.23671	2.38559	3.33315	0.0195912	1.70794
P42773	P42773	CDN2C_HUMAN	CDKN2C	Cyclin-dependent kinase 4 inhibitor C	147240			308510			159775	269772	202993	148812	1571.53	1571.53	310082	1571.53	1571.53	161347	271344	204565	206747	91495.5	69235.9	0.719778	0.017176	0.0226981	1.49981	0.017176	0.0226981	0.780407	2.96565	2.9546	0.51323	2.23355	2.12166	0.121709	0.914676
Q7Z736	Q7Z736	PKHH3_HUMAN	PLEKHH3	Pleckstrin homology domain-containing family H member 3	192943			81487.3			100186	144693	159192	194515	1571.53	1571.53	83058.8	1571.53	1571.53	101758	146265	160764	126444	49802.5	54635.5	1.53835	0.0315551	0.0287638	0.656884	0.0315551	0.0287638	0.804766	2.93689	2.94247	0.239068	2.22804	3.22029	0.0551282	1.25863
Q9Y4D8	Q9Y4D8	HECD4_HUMAN	HECTD4	Probable E3 ubiquitin-protein ligase HECTD4	111016			143118			199882	136369	148036	112588	1571.53	1571.53	144690	1571.53	1571.53	201454	137941	149608	152910	47027.9	50916.9	0.736298	0.0334169	0.0308645	0.946239	0.0334169	0.0308645	1.31746	2.93317	2.93827	0.33684	2.3963	2.83067	0.0292627	1.53369
Q96JI7	Q96JI7	SPTCS_HUMAN	SPG11	Spatacsin	397966			57532.8			79147.8	131776	156030	399538	1571.53	1571.53	59104.3	1571.53	1571.53	80719.3	133348	157602	179787	45496.9	53581.5	2.22228	0.0345414	0.0293296	0.328746	0.0345414	0.0293296	0.448972	2.93092	2.94134	0.130872	2.10708	4.00901	0.0770828	1.11304
Q8TAP8	Q8TAP8	PPR35_HUMAN	PPP1R35	Protein phosphatase 1 regulatory subunit 35							45072.6	33243.2	26090.1	1571.53	1571.53	1571.53	1571.53	1571.53	1571.53	46644.1	34814.7	27661.6	16595.7	12652.6	10268.2	0.0946946	0.124206	0.153047	0.0946946	0.124206	0.153047	2.81061	2.75159	2.69391	0.123983	2.75203	4.47229	2.52862e-07	6.59712
O00712	O00712	NFIB_HUMAN	NFIB	Nuclear factor 1 B-type	117907			56110.4			100748	139747	112205	119479	1571.53	1571.53	57681.9	1571.53	1571.53	102320	141319	113777	93160	48153.9	38973.2	1.28251	0.0326355	0.0403232	0.619171	0.0326355	0.0403232	1.09832	2.93473	2.91935	0.23071	2.31747	3.3284	0.0310329	1.50818
Q01130	Q01130	SRSF2_HUMAN	SRSF2	Serine/arginine-rich splicing factor 2	558616			1330000			654315	300780	188608	560188	1571.53	1571.53	1.32913e+06	1571.53	1571.53	655887	302352	190180	848402	101832	64440.9	0.660286	0.0154326	0.0243871	1.56663	0.0154326	0.0243871	0.773085	2.96913	2.95123	0.535483	2.23115	2.05887	0.130393	0.884746
Q06609	Q06609	RAD51_HUMAN	RAD51	DNA repair protein RAD51 homolog 1	54772.9			69430.9			104554	128926	143618	56344.4	1571.53	1571.53	71002.4	1571.53	1571.53	106126	130498	145190	77824.1	44546.9	49444.2	0.723997	0.035278	0.0317838	0.912345	0.035278	0.0317838	1.36366	2.92944	2.93643	0.326469	2.40984	2.88392	0.025468	1.594
P49754	P49754	VPS41_HUMAN	VPS41	Vacuolar protein sorting-associated protein 41 homolog	202949			182043			200605	152076	165201	204521	1571.53	1571.53	183615	1571.53	1571.53	202177	153648	166773	196771	52263.5	56638.5	1.03939	0.0300693	0.0277466	0.93314	0.0300693	0.0277466	1.02747	2.93986	2.94451	0.330319	2.30395	2.80218	0.0490021	1.30979
Q9Y6M5	Q9Y6M5	ZNT1_HUMAN	SLC30A1	Proton-coupled zinc antiporter SLC30A1	180294			549483			208928	257749	282809	181866	1571.53	1571.53	551055	1571.53	1571.53	210500	259321	284381	314473	87487.9	95841.2	0.578318	0.0179628	0.0163972	1.75231	0.0179628	0.0163972	0.669372	2.96407	2.96721	0.595557	2.20022	1.88534	0.169719	0.77027
Q9NUX5	Q9NUX5	POTE1_HUMAN	POT1	Protection of telomeres protein 1	137413			109463			143353	140071	150566	138985	1571.53	1571.53	111035	1571.53	1571.53	144925	141643	152138	131648	48261.9	51760.2	1.05573	0.0325625	0.0303617	0.843421	0.0325625	0.0303617	1.10085	2.93488	2.93928	0.302115	2.325	2.94406	0.0390621	1.40824
Q5QP82	Q5QP82	DCA10_HUMAN	DCAF10	DDB1- and CUL4-associated factor 10	131883			145152			156722	151993	167959	133455	1571.53	1571.53	146724	1571.53	1571.53	158294	153565	169531	146157	52235.9	57557.9	0.913089	0.0300852	0.0273034	1.00387	0.0300852	0.0273034	1.08304	2.93983	2.94539	0.353754	2.32275	2.71502	0.0481616	1.3173
Q8WV93	Q8WV93	AFG1L_HUMAN	AFG1L	AFG1-like ATPase	98396.8			198290			110041	209017	236160	99968.3	1571.53	1571.53	199862	1571.53	1571.53	111613	210589	237732	137147	71243.9	80291.5	0.728911	0.0220584	0.0195727	1.45727	0.0220584	0.0195727	0.813814	2.95588	2.96085	0.499635	2.24352	2.16682	0.112618	0.948392
O14640	O14640;P54792	DVL1_HUMAN	DVL1	Segment polarity protein dishevelled homolog DVL-1	185737			216169			223426	158600	166433	187309	1571.53	1571.53	217741	1571.53	1571.53	224998	160172	168005	210016	54438.2	57049.2	0.891879	0.0288681	0.0275468	1.03678	0.0288681	0.0275468	1.07134	2.94226	2.94491	0.364399	2.3195	2.67022	0.0509523	1.29284
Q9UK99	Q9UK99	FBX3_HUMAN	FBXO3	F-box only protein 3	129411			251539			156628	181451	240060	130983	1571.53	1571.53	253111	1571.53	1571.53	158200	183023	241632	180764	62055.2	81591.5	0.724604	0.0253246	0.0192609	1.40022	0.0253246	0.0192609	0.875171	2.94935	2.96148	0.481603	2.262	2.23168	0.099027	1.00425
Q14517	Q14517	FAT1_HUMAN	FAT1	Protocadherin Fat 1	93387.7			72016.1			84570.6	141824	162469	94959.2	1571.53	1571.53	73587.6	1571.53	1571.53	86142.1	143396	164041	84896.3	48846.2	55727.9	1.11853	0.0321729	0.0282	0.866794	0.0321729	0.0282	1.01467	2.93565	2.9436	0.309056	2.29798	2.89443	0.0467353	1.33036
Q9NXK8	Q9NXK8	FXL12_HUMAN	FBXL12	F-box/LRR-repeat protein 12	55344.8			107826			137094	146307	144029	56916.3	1571.53	1571.53	109398	1571.53	1571.53	138666	147879	145601	101660	50340.5	49581.2	0.559871	0.0312179	0.031696	1.07611	0.0312179	0.031696	1.36402	2.93756	2.93661	0.379676	2.41273	2.66783	0.0319789	1.49514
O15297	O15297	PPM1D_HUMAN	PPM1D	Protein phosphatase 1D	58639.6			75201.8			107523	130433	143803	60211.1	1571.53	1571.53	76773.3	1571.53	1571.53	109095	132005	145375	82026.3	45049.2	49505.9	0.734046	0.0348846	0.0317442	0.93596	0.0348846	0.0317442	1.32999	2.93023	2.93651	0.334196	2.39891	2.84361	0.0281381	1.55071
Q8IVH2	Q8IVH2	FOXP4_HUMAN	FOXP4	Forkhead box protein P4				179458			158280	182758	165239	1571.53	1571.53	1571.53	181030	1571.53	1571.53	159852	184330	166811	114151	62490.9	56651.2	0.0137671	0.0251481	0.0277404	1.58588	0.0251481	0.0277404	1.40035	2.9497	2.94452	0.546256	2.43153	2.15421	0.0616524	1.21005
Q8NFC6	Q8NFC6	BD1L1_HUMAN	BOD1L1	Biorientation of chromosomes in cell division protein 1-like 1	1070000		32900000	880699	2730000	2040000	8970000	84100000	71900000	1.07258e+06	1571.53	3.29107e+07	882271	2.73284e+06	2.04651e+06	8.97136e+06	8.41128e+07	7.18632e+07	3.64207e+06	2.89491e+07	3.56068e+07	0.294498	5.42859e-05	0.924281	0.242244	0.0944017	0.0574753	2.46326	2.90554	2.01824	0.131374	2.46235	4.22829	0.000885772	3.05268
P26367	P26367	PAX6_HUMAN	PAX6	Paired box protein Pax-6	113922			68058.4			128928	153715	91430.6	115494	1571.53	1571.53	69629.9	1571.53	1571.53	130500	155287	93002.1	105208	52809.9	32048.4	1.09777	0.0297582	0.049036	0.661833	0.0297582	0.049036	1.2404	2.94048	2.90193	0.246876	2.36094	3.2575	0.0240632	1.61865
Q9BY32	Q9BY32	ITPA_HUMAN	ITPA	Inosine triphosphate pyrophosphatase	285428			1100000			162718	423144	422459	287000	1571.53	1571.53	1.1006e+06	1571.53	1571.53	164290	424716	424031	517297	142620	142391	0.554806	0.011019	0.0110367	2.1276	0.011019	0.0110367	0.317592	2.97796	2.97793	0.716552	2.09116	1.54516	0.291854	0.534835
Q8N4J0	Q8N4J0	CARME_HUMAN	CARNMT1	Carnosine N-methyltransferase	297522			290570			267735	193522	147889	299094	1571.53	1571.53	292142	1571.53	1571.53	269307	195094	149461	286847	66078.9	50867.9	1.04269	0.0237826	0.0308943	1.01846	0.0237826	0.0308943	0.93885	2.95243	2.93821	0.357711	2.2765	2.66995	0.0618378	1.20875
Q8N567	Q8N567	ZCHC9_HUMAN	ZCCHC9	Zinc finger CCHC domain-containing protein 9	345896			202674			243813	147094	148785	347468	1571.53	1571.53	204246	1571.53	1571.53	245385	148666	150357	265699	50602.9	51166.5	1.30775	0.0310561	0.0307139	0.76871	0.0310561	0.0307139	0.923543	2.93789	2.93857	0.276827	2.26667	3.03352	0.0497019	1.30363
Q96MH2	Q96MH2	HEXI2_HUMAN	HEXIM2	Protein HEXIM2	130176			123552			186326	139118	124613	131748	1571.53	1571.53	125124	1571.53	1571.53	187898	140690	126185	148256	47944.2	43109.2	0.888648	0.0327782	0.0364545	0.843968	0.0327782	0.0364545	1.26738	2.93444	2.92709	0.3044	2.37631	2.96468	0.0283017	1.54819
Q6NSZ9	Q6NSZ9	ZSC25_HUMAN	ZSCAN25	Zinc finger and SCAN domain-containing protein 25	90101.8			63840.6			111784	133384	112388	91673.3	1571.53	1571.53	65412.1	1571.53	1571.53	113356	134956	113960	90147	46032.9	39034.2	1.01693	0.0341392	0.0402602	0.725616	0.0341392	0.0402602	1.25745	2.93172	2.91948	0.266672	2.36955	3.15148	0.024992	1.6022
Q8NCJ5	Q8NCJ5	SPRY3_HUMAN	SPRYD3	SPRY domain-containing protein 3	125612			115932			197463	112795	135960	127184	1571.53	1571.53	117504	1571.53	1571.53	199035	114367	137532	147907	39169.9	46891.5	0.859887	0.0401208	0.0335141	0.794441	0.0401208	0.0335141	1.34567	2.91976	2.93297	0.289359	2.39947	3.05178	0.0225307	1.64722
Q96Q89	Q96Q89	KI20B_HUMAN	KIF20B	Kinesin-like protein KIF20B	1610000			1120000		579994	2500000	2160000	2040000	1.61226e+06	1571.53	1571.53	1.11687e+06	1571.53	581566	2.49681e+06	2.15862e+06	2.04066e+06	1.74198e+06	720588	874600	0.925533	0.00218089	0.00179685	0.64115	0.00218089	0.664951	1.43332	2.99564	2.33325	0.436094	2.25407	2.36982	0.0223402	1.65091
Q96E29	Q96E29	MTEF3_HUMAN	MTERF3	Transcription termination factor 3, mitochondrial	220486			260305			189957	186178	192118	222058	1571.53	1571.53	261877	1571.53	1571.53	191529	187750	193690	225154	63630.9	65610.9	0.986246	0.0246975	0.0239522	1.1631	0.0246975	0.0239522	0.850655	2.9506	2.9521	0.403916	2.25112	2.47851	0.0812128	1.09038
Q8TDI0	Q8TDI0	CHD5_HUMAN	CHD5	Chromodomain-helicase-DNA-binding protein 5								179723	145118	1571.53	1571.53	1571.53	1571.53	1571.53	1571.53	1571.53	181295	146690	1571.53	61479.2	49944.2	1	0.0255619	0.0314656	1	0.0255619	0.0314656	1	2.94888	2.93707	0.352343	2.29531	2.70364	0.0550427	1.2593
Q9BPX6	Q9BPX6	MICU1_HUMAN	MICU1	Calcium uptake protein 1, mitochondrial	170930			182051			190822	188923	131336	172502	1571.53	1571.53	183623	1571.53	1571.53	192394	190495	132908	182839	64545.9	45350.2	0.94346	0.0243474	0.0346531	1.00428	0.0243474	0.0346531	1.05226	2.95131	2.93069	0.354428	2.31142	2.70521	0.0507404	1.29465
O00506	O00506	STK25_HUMAN	STK25	Serine/threonine-protein kinase 25	71173.8			84834.8			122689	132751	135136	72745.3	1571.53	1571.53	86406.3	1571.53	1571.53	124261	134323	136708	94470.7	45821.9	46616.9	0.77003	0.0342964	0.0337115	0.914636	0.0342964	0.0337115	1.31533	2.93141	2.93258	0.327548	2.39311	2.86911	0.0281473	1.55056
P20936	P20936	RASA1_HUMAN	RASA1	Ras GTPase-activating protein 1	290919			446965			183516	229687	274405	292491	1571.53	1571.53	448537	1571.53	1571.53	185088	231259	275977	308705	78133.9	93039.9	0.947476	0.0201132	0.0168909	1.45296	0.0201132	0.0168909	0.599561	2.95977	2.96622	0.496655	2.17518	2.13082	0.142647	0.845738
Q6NYC8	Q6NYC8	PPR18_HUMAN	PPP1R18	Phostensin	242889			119865			199667	121049	127646	244461	1571.53	1571.53	121437	1571.53	1571.53	201239	122621	129218	189045	41921.2	44120.2	1.29313	0.0374876	0.0356192	0.642368	0.0374876	0.0356192	1.0645	2.92502	2.92876	0.238491	2.3061	3.27344	0.0339487	1.46918
Q6UB99	Q6UB99	ANR11_HUMAN	ANKRD11	Ankyrin repeat domain-containing protein 11	87821.8			55341.9			111554	125250	102590	89393.3	1571.53	1571.53	56913.4	1571.53	1571.53	113126	126822	104162	86477.4	43321.5	35768.2	1.03372	0.0362758	0.0439364	0.65813	0.0362758	0.0439364	1.30815	2.92745	2.91213	0.246114	2.38258	3.27512	0.0205975	1.68619
Q9Y547	Q9Y547	IFT25_HUMAN	HSPB11	Intraflagellar transport protein 25 homolog				533011			183696	260803	286768	1571.53	1571.53	1571.53	534583	1571.53	1571.53	185268	262375	288340	240474	88505.9	97160.9	0.00653512	0.0177562	0.0161745	2.22304	0.0177562	0.0161745	0.770427	2.96449	2.96765	0.752323	2.23419	1.57033	0.226395	0.645132
P13984	P13984	T2FB_HUMAN	GTF2F2	General transcription factor IIF subunit 2	156336			391090			153891	276908	236191	157908	1571.53	1571.53	392662	1571.53	1571.53	155463	278480	237763	235344	93874.2	80301.9	0.670965	0.0167408	0.0195702	1.66846	0.0167408	0.0195702	0.660576	2.96652	2.96086	0.568257	2.19598	1.95025	0.1599	0.796152
Q9Y241	Q9Y241;A8MV81	HIG1A_HUMAN	HIGD1A	HIG1 domain family member 1A, mitochondrial	127265			200948			171120	190458	158197	128837	1571.53	1571.53	202520	1571.53	1571.53	172692	192030	159769	168016	65057.5	54303.9	0.766812	0.0241559	0.0289395	1.20536	0.0241559	0.0289395	1.02783	2.95169	2.94212	0.419485	2.30721	2.45946	0.0657425	1.18215
Q7L9L4;Q9H8S9	Q7L9L4;Q9H8S9	MOB1A_HUMAN;MOB1B_HUMAN	MOB1A;MOB1B	MOB kinase activator 1B	547395			2560000			290194	476398	476169	548967	1571.53	1571.53	2.56012e+06	1571.53	1571.53	291766	477970	477741	1.13362e+06	160371	160295	0.484261	0.00979932	0.00980398	2.25836	0.00979932	0.00980398	0.257376	2.9804	2.98039	0.759322	2.07272	1.44874	0.32703	0.485412
O14681	O14681	EI24_HUMAN	EI24	Etoposide-induced protein 2.4 homolog	240875			460420			239395	191128	256801	242447	1571.53	1571.53	461992	1571.53	1571.53	240967	192700	258373	315135	65280.9	87171.9	0.769342	0.0240733	0.0180279	1.46601	0.0240733	0.0180279	0.764646	2.95185	2.96394	0.502704	2.22681	2.1472	0.120266	0.919857
P13196	P13196	HEM1_HUMAN	ALAS1	5-aminolevulinate synthase, non-specific, mitochondrial	134470			126225			140340	156657	146163	136042	1571.53	1571.53	127797	1571.53	1571.53	141912	158229	147735	135250	53790.5	50292.5	1.00585	0.0292156	0.0312477	0.944892	0.0292156	0.0312477	1.04925	2.94157	2.9375	0.335118	2.30944	2.7848	0.0478023	1.32055
Q14457	Q14457	BECN1_HUMAN	BECN1	Beclin-1	264490			258704			178499	213452	171750	266062	1571.53	1571.53	260276	1571.53	1571.53	180071	215024	173322	235469	72722.2	58821.5	1.12992	0.02161	0.0267168	1.10535	0.02161	0.0267168	0.764731	2.95678	2.94657	0.384558	2.22269	2.53103	0.0866472	1.06225
Q9Y3C7	Q9Y3C7	MED31_HUMAN	MED31	Mediator of RNA polymerase II transcription subunit 31	173311			197708			208565	152515	157001	174883	1571.53	1571.53	199280	1571.53	1571.53	210137	154087	158573	194766	52409.9	53905.2	0.89791	0.0299853	0.0291535	1.02317	0.0299853	0.0291535	1.07892	2.94003	2.94169	0.360771	2.32021	2.6851	0.0495486	1.30497
Q9HCP0	Q9HCP0	KC1G1_HUMAN	CSNK1G1	Casein kinase I isoform gamma-1	59796.2			48184.6			68852.1	161839	109507	61367.7	1571.53	1571.53	49756.1	1571.53	1571.53	70423.6	163411	111079	60515.8	55517.9	38073.9	1.01408	0.0283067	0.0412757	0.8222	0.0283067	0.0412757	1.16372	2.94339	2.91745	0.297261	2.34152	2.97764	0.033845	1.47051
Q8IWA4	Q8IWA4	MFN1_HUMAN	MFN1	Mitofusin-1	162075			316401			151009	217594	241688	163647	1571.53	1571.53	317973	1571.53	1571.53	152581	219166	243260	211400	74102.9	82134.2	0.774109	0.0212073	0.0191336	1.50413	0.0212073	0.0191336	0.721763	2.95759	2.96173	0.514823	2.21369	2.10431	0.130535	0.884275
Q9UKT4	Q9UKT4	FBX5_HUMAN	FBXO5	F-box only protein 5	121647			68449			233978	89876	81179	123219	1571.53	1571.53	70020.5	1571.53	1571.53	235550	91447.5	82750.5	142930	31530.2	28631.2	0.862093	0.0498419	0.0548886	0.489895	0.0498419	0.0548886	1.64801	2.90032	2.89022	0.198209	2.47952	3.64497	0.00661682	2.17935
Q6YHU6	Q6YHU6	THADA_HUMAN	THADA	Thyroid adenoma-associated protein				337644			210819	198348	201124	1571.53	1571.53	1571.53	339216	1571.53	1571.53	212391	199920	202696	184393	67687.5	68612.9	0.00852272	0.0232174	0.0229042	1.83964	0.0232174	0.0229042	1.15184	2.95357	2.95419	0.628587	2.3532	1.90444	0.113239	0.946003
Q08999	Q08999	RBL2_HUMAN	RBL2	Retinoblastoma-like protein 2				60387.5			75598.8	149239	133230	1571.53	1571.53	1571.53	61959	1571.53	1571.53	77170.3	150811	134802	46900.3	51317.9	45981.5	0.0335078	0.0306234	0.0341773	1.32108	0.0306234	0.0341773	1.64541	2.93875	2.93165	0.46196	2.50527	2.43913	0.0282507	1.54897
Q9HA92	Q9HA92	RSAD1_HUMAN	RSAD1	Radical S-adenosyl methionine domain-containing protein 1, mitochondrial	200272			216322			185757	175659	164020	201844	1571.53	1571.53	217894	1571.53	1571.53	187329	177231	165592	202355	60124.5	56244.9	0.997471	0.0261378	0.0279408	1.07679	0.0261378	0.0279408	0.925741	2.94772	2.94412	0.376955	2.27253	2.59183	0.0669201	1.17444
Q8TF74	Q8TF74	WIPF2_HUMAN	WIPF2	WAS/WASL-interacting protein family member 2	171247			247723			95059.6	262961	244371	172819	1571.53	1571.53	249295	1571.53	1571.53	96631.1	264533	245943	172915	89225.2	83028.5	0.999444	0.017613	0.0189275	1.44172	0.017613	0.0189275	0.558837	2.96477	2.96214	0.492753	2.16192	2.13337	0.147606	0.830896
Q9HBD1	Q9HBD1	RC3H2_HUMAN	RC3H2	Roquin-2	148071	2670000		134702			221217	121845	123124	149643	2.67332e+06	1571.53	136274	1571.53	1571.53	222789	123417	124696	169568	932770	42612.9	0.882492	2.866	0.0368791	0.80365	0.00168479	0.0368791	1.31386	0.132312	2.92624	0.280738	1.45747	2.37617	0.238898	0.621787
Q5FWF5	Q5FWF5	ESCO1_HUMAN	ESCO1	N-acetyltransferase ESCO1				210155			118318	185673	234904	1571.53	1571.53	1571.53	211727	1571.53	1571.53	119890	187245	236476	111063	63462.5	79872.9	0.0141499	0.024763	0.0196753	1.90637	0.024763	0.0196753	1.07948	2.95047	2.96065	0.65027	2.3302	1.84134	0.130927	0.882971
P49810	P49810	PSN2_HUMAN	PSEN2	Presenilin-2	102342			182769			125016	169560	211481	103914	1571.53	1571.53	184341	1571.53	1571.53	126588	171132	213053	138281	58091.5	72065.2	0.751469	0.0270526	0.021807	1.33309	0.0270526	0.021807	0.91544	2.94589	2.95639	0.46065	2.27257	2.30258	0.0880233	1.0554
Q8NFU7	Q8NFU7	TET1_HUMAN	TET1	Methylcytosine dioxygenase TET1				27609.5			56505.6	116803	104605	1571.53	1571.53	1571.53	29181	1571.53	1571.53	58077.1	118375	106177	29609.9	40505.9	36439.9	0.0530743	0.0387975	0.0431265	0.985516	0.0387975	0.0431265	1.96141	2.92241	2.91375	0.355813	2.59919	2.86887	0.00745888	2.12733
Q9Y3C0	Q9Y3C0	WASC3_HUMAN	WASHC3	WASH complex subunit 3	312793			506216			170880	273471	265919	314365	1571.53	1571.53	507788	1571.53	1571.53	172452	275043	267491	331535	92728.5	90211.2	0.948211	0.0169476	0.0174205	1.53163	0.0169476	0.0174205	0.520162	2.9661	2.96516	0.521999	2.15048	2.04254	0.164657	0.78342
Q92567	Q92567	F168A_HUMAN	FAM168A	Protein FAM168A	150630			168717			166481	148305	167066	152202	1571.53	1571.53	170289	1571.53	1571.53	168053	149877	168638	163514	51006.5	57260.2	0.930815	0.0308103	0.0274453	1.04143	0.0308103	0.0274453	1.02775	2.93838	2.94511	0.366562	2.30375	2.65185	0.0549963	1.25967
O75427	O75427	LRCH4_HUMAN	LRCH4	Leucine-rich repeat and calponin homology domain-containing protein 4	169668			121430			128949	146351	157194	171240	1571.53	1571.53	123002	1571.53	1571.53	130521	147923	158766	141587	50355.2	53969.5	1.20943	0.0312088	0.0291187	0.868733	0.0312088	0.0291187	0.921839	2.93758	2.94176	0.309687	2.26706	2.87194	0.0548121	1.26112
Q9H6U6	Q9H6U6	BCAS3_HUMAN	BCAS3	BCAS3 microtubule associated cell migration factor	104021			184755			132360	176584	192959	105593	1571.53	1571.53	186327	1571.53	1571.53	133932	178156	194531	141950	60432.9	65891.2	0.74387	0.0260045	0.0238503	1.31262	0.0260045	0.0238503	0.943511	2.94799	2.9523	0.454158	2.28127	2.32857	0.0830346	1.08074
P00750	P00750	TPA_HUMAN	PLAT	Tissue-type plasminogen activator	35426.3			51615.9			91891.2	103265	133531	36997.8	1571.53	1571.53	53187.4	1571.53	1571.53	93462.7	104837	135103	61216	35993.2	46081.9	0.604382	0.0436617	0.0341029	0.868849	0.0436617	0.0341029	1.52677	2.91268	2.93179	0.315538	2.45708	2.96106	0.0167238	1.77666
Q86SX3	Q86SX3	TEDC1_HUMAN	TEDC1	Tubulin epsilon and delta complex protein 1	134968			104663			213006	109618	108768	136540	1571.53	1571.53	106235	1571.53	1571.53	214578	111190	110340	152451	38110.9	37827.5	0.895632	0.0412356	0.0415445	0.696846	0.0412356	0.0415445	1.40752	2.91753	2.91691	0.259875	2.41399	3.21553	0.0171542	1.76563
P16591	P07332;P16591	FER_HUMAN	FER	Tyrosine-protein kinase Fer	335673			380513			247578	208303	179403	337245	1571.53	1571.53	382085	1571.53	1571.53	249150	209875	180975	322826	71005.9	61372.5	1.04466	0.0221323	0.0256063	1.18356	0.0221323	0.0256063	0.771776	2.95574	2.94879	0.410433	2.22543	2.43887	0.092167	1.03542
Q8NF99	Q8NF99	ZN397_HUMAN	ZNF397	Zinc finger protein 397				103201			108770	180919	127254	1571.53	1571.53	1571.53	104773	1571.53	1571.53	110342	182491	128826	72228.5	61877.9	43989.5	0.0217577	0.0253972	0.035725	1.45057	0.0253972	0.035725	1.52767	2.94921	2.92855	0.503897	2.46848	2.29242	0.0422288	1.37439
Q15170	Q15170	TCAL1_HUMAN	TCEAL1	Transcription elongation factor A protein-like 1				249606			144366	211937	197924	1571.53	1571.53	1571.53	251178	1571.53	1571.53	145938	213509	199496	132896	72217.2	67546.2	0.0118253	0.0217611	0.0232659	1.89004	0.0217611	0.0232659	1.09814	2.95648	2.95347	0.645022	2.33603	1.85664	0.12635	0.898426
Q6IQ32	Q6IQ32	ADNP2_HUMAN	ADNP2	Activity-dependent neuroprotector homeobox protein 2	127807			79607.9			130349	116938	126855	129379	1571.53	1571.53	81179.4	1571.53	1571.53	131921	118510	128427	114159	40550.9	43856.5	1.13331	0.0387544	0.0358333	0.711105	0.0387544	0.0358333	1.15558	2.92249	2.92833	0.261898	2.33547	3.15664	0.0303625	1.51766
O43293	O43293	DAPK3_HUMAN	DAPK3	Death-associated protein kinase 3	93240.7			82997.4			194595	114207	90383.6	94812.2	1571.53	1571.53	84568.9	1571.53	1571.53	196167	115779	91955.1	125183	39640.5	31699.4	0.757392	0.0396444	0.0495759	0.675565	0.0396444	0.0495759	1.56704	2.92071	2.90085	0.254928	2.46287	3.27218	0.0111464	1.95287
P15336	P15336	ATF2_HUMAN	ATF2	Cyclic AMP-dependent transcription factor ATF-2	75972.1			61994.3			68990.2	162105	134064	77543.6	1571.53	1571.53	63565.8	1571.53	1571.53	70561.7	163677	135636	70557.1	55606.5	46259.5	1.09902	0.0282615	0.0339719	0.900914	0.0282615	0.0339719	1.00007	2.94348	2.93206	0.321049	2.29187	2.83566	0.0496331	1.30423
Q9BV97	Q9BV97	ZN747_HUMAN	ZNF747	Zinc finger protein 747	52593.7			41808.4			80109.6	111231	114383	54165.2	1571.53	1571.53	43379.9	1571.53	1571.53	81681.1	112803	115955	59742.1	38648.5	39699.2	0.906651	0.040662	0.0395858	0.72612	0.040662	0.0395858	1.36723	2.91868	2.92083	0.268789	2.40224	3.15984	0.0195901	1.70796
Q9BT92	Q9BT92	TCHP_HUMAN	TCHP	Trichoplein keratin filament-binding protein							130475		184638	1571.53	1571.53	1571.53	1571.53	1571.53	1571.53	132047	1571.53	186210	45063.2	1571.53	63117.5	0.0348738	1	0.0248984	0.0348738	1	0.0248984	2.93025	1	2.9502	0.353257	2.29349	2.69875	0.0550467	1.25927
Q8NA72	Q8NA72	POC5_HUMAN	POC5	Centrosomal protein POC5	122062			60312.8			128591	102347	110869	123634	1571.53	1571.53	61884.3	1571.53	1571.53	130163	103919	112441	105227	35687.2	38527.9	1.17492	0.0440361	0.0407893	0.588104	0.0440361	0.0407893	1.23697	2.91193	2.91842	0.22431	2.35577	3.39264	0.0222881	1.65193
Q9NVF7	Q9NVF7	FBX28_HUMAN	FBXO28	F-box only protein 28	150809			99442			159084	123218	122059	152381	1571.53	1571.53	101014	1571.53	1571.53	160656	124790	123631	138017	42644.2	42257.9	1.10407	0.036852	0.0371889	0.731894	0.036852	0.0371889	1.16403	2.9263	2.92562	0.268645	2.33865	3.1219	0.0305357	1.51519
Q9BYI3	Q9BYI3	HYCCI_HUMAN	HYCC1	Hyccin	165141			179644			132937	187098	173545	166713	1571.53	1571.53	181216	1571.53	1571.53	134509	188670	175117	160812	63937.5	59419.9	1.03669	0.0245791	0.0264478	1.12688	0.0245791	0.0264478	0.836432	2.95084	2.9471	0.392635	2.24479	2.51532	0.0800503	1.09664
Q9BXB5	Q9BXB5	OSB10_HUMAN	OSBPL10	Oxysterol-binding protein-related protein 10	8746.81						15892.2	37838	54348.9	10318.3	1571.53	1571.53	1571.53	1571.53	1571.53	17463.7	39409.5	55920.4	9784.53	14184.2	19687.8	1.05456	0.110794	0.0798222	0.160613	0.110794	0.0798222	1.78483	2.77841	2.84036	0.117077	2.46787	4.39774	0.00236725	2.62576
Q8N4C6	Q8N4C6	NIN_HUMAN	NIN	Ninein	166428			99270.2			136587	134936	129040	168000	1571.53	1571.53	100842	1571.53	1571.53	138159	136508	130612	135667	46550.2	44584.9	1.23833	0.0337598	0.035248	0.743306	0.0337598	0.035248	1.01837	2.93248	2.9295	0.270771	2.29345	3.08237	0.0409447	1.3878
Q9NUW8	Q9NUW8	TYDP1_HUMAN	TDP1	Tyrosyl-DNA phosphodiesterase 1	185103			147616			186076	145594	129970	186675	1571.53	1571.53	149188	1571.53	1571.53	187648	147166	131542	174503	50102.9	44894.9	1.06975	0.031366	0.0350046	0.854927	0.031366	0.0350046	1.07532	2.93727	2.92999	0.307099	2.31419	2.91373	0.0414153	1.38284
Q5THJ4	Q5THJ4	VP13D_HUMAN	VPS13D	Intermembrane lipid transfer protein VPS13D	203685			165816			124457	162889	194165	205257	1571.53	1571.53	167388	1571.53	1571.53	126029	164461	195737	166224	55867.9	66293.2	1.23482	0.0281293	0.0237057	1.007	0.0281293	0.0237057	0.758184	2.94374	2.95259	0.352945	2.21817	2.65186	0.0800927	1.09641
Q8NCH0	Q8NCH0	CHSTE_HUMAN	CHST14	Carbohydrate sulfotransferase 14	93289			164892			152634	156573	163802	94860.5	1571.53	1571.53	166464	1571.53	1571.53	154206	158145	165374	138510	53762.5	56172.2	0.684865	0.0292309	0.0279769	1.20182	0.0292309	0.0279769	1.11332	2.94154	2.94405	0.419675	2.33297	2.47482	0.0575179	1.2402
P28702	P28702	RXRB_HUMAN	RXRB	Retinoic acid receptor RXR-beta	159315			250271			203965	159210	182778	160887	1571.53	1571.53	251843	1571.53	1571.53	205537	160782	184350	206089	54641.5	62497.5	0.780667	0.0287606	0.0251454	1.22201	0.0287606	0.0251454	0.997322	2.94248	2.94971	0.425306	2.2965	2.43287	0.0700213	1.15477
Q96JN0	Q96JN0	LCOR_HUMAN	LCOR	Ligand-dependent corepressor	73514.5			64825.4			83759.2	149804	122728	75086	1571.53	1571.53	66396.9	1571.53	1571.53	85330.7	151376	124300	75604.6	51506.2	42480.9	0.993142	0.0305114	0.0369937	0.878213	0.0305114	0.0369937	1.12865	2.93898	2.92601	0.315239	2.33121	2.88656	0.0385359	1.41413
Q9H160	Q9H160	ING2_HUMAN	ING2	Inhibitor of growth protein 2	207903			98012.9			149213	147206	105735	209475	1571.53	1571.53	99584.4	1571.53	1571.53	150785	148778	107307	153281	50640.2	36816.5	1.3666	0.0310332	0.0426853	0.649685	0.0310332	0.0426853	0.983712	2.93793	2.91463	0.241134	2.27876	3.24034	0.0399097	1.39892
Q96PE3	Q96PE3	INP4A_HUMAN	INPP4A	Inositol polyphosphate-4-phosphatase type I A	275881			210166			320977	138351	111695	277453	1571.53	1571.53	211738	1571.53	1571.53	322549	139923	113267	270580	47688.5	38803.2	1.0254	0.0329539	0.0404999	0.782533	0.0329539	0.0404999	1.19207	2.93409	2.919	0.285329	2.34839	3.04097	0.0305577	1.51488
Q9UBS8	Q9UBS8	RNF14_HUMAN	RNF14	E3 ubiquitin-protein ligase RNF14	236166			532458			207961	257656	233697	237738	1571.53	1571.53	534030	1571.53	1571.53	209533	259228	235269	327100	87456.9	79470.5	0.726804	0.0179691	0.0197749	1.63262	0.0179691	0.0197749	0.640577	2.96406	2.96045	0.556788	2.18836	1.97465	0.158469	0.800057
Q9BXS6	Q9BXS6	NUSAP_HUMAN	NUSAP1	Nucleolar and spindle-associated protein 1	663178			462542		536112	1340000	1770000	1600000	664750	1571.53	1571.53	464114	1571.53	537684	1.33859e+06	1.76702e+06	1.60341e+06	822485	590055	714222	0.808221	0.00266335	0.00220033	0.564282	0.00266335	0.752824	1.6275	2.99467	2.24498	0.439923	2.28905	2.37942	0.0152964	1.81541
Q14135	Q14135	VGLL4_HUMAN	VGLL4	Transcription cofactor vestigial-like protein 4				46446.8			62141.4	142501	123182	1571.53	1571.53	1571.53	48018.3	1571.53	1571.53	63712.9	144073	124754	37767.6	49071.9	42632.2	0.0416104	0.032025	0.0368624	1.27142	0.032025	0.0368624	1.68697	2.93595	2.92628	0.446768	2.5164	2.49376	0.024036	1.61914
Q0JRZ9	Q0JRZ9	FCHO2_HUMAN	FCHO2	F-BAR domain only protein 2	231198			216039			108332	200003	232493	232770	1571.53	1571.53	217611	1571.53	1571.53	109904	201575	234065	186761	68239.2	79069.2	1.24635	0.0230297	0.0198753	1.16518	0.0230297	0.0198753	0.588471	2.95394	2.96025	0.402695	2.16755	2.42831	0.114419	0.941503
Q9UPQ0	Q9UPQ0	LIMC1_HUMAN	LIMCH1	LIM and calponin homology domains-containing protein 1	114561			85939.3			118998	132628	127034	116133	1571.53	1571.53	87510.8	1571.53	1571.53	120570	134200	128606	108071	45780.9	43916.2	1.0746	0.0343271	0.0357846	0.809753	0.0343271	0.0357846	1.11565	2.93135	2.92843	0.293288	2.32514	2.98693	0.0365768	1.43679
Q96D53	Q96D53	COQ8B_HUMAN	COQ8B	Atypical kinase COQ8B, mitochondrial	188675			211466			167989	161085	181313	190247	1571.53	1571.53	213038	1571.53	1571.53	169561	162657	182885	190948	55266.5	62009.2	0.996325	0.0284354	0.0253434	1.11568	0.0284354	0.0253434	0.887992	2.94313	2.94931	0.38982	2.26014	2.53553	0.0735774	1.13326
Q15052	Q15052	ARHG6_HUMAN	ARHGEF6	Rho guanine nucleotide exchange factor 6	278599			226568			324016	129039	124950	280171	1571.53	1571.53	228140	1571.53	1571.53	325588	130611	126522	277966	44584.5	43221.5	1.00793	0.0352482	0.0363598	0.820747	0.0352482	0.0363598	1.17132	2.9295	2.92728	0.297452	2.3427	2.97745	0.0332687	1.47796
Q3B7J2	Q3B7J2	GFOD2_HUMAN	GFOD2	Glucose-fructose oxidoreductase domain-containing protein 2	180942			194906			150332	172743	173232	182514	1571.53	1571.53	196478	1571.53	1571.53	151904	174315	174804	176965	59152.5	59315.5	1.03135	0.0265673	0.0264943	1.11026	0.0265673	0.0264943	0.858382	2.94687	2.94701	0.387775	2.25075	2.53712	0.0763828	1.117
P38435	P38435	VKGC_HUMAN	GGCX	Vitamin K-dependent gamma-carboxylase	179475			308053			154106	199621	230183	181047	1571.53	1571.53	309625	1571.53	1571.53	155678	201193	231755	215450	68111.9	78299.2	0.84032	0.0230727	0.0200708	1.43711	0.0230727	0.0200708	0.722571	2.95385	2.95986	0.493418	2.21209	2.16453	0.123045	0.909937
Q5T0F9	Q5T0F9	C2D1B_HUMAN	CC2D1B	Coiled-coil and C2 domain-containing protein 1B	195212			267386			147810	201180	206019	196784	1571.53	1571.53	268958	1571.53	1571.53	149382	202752	207591	205041	68631.5	70244.5	0.959728	0.022898	0.0223722	1.31173	0.022898	0.0223722	0.728545	2.9542	2.95526	0.452332	2.21267	2.29033	0.109332	0.961255
P17014	P17014	ZNF12_HUMAN	ZNF12	Zinc finger protein 12							31977.9	41579.3	23792.8	1571.53	1571.53	1571.53	1571.53	1571.53	1571.53	33549.4	43150.8	25364.3	12230.8	15431.3	9502.46	0.128489	0.10184	0.165381	0.128489	0.10184	0.165381	2.74302	2.79632	2.66924	0.131903	2.73619	4.37462	3.74928e-07	6.42605
Q6IN84	Q6IN84	MRM1_HUMAN	MRM1	rRNA methyltransferase 1, mitochondrial	226835			177696			182833	140517	158254	228407	1571.53	1571.53	179268	1571.53	1571.53	184405	142089	159826	197360	48410.5	54322.9	1.15731	0.0324625	0.0289294	0.90833	0.0324625	0.0289294	0.934358	2.93508	2.94214	0.323241	2.27052	2.81235	0.0558082	1.2533
O60941	O60941	DTNB_HUMAN	DTNB	Dystrobrevin beta	208174			157596			164320	150913	143795	209746	1571.53	1571.53	159168	1571.53	1571.53	165892	152485	145367	178268	51875.9	49503.2	1.17657	0.030294	0.0317459	0.892854	0.030294	0.0317459	0.930573	2.93941	2.93651	0.318298	2.26883	2.8335	0.0553091	1.2572
Q8N5Z5	Q8N5Z5	KCD17_HUMAN	KCTD17	BTB/POZ domain-containing protein KCTD17							24181.3	36600.9	35196.9	1571.53	1571.53	1571.53	1571.53	1571.53	1571.53	25752.8	38172.4	36768.4	9631.96	13771.8	13303.8	0.163157	0.114112	0.118126	0.163157	0.114112	0.118126	2.67369	2.77178	2.76375	0.131798	2.7364	4.37588	1.98913e-07	6.70134
Q9BXP2	Q9BXP2	S12A9_HUMAN	SLC12A9	Solute carrier family 12 member 9	173968			421669			168699	239594	234701	175540	1571.53	1571.53	423241	1571.53	1571.53	170271	241166	236273	256350	81436.2	79805.2	0.684765	0.0192976	0.019692	1.65102	0.0192976	0.019692	0.664211	2.9614	2.96062	0.563338	2.19541	1.96242	0.157221	0.803488
P48431	P48431	SOX2_HUMAN	SOX2	Transcription factor SOX-2	185360			64849.8			90885.1	137664	116681	186932	1571.53	1571.53	66421.3	1571.53	1571.53	92456.6	139236	118253	115270	47459.5	40465.2	1.62169	0.033113	0.0388365	0.576225	0.033113	0.0388365	0.802089	2.93377	2.92233	0.216058	2.2194	3.36068	0.0519138	1.28472
Q9UJA3	Q9UJA3	MCM8_HUMAN	MCM8	DNA helicase MCM8	103146			114821			225473	103253	110376	104718	1571.53	1571.53	116393	1571.53	1571.53	227045	104825	111948	149385	35989.2	38363.5	0.700992	0.0436666	0.040964	0.779145	0.0436666	0.040964	1.51986	2.91267	2.91807	0.287925	2.4502	3.08913	0.0147256	1.83193
Q86YV5	Q86YV5	PRAG1_HUMAN	PRAG1	Inactive tyrosine-protein kinase PRAG1							38130.5	28504.4	28540.9	1571.53	1571.53	1571.53	1571.53	1571.53	1571.53	39702	30075.9	30112.4	14281.7	11073	11085.2	0.110038	0.141924	0.141768	0.110038	0.141924	0.141768	2.77992	2.71615	2.71646	0.131243	2.73751	4.38255	4.10657e-08	7.38652
Q9P2P1	Q9P2P1	NYNRI_HUMAN	NYNRIN	Protein NYNRIN	90048			86758.9			165573	103070	113922	91619.5	1571.53	1571.53	88330.4	1571.53	1571.53	167145	104642	115494	115698	35928.2	39545.5	0.791884	0.0437407	0.0397396	0.763456	0.0437407	0.0397396	1.44466	2.91252	2.92052	0.282312	2.4259	3.10316	0.017206	1.76432
Q5JPI3	Q5JPI3	CC038_HUMAN	C3orf38	Uncharacterized protein C3orf38	91295.5			131860			168595	136749	127421	92867	1571.53	1571.53	133432	1571.53	1571.53	170167	138321	128993	132155	47154.5	44045.2	0.702713	0.0333271	0.0356798	1.00966	0.0333271	0.0356798	1.28763	2.93335	2.92864	0.359555	2.3832	2.72862	0.0336321	1.47325
Q9P2F8	Q9P2F8	SI1L2_HUMAN	SIPA1L2	Signal-induced proliferation-associated 1-like protein 2	130696			96376.2			118988	147253	122520	132268	1571.53	1571.53	97947.7	1571.53	1571.53	120560	148825	124092	116925	50655.9	42411.5	1.13122	0.0310236	0.0370542	0.837698	0.0310236	0.0370542	1.03108	2.93795	2.92589	0.301925	2.29831	2.92831	0.0440282	1.35627
Q6P1R3	Q6P1R3	MSD2_HUMAN	MSANTD2	Myb/SANT-like DNA-binding domain-containing protein 2	282421			200579			194649	156056	146957	283993	1571.53	1571.53	202151	1571.53	1571.53	196221	157628	148529	227455	53590.2	50557.2	1.24857	0.0293249	0.0310841	0.888751	0.0293249	0.0310841	0.86268	2.94135	2.93783	0.316387	2.24729	2.82842	0.0614865	1.21122
Q6P2P2	Q6P2P2	ANM9_HUMAN	PRMT9	Protein arginine N-methyltransferase 9	207961			290413			199817	180503	179040	209533	1571.53	1571.53	291985	1571.53	1571.53	201389	182075	180612	234302	61739.2	61251.5	0.894285	0.0254543	0.0256569	1.24619	0.0254543	0.0256569	0.859526	2.94909	2.94869	0.432434	2.25243	2.38093	0.0870268	1.06035
Q8IUX4	Q8IUX4	ABC3F_HUMAN	APOBEC3F	DNA dC->dU-editing enzyme APOBEC-3F	192748			180868			211043	123682	153811	194320	1571.53	1571.53	182440	1571.53	1571.53	212615	125254	155383	196458	42798.9	52841.9	0.989116	0.0367189	0.0297402	0.928645	0.0367189	0.0297402	1.08224	2.92656	2.94052	0.331701	2.31644	2.80395	0.0443268	1.35333
P27540	P27540	ARNT_HUMAN	ARNT	Aryl hydrocarbon receptor nuclear translocator	92702			80893.4			115550	123446	125820	94273.5	1571.53	1571.53	82464.9	1571.53	1571.53	117122	125018	127392	97953.3	42720.2	43511.5	0.962433	0.0367865	0.0361174	0.84188	0.0367865	0.0361174	1.19569	2.92643	2.92777	0.304928	2.34996	2.9461	0.0325022	1.48809
O15392	O15392	BIRC5_HUMAN	BIRC5	Baculoviral IAP repeat-containing protein 5	96212.3			154327			206010	123610	134118	97783.8	1571.53	1571.53	155899	1571.53	1571.53	207582	125182	135690	153755	42774.9	46277.5	0.635973	0.0367395	0.0339587	1.01394	0.0367395	0.0339587	1.35008	2.92652	2.93208	0.361547	2.4029	2.73252	0.0300372	1.52234
Q96LZ7	Q96LZ7	RMD2_HUMAN	RMDN2	Regulator of microtubule dynamics protein 2				113032			91868.6	143224	189662	1571.53	1571.53	1571.53	114604	1571.53	1571.53	93440.1	144796	191234	69871.7	49312.9	64792.2	0.0224916	0.0318685	0.0242549	1.6402	0.0318685	0.0242549	1.33731	2.93626	2.95149	0.565441	2.40835	2.0906	0.0720488	1.14237
O95900	O95900	TRUB2_HUMAN	TRUB2	Pseudouridylate synthase TRUB2, mitochondrial	150297			160629			133720	165494	160251	151869	1571.53	1571.53	162201	1571.53	1571.53	135292	167066	161823	149787	56736.2	54988.5	1.0139	0.0276988	0.0285791	1.08288	0.0276988	0.0285791	0.903227	2.9446	2.94284	0.379718	2.26356	2.57559	0.0696601	1.15702
Q9UQ13	Q9UQ13	SHOC2_HUMAN	SHOC2	Leucine-rich repeat protein SHOC-2	205505			348536			234866	190567	171216	207077	1571.53	1571.53	350108	1571.53	1571.53	236438	192139	172788	264541	65093.9	58643.5	0.782778	0.0241424	0.0267979	1.32346	0.0241424	0.0267979	0.893767	2.95172	2.9464	0.458132	2.26396	2.30501	0.0897461	1.04698
Q86V97	Q86V97;Q8WVZ9	KBTB6_HUMAN	KBTBD6	Kelch repeat and BTB domain-containing protein 6				34183.9			60468	125750	99820.8	1571.53	1571.53	1571.53	35755.4	1571.53	1571.53	62039.5	127322	101392	33122.2	43488.2	34845.1	0.0474463	0.0361368	0.0451003	1.0795	0.0361368	0.0451003	1.87305	2.92773	2.9098	0.386913	2.57019	2.7318	0.0113063	1.94668
Q6P444	Q6P444	MTFR2_HUMAN	MTFR2	Mitochondrial fission regulator 2	73602.5			66652.3			98009.9	135868	109954	75174	1571.53	1571.53	68223.8	1571.53	1571.53	99581.4	137440	111526	80993.1	46860.9	38222.9	0.928154	0.033536	0.0411148	0.842341	0.033536	0.0411148	1.22951	2.93293	2.91777	0.305664	2.36007	2.94881	0.0304129	1.51694
O75843	O75843	AP1G2_HUMAN	AP1G2	AP-1 complex subunit gamma-like 2	260026			232247			172956	166184	176983	261598	1571.53	1571.53	233819	1571.53	1571.53	174528	167756	178555	223315	56966.2	60565.9	1.17143	0.027587	0.0259474	1.04704	0.027587	0.0259474	0.781532	2.94483	2.94811	0.366857	2.22482	2.6004	0.0803441	1.09505
Q9Y6G5	Q9Y6G5	COMDA_HUMAN	COMMD10	COMM domain-containing protein 10	336595			407160			157768	235277	239928	338167	1571.53	1571.53	408732	1571.53	1571.53	159340	236849	241500	302079	79997.2	81547.5	1.11946	0.0196448	0.0192713	1.35306	0.0196448	0.0192713	0.527476	2.96071	2.96146	0.463992	2.14988	2.21208	0.142455	0.846321
Q00537	Q00537;Q07002	CDK17_HUMAN	CDK17	Cyclin-dependent kinase 17	96202.5			89346.6			140560	102479	135448	97774	1571.53	1571.53	90918.1	1571.53	1571.53	142132	104051	137020	110275	35731.2	46720.9	0.886642	0.0439819	0.0336365	0.824471	0.0439819	0.0336365	1.28889	2.91204	2.93273	0.300696	2.37788	2.9833	0.0263497	1.57923
Q86TV6	Q86TV6	TTC7B_HUMAN	TTC7B	Tetratricopeptide repeat protein 7B	82088.2			156530			115239	160551	184485	83659.7	1571.53	1571.53	158102	1571.53	1571.53	116811	162123	186057	119524	55088.5	63066.5	0.699941	0.0285273	0.0249185	1.32276	0.0285273	0.0249185	0.977298	2.94295	2.95016	0.458735	2.29014	2.3197	0.080205	1.0958
Q9GZT4	Q9GZT4	SRR_HUMAN	SRR	Serine racemase	180329			342295			218550	182397	187476	181901	1571.53	1571.53	343867	1571.53	1571.53	220122	183969	189048	248630	62370.5	64063.5	0.731613	0.0251966	0.0245307	1.38305	0.0251966	0.0245307	0.885339	2.94961	2.95094	0.477592	2.26196	2.24372	0.0962528	1.01659
Q6IQ23	Q6IQ23	PKHA7_HUMAN	PLEKHA7	Pleckstrin homology domain-containing family A member 7	156692			115763			172244	130302	112350	158264	1571.53	1571.53	117335	1571.53	1571.53	173816	131874	113922	149805	45005.5	39021.5	1.05647	0.0349185	0.0402733	0.783251	0.0349185	0.0402733	1.16028	2.93016	2.91945	0.286148	2.33663	3.0296	0.0325523	1.48742
Q9H5J8	Q9H5J8	TAF1D_HUMAN	TAF1D	TATA box-binding protein-associated factor RNA polymerase I subunit D				67209.6			107173	80653.7	168990	1571.53	1571.53	1571.53	68781.1	1571.53	1571.53	108745	82225.2	170562	59699.1	28456.1	57901.5	0.0263241	0.0552263	0.0271413	1.15213	0.0552263	0.0271413	1.82155	2.88955	2.94572	0.411499	2.55227	2.63282	0.0147001	1.83268
Q9C086	Q9C086	IN80B_HUMAN	INO80B	INO80 complex subunit B	126450			72394.5			141930	57322.8	192049	128022	1571.53	1571.53	73966	1571.53	1571.53	143502	58894.3	193621	115163	20679.1	65587.9	1.11165	0.0759957	0.0239606	0.642272	0.0759957	0.0239606	1.24607	2.84801	2.95208	0.24741	2.34872	3.2469	0.0231188	1.63604
Q8IY26	Q8IY26	PLPP6_HUMAN	PLPP6	Polyisoprenoid diphosphate/phosphate phosphohydrolase PLPP6	499164			791436			373430	214484	214669	500736	1571.53	1571.53	793008	1571.53	1571.53	375002	216056	216241	556248	73066.2	73127.9	0.900202	0.0215082	0.0214901	1.42564	0.0215082	0.0214901	0.674162	2.95698	2.95702	0.489545	2.19606	2.1654	0.128716	0.890366
Q9HD40	Q9HD40	SPCS_HUMAN	SEPSECS	O-phosphoseryl-tRNA(Sec) selenium transferase	93915.4			84726.9			137430	124369	107235	95486.9	1571.53	1571.53	86298.4	1571.53	1571.53	139002	125941	108807	106929	43027.9	37316.5	0.892994	0.0365234	0.0421134	0.807063	0.0365234	0.0421134	1.29994	2.92695	2.91577	0.295233	2.38089	3.01157	0.0251763	1.59901
Q7L592	Q7L592	NDUF7_HUMAN	NDUFAF7	Protein arginine methyltransferase NDUFAF7, mitochondrial	235686			451549			177725	250900	218784	237258	1571.53	1571.53	453121	1571.53	1571.53	179297	252472	220356	289892	85204.9	74499.5	0.818436	0.0184441	0.0210944	1.56307	0.0184441	0.0210944	0.618495	2.96311	2.95781	0.534203	2.17981	2.02874	0.153188	0.814776
Q5T3J3	Q5T3J3	LRIF1_HUMAN	LRIF1	Ligand-dependent nuclear receptor-interacting factor 1	137071			27054.5			89776	82097.4	80842.6	138643	1571.53	1571.53	28626	1571.53	1571.53	91347.5	83668.9	82414.1	86205.4	28937.3	28519.1	1.60828	0.0543079	0.0551044	0.332068	0.0543079	0.0551044	1.05965	2.89138	2.88979	0.14716	2.28028	3.95375	0.0259194	1.58637
Q2KHR2	Q2KHR2	RFX7_HUMAN	RFX7	DNA-binding protein RFX7	119442			79458.6			111081	127743	120219	121014	1571.53	1571.53	81030.1	1571.53	1571.53	112653	129315	121791	104899	44152.5	41644.5	1.15362	0.0355931	0.0377367	0.772461	0.0355931	0.0377367	1.07392	2.92881	2.92453	0.28193	2.30909	3.03391	0.0380051	1.42016
P17948	P17948	VGFR1_HUMAN	FLT1	Vascular endothelial growth factor receptor 1							25355.6	35461.8	32873.3	1571.53	1571.53	1571.53	1571.53	1571.53	1571.53	26927.1	37033.3	34444.8	10023.4	13392.1	12529.3	0.156786	0.117347	0.125428	0.156786	0.117347	0.125428	2.68643	2.76531	2.74914	0.133187	2.73363	4.35929	6.86027e-08	7.16366
Q6P5Z2	Q6P5Z2	PKN3_HUMAN	PKN3	Serine/threonine-protein kinase N3	166528			88828.6			231097	98666.1	83140.2	168100	1571.53	1571.53	90400.1	1571.53	1571.53	232669	100238	84711.7	163723	34460.2	29284.9	1.02673	0.045604	0.0536633	0.552154	0.045604	0.0536633	1.42111	2.90879	2.89267	0.21714	2.40753	3.47085	0.0136409	1.86516
Q5TEU4	Q5TEU4	NDUF5_HUMAN	NDUFAF5	Arginine-hydroxylase NDUFAF5, mitochondrial	223433			272936			98300.6	212295	279201	225005	1571.53	1571.53	274508	1571.53	1571.53	99872.1	213867	280773	199795	72336.5	94638.5	1.12618	0.0217252	0.0166056	1.37395	0.0217252	0.0166056	0.499874	2.95655	2.96679	0.47076	2.14107	2.18527	0.149116	0.826476
Q8N4C8	Q8N4C8	MINK1_HUMAN	MINK1	Misshapen-like kinase 1	141435			135007			140643	148228	137815	143007	1571.53	1571.53	136579	1571.53	1571.53	142215	149800	139387	140600	50980.9	47509.9	1.01712	0.0308258	0.0330779	0.971399	0.0308258	0.0330779	1.01148	2.93835	2.93384	0.345101	2.29456	2.73313	0.0524016	1.28066
Q8WZA1	Q8WZA1	PMGT1_HUMAN	POMGNT1	Protein O-linked-mannose beta-1,2-N-acetylglucosaminyltransferase 1				159860			111473	167094	181924	1571.53	1571.53	1571.53	161432	1571.53	1571.53	113045	168666	183496	92015.9	57269.5	62212.9	0.0170788	0.0274409	0.0252605	1.75439	0.0274409	0.0252605	1.22853	2.94512	2.94948	0.602363	2.37438	1.97884	0.0946233	1.024
Q13415	Q13415	ORC1_HUMAN	ORC1	Origin recognition complex subunit 1				78327.7			117724	99495	141314	1571.53	1571.53	1571.53	79899.2	1571.53	1571.53	119296	101067	142886	66922.1	34736.5	48676.2	0.0234829	0.0452413	0.0322853	1.19391	0.0452413	0.0322853	1.7826	2.90952	2.93543	0.423814	2.54252	2.58476	0.0173039	1.76186
Q12770	Q12770	SCAP_HUMAN	SCAP	Sterol regulatory element-binding protein cleavage-activating protein	113730			126271			110563	151406	158986	115302	1571.53	1571.53	127843	1571.53	1571.53	112135	152978	160558	118426	52040.2	54566.9	0.973615	0.0301983	0.0288	1.07951	0.0301983	0.0288	0.946873	2.9396	2.9424	0.379504	2.27629	2.5845	0.0650153	1.18698
Q6NXR4	Q6NXR4	TTI2_HUMAN	TTI2	TELO2-interacting protein 2	158334			320666			144464	223897	208995	159906	1571.53	1571.53	322238	1571.53	1571.53	146036	225469	210567	209393	76203.9	71236.5	0.763663	0.0206226	0.0220607	1.53891	0.0206226	0.0220607	0.697424	2.95875	2.95588	0.527199	2.20402	2.06372	0.138315	0.859131
Q5U5Q3	Q5U5Q3	MEX3C_HUMAN	MEX3C	RNA-binding E3 ubiquitin-protein ligase MEX3C	148833			105811			167900	114682	115474	150405	1571.53	1571.53	107383	1571.53	1571.53	169472	116254	117046	142420	39798.9	40062.9	1.05607	0.0394867	0.0392265	0.753987	0.0394867	0.0392265	1.18995	2.92103	2.92155	0.277567	2.34417	3.07817	0.0296531	1.52793
P53677	P53677	AP3M2_HUMAN	AP3M2	AP-3 complex subunit mu-2	209371			190684			210457	140307	135232	210943	1571.53	1571.53	192256	1571.53	1571.53	212029	141879	136804	205076	48340.5	46648.9	1.02861	0.0325095	0.0336884	0.937486	0.0325095	0.0336884	1.0339	2.93498	2.93262	0.334561	2.3005	2.78161	0.0486664	1.31277
Q6ZS17	Q6ZS17	RIPR1_HUMAN	RIPOR1	Rho family-interacting cell polarization regulator 1	256625			272453			220210	140422	183920	258197	1571.53	1571.53	274025	1571.53	1571.53	221782	141994	185492	251334	48378.9	62878.2	1.0273	0.0324837	0.0249932	1.09028	0.0324837	0.0249932	0.882417	2.93503	2.95001	0.382585	2.25582	2.5598	0.0723841	1.14036
Q99470	Q99470	SDF2_HUMAN	SDF2	Stromal cell-derived factor 2	226076			355157			167199	243523	181871	227648	1571.53	1571.53	356729	1571.53	1571.53	168771	245095	183443	251049	82745.9	62195.2	0.906786	0.0189922	0.0252676	1.42095	0.0189922	0.0252676	0.672262	2.96202	2.94946	0.488404	2.19458	2.1678	0.128538	0.890967
O96028	O96028	NSD2_HUMAN	NSD2	Histone-lysine N-methyltransferase NSD2	409384			268741		150150	630310	957950	910750	410956	1571.53	1571.53	270313	1571.53	151722	631882	959522	912322	437717	320888	355205	0.938862	0.00489742	0.00442428	0.617552	0.00489742	0.427138	1.44359	2.99021	2.56844	0.349862	2.33408	2.73799	0.016105	1.79304
O95568	O95568	MET18_HUMAN	METTL18	Histidine protein methyltransferase 1 homolog	88308.2			95832.9			130463	134013	113726	89879.7	1571.53	1571.53	97404.4	1571.53	1571.53	132035	135585	115298	106440	46242.5	39480.2	0.84442	0.0339844	0.0398054	0.915115	0.0339844	0.0398054	1.24046	2.93203	2.92039	0.329635	2.3643	2.84247	0.0325509	1.48744
Q8N1B3	Q8N1B3	CCNQ_HUMAN	CCNQ	Cyclin-Q	86923.4			108211			137515	127874	127590	88494.9	1571.53	1571.53	109783	1571.53	1571.53	139087	129446	129162	112455	44196.2	44101.5	0.786939	0.0355579	0.0356343	0.976238	0.0355579	0.0356343	1.23682	2.92888	2.92873	0.349143	2.36481	2.75983	0.0354015	1.45098
Q92994	Q92994	TF3B_HUMAN	BRF1	Transcription factor IIIB 90 kDa subunit	151707			106192			144929	148660	101977	153279	1571.53	1571.53	107764	1571.53	1571.53	146501	150232	103549	135848	51124.9	35563.9	1.12831	0.030739	0.0441888	0.793268	0.030739	0.0441888	1.07842	2.93852	2.91162	0.289399	2.30952	2.99646	0.038515	1.41437
O00716	O00716	E2F3_HUMAN	E2F3	Transcription factor E2F3	153288			126212			171373	124133	122154	154860	1571.53	1571.53	127784	1571.53	1571.53	172945	125705	123726	151863	42949.2	42289.5	1.01973	0.0365903	0.0371611	0.841442	0.0365903	0.0371611	1.13882	2.92682	2.92568	0.305065	2.33044	2.93342	0.0362276	1.44096
Q09019	Q09019	DMWD_HUMAN	DMWD	Dystrophia myotonica WD repeat-containing protein							27888.3	25513.6	39813.7	1571.53	1571.53	1571.53	1571.53	1571.53	1571.53	29459.8	27085.1	41385.2	10867.6	10076.1	14842.8	0.144606	0.155966	0.105878	0.144606	0.155966	0.105878	2.71079	2.68807	2.78824	0.135484	2.72903	4.3322	1.74982e-07	6.75701
Q99595	Q99595	TI17A_HUMAN	TIMM17A	Mitochondrial import inner membrane translocase subunit Tim17-A	159944			373206			163168	209911	224171	161516	1571.53	1571.53	374778	1571.53	1571.53	164740	211483	225743	233678	71541.9	76295.2	0.69119	0.0219665	0.020598	1.60382	0.0219665	0.020598	0.704987	2.95607	2.9588	0.548796	2.20662	2.0075	0.145105	0.838317
Q92831	Q92831	KAT2B_HUMAN	KAT2B	Histone acetyltransferase KAT2B	103675			95006.2			173154	94924	118077	105247	1571.53	1571.53	96577.7	1571.53	1571.53	174726	96495.5	119649	125517	33212.9	40930.5	0.838507	0.0473168	0.0383949	0.769442	0.0473168	0.0383949	1.39205	2.90537	2.92321	0.285051	2.40688	3.07787	0.0195434	1.709
Q9NUJ3	Q9NUJ3	T11L1_HUMAN	TCP11L1	T-complex protein 11-like protein 1	157526			233398			123833	175515	219197	159098	1571.53	1571.53	234970	1571.53	1571.53	125405	177087	220769	173157	60076.5	74637.2	0.918804	0.0261587	0.0210555	1.35697	0.0261587	0.0210555	0.724224	2.94768	2.95789	0.468062	2.20993	2.23923	0.114516	0.941134
P53667	P53667	LIMK1_HUMAN	LIMK1	LIM domain kinase 1	180009			72122.3			107492	125377	109468	181581	1571.53	1571.53	73693.8	1571.53	1571.53	109064	126949	111040	121446	43363.9	38060.9	1.49515	0.0362404	0.0412898	0.606803	0.0362404	0.0412898	0.898042	2.92752	2.91742	0.228111	2.24766	3.30061	0.0449473	1.3473
Q96JX3	Q96JX3	SRAC1_HUMAN	SERAC1	Protein SERAC1	117225			139443			135146	137641	152529	118797	1571.53	1571.53	141015	1571.53	1571.53	136718	139213	154101	132176	47451.9	52414.5	0.898774	0.0331183	0.0299826	1.06687	0.0331183	0.0299826	1.03436	2.93376	2.94003	0.376656	2.30272	2.61202	0.0559415	1.25227
Q659C4	Q659C4	LAR1B_HUMAN	LARP1B	La-related protein 1B	77756.6			56028.6			104195	105569	103604	79328.1	1571.53	1571.53	57600.1	1571.53	1571.53	105767	107141	105176	80898.3	36761.2	36106.2	0.980591	0.0427496	0.0435251	0.712007	0.0427496	0.0435251	1.3074	2.9145	2.91295	0.266094	2.37828	3.15991	0.0219323	1.65892
O00142	O00142	KITM_HUMAN	TK2	Thymidine kinase 2, mitochondrial	179478			210124			140165	174643	173561	181050	1571.53	1571.53	211696	1571.53	1571.53	141737	176215	175133	178161	59785.9	59425.2	1.01622	0.0262859	0.0264454	1.18823	0.0262859	0.0264454	0.795555	2.94743	2.94711	0.413653	2.23003	2.43057	0.0897749	1.04684
Q9Y620	Q9Y620	RA54B_HUMAN	RAD54B	DNA repair and recombination protein RAD54B	171633			157414			252653	150029	83519.3	173205	1571.53	1571.53	158986	1571.53	1571.53	254225	151601	85090.8	195472	51581.2	29411.3	0.886086	0.030467	0.0534327	0.813344	0.030467	0.0534327	1.30057	2.93907	2.89313	0.299081	2.37759	2.99089	0.0253064	1.59677
Q64LD2	Q64LD2	WDR25_HUMAN	WDR25	WD repeat-containing protein 25	46723.4			64005.6			124420	88993.2	116845	48294.9	1571.53	1571.53	65577.1	1571.53	1571.53	125992	90564.7	118417	79954.5	31235.9	40519.9	0.60403	0.0503115	0.0387841	0.82018	0.0503115	0.0387841	1.57579	2.89938	2.92243	0.303092	2.46587	3.02427	0.0136775	1.86399
P98174	P98174	FGD1_HUMAN	FGD1	FYVE, RhoGEF and PH domain-containing protein 1	118430			101572			114123	135683	132043	120002	1571.53	1571.53	103144	1571.53	1571.53	115695	137255	133615	112947	46799.2	45585.9	1.06246	0.0335802	0.034474	0.913207	0.0335802	0.034474	1.02433	2.93284	2.93105	0.327087	2.29607	2.81142	0.0482082	1.31688
Q15040	Q15040	JOS1_HUMAN	JOSD1	Josephin-1				78313.4			161419	115309	84603.1	1571.53	1571.53	1571.53	79884.9	1571.53	1571.53	162991	116881	86174.6	81482.3	40007.9	29772.6	0.0192867	0.0392804	0.0527843	0.980396	0.0392804	0.0527843	2.00032	2.92144	2.89443	0.357487	2.6054	2.86554	0.00662441	2.17885
Q9UPW0	Q9UPW0	FOXJ3_HUMAN	FOXJ3	Forkhead box protein J3	100642			181550			123895	181580	161818	102214	1571.53	1571.53	183122	1571.53	1571.53	125467	183152	163390	136934	62098.2	55510.9	0.746444	0.0253071	0.0283102	1.3373	0.0253071	0.0283102	0.916256	2.94939	2.94338	0.463639	2.26967	2.29141	0.0884009	1.05354
O14523	O14523	C2C2L_HUMAN	C2CD2L	Phospholipid transfer protein C2CD2L	124452			150358			105458	164464	173719	126024	1571.53	1571.53	151930	1571.53	1571.53	107030	166036	175291	128328	56392.9	59477.9	0.982046	0.0278674	0.026422	1.18392	0.0278674	0.026422	0.834034	2.94427	2.94716	0.412736	2.24182	2.44138	0.0848818	1.07119
O00468	O00468	AGRIN_HUMAN	AGRN	Agrin	127350			121606			157219	111538	138859	128922	1571.53	1571.53	123178	1571.53	1571.53	158791	113110	140431	136963	38750.9	47857.9	0.941286	0.0405546	0.0328373	0.899348	0.0405546	0.0328373	1.15937	2.91889	2.93433	0.324247	2.33753	2.84982	0.0372493	1.42888
P51956	P51956	NEK3_HUMAN	NEK3	Serine/threonine-protein kinase Nek3	180229			216821			155855	171191	161761	181801	1571.53	1571.53	218393	1571.53	1571.53	157427	172763	163333	185873	58635.2	55491.9	0.978089	0.0268017	0.0283199	1.17495	0.0268017	0.0283199	0.846957	2.9464	2.94336	0.410025	2.24557	2.4533	0.0826763	1.08262
P18433	P18433	PTPRA_HUMAN	PTPRA	Receptor-type tyrosine-protein phosphatase alpha	191913			173951			69720	231806	213002	193485	1571.53	1571.53	175523	1571.53	1571.53	71291.5	233378	214574	146766	78840.2	72572.2	1.31832	0.019933	0.0216546	1.19593	0.019933	0.0216546	0.485749	2.96013	2.95669	0.412507	2.13419	2.3712	0.132263	0.878561
Q7Z309	Q7Z309	PBIR2_HUMAN	PABIR2	PABIR family member 2				92356.8			64013.6	182748	156086	1571.53	1571.53	1571.53	93928.3	1571.53	1571.53	65585.1	184320	157658	53695	62487.5	53600.2	0.0292676	0.0251494	0.0293194	1.74929	0.0251494	0.0293194	1.22144	2.9497	2.94136	0.601254	2.37083	1.97935	0.0948972	1.02275
Q8NCE2	Q8NCE2	MTMRE_HUMAN	MTMR14	Myotubularin-related protein 14	154501			195647			146469	159266	165217	156073	1571.53	1571.53	197219	1571.53	1571.53	148041	160838	166789	167111	54660.2	56643.9	0.933948	0.0287508	0.027744	1.18017	0.0287508	0.027744	0.885884	2.9425	2.94451	0.412221	2.25763	2.45332	0.0787102	1.10397
Q96QF0	Q96QF0	RAB3I_HUMAN	RAB3IP	Rab-3A-interacting protein	160137			177035			123040	154762	183028	161709	1571.53	1571.53	178607	1571.53	1571.53	124612	156334	184600	154976	53158.9	62580.9	1.04345	0.0295628	0.0251119	1.15248	0.0295628	0.0251119	0.804072	2.94087	2.94978	0.402386	2.23157	2.47141	0.0858568	1.06623
Q13114	Q13114	TRAF3_HUMAN	TRAF3	TNF receptor-associated factor 3	321206			190063			230939	139230	116161	322778	1571.53	1571.53	191635	1571.53	1571.53	232511	140802	117733	248974	47981.5	40291.9	1.29643	0.0327527	0.0390035	0.769696	0.0327527	0.0390035	0.933874	2.93449	2.92199	0.280484	2.26345	3.01253	0.0488452	1.31118
Q9Y4G6	Q9Y4G6	TLN2_HUMAN	TLN2	Talin-2	202174			177925			153417	146962	155234	203746	1571.53	1571.53	179497	1571.53	1571.53	154989	148534	156806	179410	50558.9	53316.2	1.13564	0.0310831	0.0294756	1.00048	0.0310831	0.0294756	0.863878	2.93783	2.94105	0.35368	2.24759	2.66786	0.0682199	1.16609
Q9BYE7	Q9BYE7	PCGF6_HUMAN	PCGF6	Polycomb group RING finger protein 6	162320			169519			171427	146936	131816	163892	1571.53	1571.53	171091	1571.53	1571.53	172999	148508	133388	169327	50550.2	45510.2	0.9679	0.0310884	0.0345313	1.01042	0.0310884	0.0345313	1.02168	2.93782	2.93094	0.358678	2.29681	2.67887	0.0537138	1.26991
P06401	P06401	PRGR_HUMAN	PGR	Progesterone receptor								123779	157969	1571.53	1571.53	1571.53	1571.53	1571.53	1571.53	1571.53	125351	159541	1571.53	42831.2	54227.9	1	0.0366911	0.02898	1	0.0366911	0.02898	1	2.92662	2.94204	0.355224	2.28955	2.68827	0.0550443	1.25929
Q96IV0	Q96IV0	NGLY1_HUMAN	NGLY1	Peptide-N(4)-(N-acetyl-beta-glucosaminyl)asparagine amidase	146091			346766			159507	244348	173796	147663	1571.53	1571.53	348338	1571.53	1571.53	161079	245920	175368	219026	83020.9	59503.5	0.674177	0.0189293	0.0264106	1.59039	0.0189293	0.0264106	0.73543	2.96214	2.94718	0.545244	2.21492	2.02228	0.139037	0.856871
P03923	P03923	NU6M_HUMAN	MT-ND6	NADH-ubiquinone oxidoreductase chain 6	96825.5			245462			125799	221067	171424	98397	1571.53	1571.53	247034	1571.53	1571.53	127371	222639	172996	157600	75260.5	58712.9	0.624345	0.0208811	0.0267663	1.56747	0.0208811	0.0267663	0.808187	2.95824	2.94647	0.538372	2.23763	2.0553	0.125891	0.900006
Q14192	Q14192	FHL2_HUMAN	FHL2	Four and a half LIM domains protein 2	405676		862038	298245			296043	126263	154554	407248	1571.53	863610	299817	1571.53	1571.53	297615	127835	156126	334893	43659.2	340436	1.21605	0.0359953	2.53678	0.895261	0.0359953	0.00461622	0.888686	2.92801	0.458605	0.311958	1.4251	2.19164	0.244053	0.612516
Q96IG2	Q96IG2	FXL20_HUMAN	FBXL20	F-box/LRR-repeat protein 20	137320			277309			106032	214482	235397	138892	1571.53	1571.53	278881	1571.53	1571.53	107604	216054	236969	175125	73065.5	80037.2	0.793098	0.0215084	0.0196349	1.59246	0.0215084	0.0196349	0.614438	2.95698	2.96073	0.544536	2.17738	1.9995	0.157672	0.802245
Q12946	Q12946	FOXF1_HUMAN	FOXF1	Forkhead box protein F1				186455			120112	175043	171171	1571.53	1571.53	1571.53	188027	1571.53	1571.53	121684	176615	172743	103761	59919.2	58628.5	0.0151457	0.0262274	0.0268048	1.81212	0.0262274	0.0268048	1.17273	2.94755	2.94639	0.621717	2.35556	1.92174	0.107669	0.967907
Q96QT4	Q96QT4	TRPM7_HUMAN	TRPM7	Transient receptor potential cation channel subfamily M member 7	137604			104777			129097	129264	121216	139176	1571.53	1571.53	106349	1571.53	1571.53	130669	130836	122788	125398	44659.5	41976.9	1.10987	0.035189	0.0374379	0.848091	0.035189	0.0374379	1.04203	2.92962	2.92512	0.306906	2.29893	2.90509	0.0436195	1.36032
P0CB38	P0CB38	PAB4L_HUMAN	PABPC4L	Polyadenylate-binding protein 4-like							68049.7		281807	1571.53	1571.53	1571.53	1571.53	1571.53	1571.53	69621.2	1571.53	283379	24254.8	1571.53	95507.2	0.0647924	1	0.0164545	0.0647924	1	0.0164545	2.87042	1	2.96709	0.360416	2.27917	2.66077	0.0551867	1.25817
Q8TAV0	Q8TAV0	FA76A_HUMAN	FAM76A	Protein FAM76A	128017			148559			200331	117618	121135	129589	1571.53	1571.53	150131	1571.53	1571.53	201903	119190	122707	160541	40777.5	41949.9	0.807201	0.038539	0.037462	0.935157	0.038539	0.037462	1.25764	2.92292	2.92508	0.337053	2.36855	2.81296	0.0322714	1.49118
Q9Y6B7	Q9Y6B7	AP4B1_HUMAN	AP4B1	AP-4 complex subunit beta-1	145114			134805			129070	124860	160525	146686	1571.53	1571.53	136377	1571.53	1571.53	130642	126432	162097	137901	43191.5	55079.9	1.0637	0.036385	0.0285318	0.988944	0.036385	0.0285318	0.947356	2.92723	2.94294	0.351287	2.27251	2.69356	0.0592457	1.22734
Q96T52	Q96T52	IMP2L_HUMAN	IMMP2L	Mitochondrial inner membrane protease subunit 2	130812					248400	123913	192995	199031	132384	1571.53	1571.53	1571.53	1571.53	249972	125485	194567	200603	86479.9	65903.2	150715	1.5308	0.023846	0.0104271	0.0181722	0.023846	1.65857	1.45103	2.95231	1.331	0.566862	1.91145	1.75359	0.149522	0.825296
Q9Y5A7	Q9Y5A7	NUB1_HUMAN	NUB1	NEDD8 ultimate buster 1	90678.5			159822			122260	153796	162592	92250	1571.53	1571.53	161394	1571.53	1571.53	123832	155368	164164	125825	52836.9	55768.9	0.733161	0.029743	0.0281793	1.28268	0.029743	0.0281793	0.984157	2.94051	2.94364	0.446868	2.28944	2.35707	0.0761892	1.11811
Q6ZMG9	Q6ZMG9	CERS6_HUMAN	CERS6	Ceramide synthase 6	38434.1			253241			96498.4	197025	254084	40005.6	1571.53	1571.53	254813	1571.53	1571.53	98069.9	198597	255656	130963	67246.5	86266.2	0.305473	0.0233696	0.0182172	1.94569	0.0233696	0.0182172	0.748839	2.95326	2.96357	0.662425	2.22189	1.74596	0.185618	0.731379
Q8TAP6	Q8TAP6	CEP76_HUMAN	CEP76	Centrosomal protein of 76 kDa				98759.4			88492.2	140934	150945	1571.53	1571.53	1571.53	100331	1571.53	1571.53	90063.7	142506	152517	63988.7	48549.5	51886.5	0.0245594	0.0323695	0.0302877	1.56795	0.0323695	0.0302877	1.40749	2.93526	2.93942	0.543535	2.42739	2.15896	0.059644	1.22443
Q9NR33	Q9NR33	DPOE4_HUMAN	POLE4	DNA polymerase epsilon subunit 4	323443			520241			212053	222535	209599	325015	1571.53	1571.53	521813	1571.53	1571.53	213625	224107	211171	353484	75749.9	71437.9	0.919461	0.0207462	0.0219985	1.4762	0.0207462	0.0219985	0.60434	2.95851	2.956	0.506315	2.17295	2.10155	0.144985	0.838676
Q9BS16	Q9BS16	CENPK_HUMAN	CENPK	Centromere protein K	69039.7			172251			127328	147075	173549	70611.2	1571.53	1571.53	173823	1571.53	1571.53	128900	148647	175121	124444	50596.5	59421.2	0.567412	0.0310599	0.0264472	1.39679	0.0310599	0.0264472	1.0358	2.93788	2.94711	0.484765	2.30693	2.25062	0.080303	1.09527
Q969F1	Q969F1	TF3C6_HUMAN	GTF3C6	General transcription factor 3C polypeptide 6	298528			185371			240563	163593	88650.8	300100	1571.53	1571.53	186943	1571.53	1571.53	242135	165165	90222.3	243059	56102.5	31121.8	1.23468	0.0280117	0.050496	0.769125	0.0280117	0.050496	0.996197	2.94398	2.89901	0.282544	2.27973	3.01231	0.0437095	1.35942
Q08426	Q08426	ECHP_HUMAN	EHHADH	Peroxisomal bifunctional enzyme	159915			207643			163509	166438	143644	161487	1571.53	1571.53	209215	1571.53	1571.53	165081	168010	145216	178594	57050.9	49452.9	0.904211	0.027546	0.0317782	1.17145	0.027546	0.0317782	0.924335	2.94491	2.93644	0.410259	2.26856	2.46717	0.0738832	1.13145
O15060	O15060	ZBT39_HUMAN	ZBTB39	Zinc finger and BTB domain-containing protein 39	104682			49705.1			86712	85461.4	126867	106254	1571.53	1571.53	51276.6	1571.53	1571.53	88283.5	87032.9	128439	81937.9	30058.7	43860.5	1.29676	0.0522819	0.0358301	0.625799	0.0522819	0.0358301	1.07744	2.89544	2.92834	0.23797	2.30041	3.27304	0.032446	1.48884
Q9H4B0	Q9H4B0	OSGL1_HUMAN	OSGEPL1	tRNA N6-adenosine threonylcarbamoyltransferase, mitochondrial	52232.7			116145			49220.2	198958	220455	53804.2	1571.53	1571.53	117717	1571.53	1571.53	50791.7	200530	222027	74104.2	67890.9	75056.5	0.726062	0.0231478	0.0209379	1.58853	0.0231478	0.0209379	0.68541	2.9537	2.95812	0.544205	2.19908	2.01468	0.146275	0.834829
Q9P000	Q9P000	COMD9_HUMAN	COMMD9	COMM domain-containing protein 9	289461			462375			165511	197861	265609	291033	1571.53	1571.53	463947	1571.53	1571.53	167083	199433	267181	307354	67525.2	90107.9	0.946897	0.0232732	0.0174405	1.50949	0.0232732	0.0174405	0.543616	2.95345	2.96512	0.516733	2.15406	2.05957	0.158513	0.799936
Q9P2Y4	Q9P2Y4	ZN219_HUMAN	ZNF219	Zinc finger protein 219	73838.5			60376.2			103871	107661	100577	75410	1571.53	1571.53	61947.7	1571.53	1571.53	105443	109233	102149	80933.4	37458.5	35097.2	0.931754	0.0419537	0.0447764	0.765416	0.0419537	0.0447764	1.30283	2.91609	2.91045	0.284049	2.37646	3.0646	0.0236562	1.62605
P46531	P46531	NOTC1_HUMAN	NOTCH1	Neurogenic locus notch homolog protein 1	161521			85522.3			67775.2	173438	134610	163093	1571.53	1571.53	87093.8	1571.53	1571.53	69346.7	175010	136182	106511	59384.2	46441.5	1.53123	0.0264637	0.0338388	0.817698	0.0264637	0.0338388	0.651076	2.94707	2.93232	0.292667	2.17682	2.89489	0.0797817	1.0981
Q5VV52	Q5VV52	ZN691_HUMAN	ZNF691	Zinc finger protein 691	198508			183798			193441	134172	130927	200080	1571.53	1571.53	185370	1571.53	1571.53	195013	135744	132499	193487	46295.5	45213.9	1.03407	0.0339455	0.0347576	0.958045	0.0339455	0.0347576	1.00788	2.93211	2.93048	0.34225	2.29016	2.74233	0.0519718	1.28423
O60683	O60683	PEX10_HUMAN	PEX10	Peroxisome biogenesis factor 10	115123			121224			98960.6	142834	158366	116695	1571.53	1571.53	122796	1571.53	1571.53	100532	144406	159938	113341	49182.9	54360.2	1.02959	0.0319527	0.0289095	1.08342	0.0319527	0.0289095	0.88699	2.93609	2.94218	0.381427	2.25509	2.5637	0.071441	1.14605
Q969H6	Q969H6	POP5_HUMAN	POP5	Ribonuclease P/MRP protein subunit POP5	127111			218441			214665	125897	149332	128683	1571.53	1571.53	220013	1571.53	1571.53	216237	127469	150904	188311	43537.2	51348.9	0.683353	0.0360961	0.0306049	1.16835	0.0360961	0.0306049	1.1483	2.92781	2.93879	0.411684	2.3383	2.50585	0.0523146	1.28138
Q9H993	Q9H993	ARMT1_HUMAN	ARMT1	Damage-control phosphatase ARMT1	408821			1230000			187080	352790	345994	410393	1571.53	1571.53	1.23089e+06	1571.53	1571.53	188652	354362	347566	609979	119168	116903	0.672798	0.0131875	0.013443	2.01793	0.0131875	0.013443	0.309276	2.97363	2.97311	0.681519	2.08534	1.61346	0.275141	0.560445
Q86UU1	Q86UU1	PHLB1_HUMAN	PHLDB1	Pleckstrin homology-like domain family B member 1	237780			176474			200042	133890	121482	239352	1571.53	1571.53	178046	1571.53	1571.53	201614	135462	123054	206337	46201.5	42065.5	1.16	0.0340146	0.037359	0.862888	0.0340146	0.037359	0.977109	2.93197	2.92528	0.31142	2.27812	2.87091	0.0496363	1.3042
Q9UIC8	Q9UIC8	LCMT1_HUMAN	LCMT1	Leucine carboxyl methyltransferase 1	229586			514083			124773	249901	303795	231158	1571.53	1571.53	515655	1571.53	1571.53	126345	251473	305367	291052	84871.9	102837	0.794213	0.0185164	0.0152818	1.77169	0.0185164	0.0152818	0.434096	2.96297	2.96944	0.60183	2.12217	1.81811	0.21285	0.671927
Q8IZ52	Q8IZ52	CHSS2_HUMAN	CHPF	Chondroitin sulfate synthase 2	180255			139777			113464	149354	151534	181827	1571.53	1571.53	141349	1571.53	1571.53	115036	150926	153106	146070	51356.2	52082.9	1.24479	0.0306005	0.0301736	0.967675	0.0306005	0.0301736	0.787536	2.9388	2.93965	0.342816	2.222	2.69635	0.0741914	1.12965
Q9UPY5	Q9UPY5	XCT_HUMAN	SLC7A11	Cystine/glutamate transporter	101863			118531			77903.2	156944	177304	103435	1571.53	1571.53	120103	1571.53	1571.53	79474.7	158516	178876	101004	53886.2	60672.9	1.02406	0.0291638	0.0259016	1.18909	0.0291638	0.0259016	0.786848	2.94167	2.9482	0.414718	2.22557	2.42397	0.0909537	1.04118
Q99611	Q99611	SPS2_HUMAN	SEPHS2	Selenide, water dikinase 2	213308			219158			137995	165972	175249	214880	1571.53	1571.53	220730	1571.53	1571.53	139567	167544	176821	191725	56895.5	59987.9	1.12077	0.0276212	0.0261974	1.15128	0.0276212	0.0261974	0.727951	2.94476	2.94761	0.4017	2.20677	2.45775	0.0950119	1.02222
Q8IWZ6	Q8IWZ6	BBS7_HUMAN	BBS7	Bardet-Biedl syndrome 7 protein	95073.6			88785.1			113068	119145	120366	96645.1	1571.53	1571.53	90356.6	1571.53	1571.53	114640	120717	121938	100547	41286.5	41693.5	0.961193	0.0380639	0.0376923	0.89865	0.0380639	0.0376923	1.14016	2.92387	2.92462	0.324802	2.32955	2.84242	0.0385477	1.414
Q4L235	Q4L235	ACSF4_HUMAN	AASDH	Beta-alanine-activating enzyme	181917			108551			150377	123795	106176	183489	1571.53	1571.53	110123	1571.53	1571.53	151949	125367	107748	148520	42836.5	36963.5	1.23545	0.0366866	0.0425156	0.741467	0.0366866	0.0425156	1.02309	2.92663	2.91497	0.273556	2.28823	3.06432	0.0404542	1.39304
Q14934	Q14934	NFAC4_HUMAN	NFATC4	Nuclear factor of activated T-cells, cytoplasmic 4	176001			118614			137660	114554	136967	177573	1571.53	1571.53	120186	1571.53	1571.53	139232	116126	138539	145663	39756.2	47227.2	1.21906	0.0395291	0.0332759	0.825092	0.0395291	0.0332759	0.955846	2.92094	2.93345	0.299299	2.27008	2.92308	0.0495895	1.30461
Q9UEW8	Q9UEW8	STK39_HUMAN	STK39	STE20/SPS1-related proline-alanine-rich protein kinase	629388			388505			216109	192498	170259	630960	1571.53	1571.53	390077	1571.53	1571.53	217681	194070	171831	412906	65737.5	58324.5	1.5281	0.0239061	0.0269445	0.944711	0.0239061	0.0269445	0.527192	2.95219	2.94611	0.331854	2.14183	2.69022	0.104117	0.982477
O94761	O94761	RECQ4_HUMAN	RECQL4	ATP-dependent DNA helicase Q4	160493			143404			193979	113737	117835	162065	1571.53	1571.53	144976	1571.53	1571.53	195551	115309	119407	167530	39483.9	40849.9	0.967375	0.0398017	0.0384708	0.86537	0.0398017	0.0384708	1.16726	2.9204	2.92306	0.314547	2.3369	2.89325	0.0352361	1.45301
Q01196	Q01196	RUNX1_HUMAN	RUNX1	Runt-related transcription factor 1							36294.8	23271.9	29433.3	1571.53	1571.53	1571.53	1571.53	1571.53	1571.53	37866.3	24843.4	31004.8	13669.8	9328.82	11382.6	0.114963	0.168459	0.138063	0.114963	0.168459	0.138063	2.77007	2.66308	2.72387	0.140495	2.71901	4.27449	1.95152e-07	6.70963
Q6UXM1	Q96JA1;Q6UXM1	LRIG3_HUMAN	LRIG3	Leucine-rich repeats and immunoglobulin-like domains protein 3	23165.9			13584.9			39905.1	81789.5	79751.5	24737.4	1571.53	1571.53	15156.4	1571.53	1571.53	41476.6	83361	81323	27123.5	28834.7	28155.4	0.91203	0.0545012	0.0558162	0.558793	0.0545012	0.0558162	1.52918	2.891	2.88837	0.223037	2.43618	3.44927	0.0102097	1.99099
Q9BQC3	Q9BQC3	DPH2_HUMAN	DPH2	2-(3-amino-3-carboxypropyl)histidine synthase subunit 2	247270			557689			199587	211271	239344	248842	1571.53	1571.53	559261	1571.53	1571.53	201159	212843	240916	336420	71995.2	81352.9	0.739675	0.0218282	0.0193174	1.66239	0.0218282	0.0193174	0.597938	2.95634	2.96137	0.567844	2.17188	1.93538	0.169566	0.770662
Q13099	Q13099	IFT88_HUMAN	IFT88	Intraflagellar transport protein 88 homolog	131946			114101			125434	132594	123610	133518	1571.53	1571.53	115673	1571.53	1571.53	127006	134166	125182	125399	45769.5	42774.9	1.06475	0.0343356	0.0367395	0.922439	0.0343356	0.0367395	1.01282	2.93133	2.92652	0.331171	2.29022	2.78984	0.0496402	1.30417
Q8N5Y2	Q8N5Y2;P0C860	MS3L1_HUMAN	MSL3	Male-specific lethal 3 homolog	125409			86712.8			130403	104198	115012	126981	1571.53	1571.53	88284.3	1571.53	1571.53	131975	105770	116584	115746	36304.2	39908.9	1.09706	0.0432877	0.0393778	0.762739	0.0432877	0.0393778	1.1402	2.91342	2.92124	0.281801	2.32496	3.04445	0.0330335	1.48105
Q9Y397	Q9Y397	ZDHC9_HUMAN	ZDHHC9	Palmitoyltransferase ZDHHC9	22083			25354.1			34045.2	129063	105046	23654.5	1571.53	1571.53	26925.6	1571.53	1571.53	35616.7	130635	106618	28732.3	44592.5	36586.9	0.823273	0.0352419	0.0429533	0.937121	0.0352419	0.0429533	1.23961	2.92952	2.91409	0.338439	2.36107	2.80248	0.0334714	1.47533
Q96H22	Q96H22	CENPN_HUMAN	CENPN	Centromere protein N	69223			30118.9			76032.8	80397.3	90195.9	70794.5	1571.53	1571.53	31690.4	1571.53	1571.53	77604.3	81968.8	91767.4	60029.8	28370.6	31636.8	1.17932	0.0553927	0.0496739	0.527912	0.0553927	0.0496739	1.29276	2.88921	2.90065	0.210993	2.36088	3.48406	0.0181597	1.74089
P12757	P12757	SKIL_HUMAN	SKIL	Ski-like protein							35983.7	34049.4	20064	1571.53	1571.53	1571.53	1571.53	1571.53	1571.53	37555.2	35620.9	21635.5	13566.1	12921.3	8259.52	0.115842	0.121623	0.190268	0.115842	0.121623	0.190268	2.76832	2.75675	2.61946	0.142578	2.71484	4.25105	1.1154e-06	5.95257
Q8TAT5	Q8TAT5	NEIL3_HUMAN	NEIL3	Endonuclease 8-like 3	52026.2			27009			114783	67999.1	63364.4	53597.7	1571.53	1571.53	28580.5	1571.53	1571.53	116355	69570.6	64935.9	66177.6	24237.9	22693	0.809907	0.0648375	0.0692516	0.431876	0.0648375	0.0692516	1.75822	2.87032	2.8615	0.188655	2.49668	3.72619	0.00403558	2.39409
Q4G176	Q4G176	ACSF3_HUMAN	ACSF3	Malonate--CoA ligase ACSF3, mitochondrial	196134			274591			134813	171066	213276	197706	1571.53	1571.53	276163	1571.53	1571.53	136385	172638	214848	203418	58593.5	72663.5	0.97192	0.0268208	0.0216274	1.35761	0.0268208	0.0216274	0.670466	2.94636	2.95675	0.468687	2.19119	2.22502	0.12215	0.913105
Q12816	Q12816	TROP_HUMAN	TRO	Trophinin	75839.5			52994.1			125439	89758.4	84536.8	77411	1571.53	1571.53	54565.6	1571.53	1571.53	127011	91329.9	86108.3	86329.1	31491	29750.5	0.896697	0.049904	0.0528236	0.632066	0.049904	0.0528236	1.47124	2.90019	2.89435	0.244931	2.42193	3.30571	0.0132466	1.87789
Q86TS9	Q86TS9	RM52_HUMAN	MRPL52	39S ribosomal protein L52, mitochondrial	129496			124235			60734.7	183718	197486	131068	1571.53	1571.53	125807	1571.53	1571.53	62306.2	185290	199058	106393	62810.9	67400.2	1.23191	0.02502	0.0233163	1.18247	0.02502	0.0233163	0.585621	2.94996	2.95337	0.410267	2.16298	2.39839	0.116649	0.933118
Q9H0R4	Q9H0R4	HDHD2_HUMAN	HDHD2	Haloacid dehalogenase-like hydrolase domain-containing protein 2	166957			525618			78016.3	335532	355299	168529	1571.53	1571.53	527190	1571.53	1571.53	79587.8	337104	356871	258435	113416	120005	0.652111	0.0138563	0.0130955	2.03993	0.0138563	0.0130955	0.30796	2.97229	2.97381	0.68896	2.08469	1.59734	0.279228	0.554041
Q9BXC9	Q9BXC9	BBS2_HUMAN	BBS2	Bardet-Biedl syndrome 2 protein	177193			116235			121413	120254	140610	178765	1571.53	1571.53	117807	1571.53	1571.53	122985	121826	142182	139852	41656.2	48441.5	1.27824	0.0377261	0.0324417	0.842367	0.0377261	0.0324417	0.879391	2.92455	2.93512	0.304178	2.24635	2.8846	0.0573389	1.24155
O75394	O75394	RM33_HUMAN	MRPL33	39S ribosomal protein L33, mitochondrial	153126			154182			106005	154380	164799	154698	1571.53	1571.53	155754	1571.53	1571.53	107577	155952	166371	139343	53031.5	56504.5	1.1102	0.0296338	0.0278124	1.11777	0.0296338	0.0278124	0.772029	2.94073	2.94438	0.39174	2.21905	2.50197	0.0869301	1.06083
Q96JK2	Q96JK2	DCAF5_HUMAN	DCAF5	DDB1- and CUL4-associated factor 5	86738.5			99857.3			118031	125700	117751	88310	1571.53	1571.53	101429	1571.53	1571.53	119603	127272	119323	103114	43471.5	40821.9	0.856433	0.0361507	0.0384971	0.983659	0.0361507	0.0384971	1.15991	2.9277	2.92301	0.352769	2.33687	2.72778	0.0410806	1.38636
O15131	O15131	IMA6_HUMAN	KPNA5	Importin subunit alpha-6	121594			144266			186181	94449.3	142969	123166	1571.53	1571.53	145838	1571.53	1571.53	187753	96020.8	144541	152252	33054.6	49227.9	0.808959	0.0475433	0.0319235	0.95787	0.0475433	0.0319235	1.23317	2.90491	2.93615	0.345779	2.35808	2.76969	0.0347732	1.45876
Q6ZRQ5	Q6ZRQ5	MMS22_HUMAN	MMS22L	Protein MMS22-like	64000.4			156942			114026	135689	176795	65571.9	1571.53	1571.53	158514	1571.53	1571.53	115598	137261	178367	113228	46801.2	60503.2	0.579116	0.0335787	0.0259742	1.39995	0.0335787	0.0259742	1.02093	2.93284	2.94805	0.486502	2.30061	2.2415	0.0822479	1.08488
Q9Y4P1	Q9Y4P1	ATG4B_HUMAN	ATG4B	Cysteine protease ATG4B	249015			414856			194397	194034	191905	250587	1571.53	1571.53	416428	1571.53	1571.53	195969	195606	193477	287661	66249.5	65539.9	0.871118	0.0237213	0.0239782	1.44763	0.0237213	0.0239782	0.681248	2.95256	2.95204	0.498444	2.19528	2.1389	0.130371	0.884821
Q96K12	Q96K12	FACR2_HUMAN	FAR2	Fatty acyl-CoA reductase 2	79877.3			92680			75988.2	151557	139394	81448.8	1571.53	1571.53	94251.5	1571.53	1571.53	77559.7	153129	140966	84420	52090.5	48036.2	0.964805	0.0301691	0.0327154	1.11646	0.0301691	0.0327154	0.918736	2.93966	2.93457	0.393115	2.26432	2.52606	0.0704665	1.15202
Q63ZY3	Q63ZY3	KANK2_HUMAN	KANK2	KN motif and ankyrin repeat domain-containing protein 2	116955			85804.2			139925	113980	93336.5	118527	1571.53	1571.53	87375.7	1571.53	1571.53	141497	115552	94908	115800	39564.9	32683.7	1.02355	0.0397202	0.0480828	0.754543	0.0397202	0.0480828	1.22191	2.92056	2.90383	0.280782	2.34877	3.06438	0.0276995	1.55753
Q15629	Q15629	TRAM1_HUMAN	TRAM1	Translocating chain-associated membrane protein 1	410749			412855			195453	185585	197866	412321	1571.53	1571.53	414427	1571.53	1571.53	197025	187157	199438	341257	63433.2	67526.9	1.20824	0.0247745	0.0232726	1.21441	0.0247745	0.0232726	0.577349	2.95045	2.95345	0.420819	2.16042	2.36004	0.1209	0.917572
Q53G59	Q53G59	KLH12_HUMAN	KLHL12	Kelch-like protein 12				160985			156537	140905	126429	1571.53	1571.53	1571.53	162557	1571.53	1571.53	158109	142477	128001	107412	48539.9	43714.5	0.0146308	0.032376	0.0359497	1.51339	0.032376	0.0359497	1.47198	2.93525	2.9281	0.527239	2.44511	2.21337	0.0504048	1.29753
Q8TBC3	Q8TBC3	SHKB1_HUMAN	SHKBP1	SH3KBP1-binding protein 1	206598			139129			205167	97415.4	120201	208170	1571.53	1571.53	140701	1571.53	1571.53	206739	98986.9	121773	185203	34043.3	41638.5	1.12401	0.0461625	0.0377421	0.75971	0.0461625	0.0377421	1.11628	2.90767	2.92452	0.281205	2.31616	3.04204	0.0344964	1.46223
O00400	O00400	ACATN_HUMAN	SLC33A1	Acetyl-coenzyme A transporter 1	346723			652935			184624	250409	245038	348295	1571.53	1571.53	654507	1571.53	1571.53	186196	251981	246610	396332	85041.2	83250.9	0.878794	0.0184796	0.018877	1.65141	0.0184796	0.018877	0.469797	2.96304	2.96225	0.562922	2.13169	1.92099	0.189407	0.722603
Q14119	Q14119	VEZF1_HUMAN	VEZF1	Vascular endothelial zinc finger 1	264617			227346			220198	108847	162955	266189	1571.53	1571.53	228918	1571.53	1571.53	221770	110419	164527	238959	37853.9	55889.9	1.11395	0.0415156	0.0281182	0.95798	0.0415156	0.0281182	0.928067	2.91697	2.94376	0.342538	2.26293	2.72386	0.0592479	1.22733
Q99698	Q99698	LYST_HUMAN	LYST	Lysosomal-trafficking regulator							23711.1	20688	47565.4	1571.53	1571.53	1571.53	1571.53	1571.53	1571.53	25282.6	22259.5	49136.9	9475.23	8467.52	17426.7	0.165856	0.185594	0.0901794	0.165856	0.185594	0.0901794	2.66829	2.62881	2.81964	0.14721	2.70558	4.19999	2.49281e-06	5.60331
Q07617	Q07617	SPAG1_HUMAN	SPAG1	Sperm-associated antigen 1	73034.8			159285			136905	137596	144666	74606.3	1571.53	1571.53	160857	1571.53	1571.53	138477	139168	146238	124646	47436.9	49793.5	0.598543	0.0331288	0.0315608	1.2905	0.0331288	0.0315608	1.11095	2.93374	2.93688	0.451731	2.32719	2.36506	0.0640605	1.19341
P49917	P49917	DNLI4_HUMAN	LIG4	DNA ligase 4	99659.2			79096			119189	104553	107955	101231	1571.53	1571.53	80667.5	1571.53	1571.53	120761	106125	109527	100886	36422.5	37556.5	1.00341	0.0431471	0.0418443	0.799589	0.0431471	0.0418443	1.197	2.91371	2.91631	0.29486	2.34234	2.98985	0.0307394	1.5123
Q96SL8	Q96SL8	FIZ1_HUMAN	FIZ1	Flt3-interacting zinc finger protein 1	82572.8			66047.1			117421	99939	95039.3	84144.3	1571.53	1571.53	67618.6	1571.53	1571.53	118993	101511	96610.8	90251.8	34884.5	33251.3	0.932328	0.0450493	0.0472621	0.749222	0.0450493	0.0472621	1.31845	2.9099	2.90548	0.280511	2.37794	3.08358	0.0223412	1.65089
P62380	P62380	TBPL1_HUMAN	TBPL1	TATA box-binding protein-like 1	101449			303841			83357.5	232336	263200	103021	1571.53	1571.53	305413	1571.53	1571.53	84929	233908	264772	164454	79016.9	89304.9	0.62644	0.0198885	0.0175973	1.85713	0.0198885	0.0175973	0.51643	2.96022	2.96481	0.631539	2.14715	1.76548	0.211484	0.674723
P78368	P78368	KC1G2_HUMAN	CSNK1G2	Casein kinase I isoform gamma-2	75865.5			34711.2			69625.7	88305.8	96009.8	77437	1571.53	1571.53	36282.7	1571.53	1571.53	71197.2	89877.3	97581.3	61639	31006.8	33574.8	1.2563	0.0506833	0.0468067	0.588633	0.0506833	0.0468067	1.15507	2.89863	2.90639	0.228708	2.32003	3.34257	0.0265272	1.57631
Q7Z7G8	Q7Z7G8	VP13B_HUMAN	VPS13B	Intermembrane lipid transfer protein VPS13B	126238			104471			92923.3	132213	142739	127810	1571.53	1571.53	106043	1571.53	1571.53	94494.8	133785	144311	109449	45642.5	49151.2	1.16775	0.0344312	0.0319733	0.968877	0.0344312	0.0319733	0.863369	2.93114	2.93605	0.345094	2.24352	2.7007	0.0662777	1.17863
O15040	O15040	TCPR2_HUMAN	TECPR2	Tectonin beta-propeller repeat-containing protein 2	74597.4			76444.5			109349	107325	108935	76168.9	1571.53	1571.53	78016	1571.53	1571.53	110921	108897	110507	88368.5	37346.5	37883.2	0.861947	0.0420796	0.0414834	0.882849	0.0420796	0.0414834	1.2552	2.91584	2.91703	0.322137	2.36269	2.87468	0.0302819	1.51882
Q86VW0	Q86VW0	SESD1_HUMAN	SESTD1	SEC14 domain and spectrin repeat-containing protein 1	87053			93244.6			110517	126417	111107	88624.5	1571.53	1571.53	94816.1	1571.53	1571.53	112089	127989	112679	98509.7	43710.5	38607.2	0.899653	0.035953	0.0407055	0.962505	0.035953	0.0407055	1.13784	2.92809	2.91859	0.346388	2.32818	2.74874	0.0416732	1.38014
Q9BW66	Q9BW66	CINP_HUMAN	CINP	Cyclin-dependent kinase 2-interacting protein	123234			126581			181554	95338.5	121087	124806	1571.53	1571.53	128153	1571.53	1571.53	183126	96910	122659	145361	33351	41933.9	0.858589	0.0471207	0.0374763	0.881614	0.0471207	0.0374763	1.2598	2.90576	2.92505	0.32207	2.36353	2.8755	0.0299543	1.52354
Q17R89	Q17R89	RHG44_HUMAN	ARHGAP44	Rho GTPase-activating protein 44	143031			93126.9			83784.9	113477	161830	144603	1571.53	1571.53	94698.4	1571.53	1571.53	85356.4	115049	163402	108219	39397.2	55514.9	1.3362	0.0398893	0.0283082	0.875062	0.0398893	0.0283082	0.788737	2.92022	2.94338	0.31442	2.21745	2.81814	0.0682286	1.16603
P15884	P15884	ITF2_HUMAN	TCF4	Transcription factor 4	77182.4			52063.9			86411.8	104377	95895.1	78753.9	1571.53	1571.53	53635.4	1571.53	1571.53	87983.3	105949	97466.6	73457.6	36363.9	33536.6	1.0721	0.0432167	0.0468601	0.730155	0.0432167	0.0468601	1.19774	2.91357	2.90628	0.273411	2.3392	3.09687	0.0282918	1.54834
Q96H78	Q96H78	S2544_HUMAN	SLC25A44	Solute carrier family 25 member 44				93337			92626.9	118579	140396	1571.53	1571.53	1571.53	94908.5	1571.53	1571.53	94198.4	120151	141968	63559.5	41097.9	48370.2	0.0247253	0.0382386	0.0324895	1.49322	0.0382386	0.0324895	1.48205	2.92352	2.93502	0.521317	2.44686	2.2307	0.0482162	1.31681
Q14643	Q14643	ITPR1_HUMAN	ITPR1	Inositol 1,4,5-trisphosphate receptor type 1	62136.5			79160.2			67406.6	135912	142356	63708	1571.53	1571.53	80731.7	1571.53	1571.53	68978.1	137484	143928	71139.3	46875.5	49023.5	0.895539	0.0335255	0.0320565	1.13484	0.0335255	0.0320565	0.969621	2.93295	2.93589	0.400141	2.27949	2.51013	0.0665729	1.1767
Q8WYB5	Q8WYB5	KAT6B_HUMAN	KAT6B	Histone acetyltransferase KAT6B	102679			163812			84378.2	152519	208421	104251	1571.53	1571.53	165384	1571.53	1571.53	85949.7	154091	209993	118528	52411.2	71045.2	0.879544	0.0299845	0.0221201	1.39531	0.0299845	0.0221201	0.725143	2.94003	2.95576	0.482472	2.20698	2.19355	0.118576	0.926004
P51159	P51159	RB27A_HUMAN	RAB27A	Ras-related protein Rab-27A				170935			59086.1	205992	228600	1571.53	1571.53	1571.53	172507	1571.53	1571.53	60657.6	207564	230172	78245.2	70235.5	77771.5	0.0200846	0.0223751	0.0202069	2.20469	0.0223751	0.0202069	0.775225	2.95525	2.95959	0.749091	2.23002	1.57384	0.223494	0.650735
Q8NCP5	Q8NCP5	ZBT44_HUMAN	ZBTB44	Zinc finger and BTB domain-containing protein 44	150766			84998.6			81771.3	111017	152752	152338	1571.53	1571.53	86570.1	1571.53	1571.53	83342.8	112589	154324	107417	38577.2	52488.9	1.41819	0.0407372	0.0299402	0.805927	0.0407372	0.0299402	0.775882	2.91853	2.94012	0.292201	2.21151	2.92	0.0655387	1.1835
Q9UGI0	Q9UGI0	ZRAN1_HUMAN	ZRANB1	Ubiquitin thioesterase ZRANB1	217439			98782.7			73559.4	126452	172646	219011	1571.53	1571.53	100354	1571.53	1571.53	75130.9	128024	174218	131499	43722.2	59120.2	1.6655	0.0359434	0.0265819	0.763158	0.0359434	0.0265819	0.571344	2.92811	2.94684	0.275228	2.14876	2.96481	0.0857943	1.06654
Q7LG56	Q7LG56	RIR2B_HUMAN	RRM2B	Ribonucleoside-diphosphate reductase subunit M2 B	177875			360081			120133	232583	210313	179447	1571.53	1571.53	361653	1571.53	1571.53	121705	234155	211885	220935	79099.2	71675.9	0.812216	0.0198678	0.0219254	1.63692	0.0198678	0.0219254	0.550862	2.96026	2.95615	0.559572	2.15576	1.9458	0.173973	0.759517
P52630	P52630	STAT2_HUMAN	STAT2	Signal transducer and activator of transcription 2	127364			70747			104513	105889	104098	128936	1571.53	1571.53	72318.5	1571.53	1571.53	106085	107461	105670	102446	36867.9	36270.9	1.25857	0.0426259	0.0433275	0.705917	0.0426259	0.0433275	1.03551	2.91475	2.91335	0.263957	2.28787	3.11563	0.0381049	1.41902
Q7KYR7	Q7KYR7	BT2A1_HUMAN	BTN2A1	Butyrophilin subfamily 2 member A1	23792.8			222612			71335.8	203399	248156	25364.3	1571.53	1571.53	224184	1571.53	1571.53	72907.3	204971	249728	107485	69371.2	84290.2	0.23598	0.0226539	0.0186442	2.08572	0.0226539	0.0186442	0.678302	2.95469	2.96271	0.709005	2.19857	1.6327	0.220004	0.657569
Q15311	Q15311	RBP1_HUMAN	RALBP1	RalA-binding protein 1	143990			128886			119041	142983	122813	145562	1571.53	1571.53	130458	1571.53	1571.53	120613	144555	124385	132211	49232.5	42509.2	1.10098	0.0319205	0.0369691	0.986741	0.0319205	0.0369691	0.912276	2.93616	2.92606	0.351877	2.25817	2.68201	0.0625054	1.20408
P35226	P35226	BMI1_HUMAN	BMI1	Polycomb complex protein BMI-1	70614.5			99009.2			151837	84439.9	124930	72186	1571.53	1571.53	100581	1571.53	1571.53	153409	86011.4	126502	108725	29718.2	43214.9	0.663932	0.052881	0.0363654	0.925092	0.052881	0.0363654	1.41098	2.89424	2.92727	0.338113	2.41083	2.83395	0.0232748	1.63311
Q9BZB8	Q9BZB8	CPEB1_HUMAN	CPEB1	Cytoplasmic polyadenylation element-binding protein 1	54764.2			40767.2			76510.8	91268.2	95215	56335.7	1571.53	1571.53	42338.7	1571.53	1571.53	78082.3	92839.7	96786.5	58918.9	31994.3	33309.9	0.956157	0.049119	0.047179	0.718593	0.049119	0.047179	1.32525	2.90176	2.90564	0.27163	2.37755	3.12976	0.0211305	1.67509
Q49A88	Q49A88	CCD14_HUMAN	CCDC14	Coiled-coil domain-containing protein 14	172169			135424			130953	124211	134015	173741	1571.53	1571.53	136996	1571.53	1571.53	132525	125783	135587	147754	42975.2	46243.2	1.17588	0.0365682	0.0339839	0.92719	0.0365682	0.0339839	0.89693	2.92686	2.93203	0.332581	2.25194	2.75939	0.0604167	1.21884
Q86XA9	Q86XA9	HTR5A_HUMAN	HEATR5A	HEAT repeat-containing protein 5A	155135			90903.6			103987	109044	128961	156707	1571.53	1571.53	92475.1	1571.53	1571.53	105559	110616	130533	118247	37919.5	44558.5	1.32525	0.0414437	0.0352688	0.782052	0.0414437	0.0352688	0.892697	2.91711	2.92946	0.286255	2.24642	2.97226	0.0530265	1.27551
O15265	O15265	ATX7_HUMAN	ATXN7	Ataxin-7	82390.6			66907.3			104342	95477.7	107636	83962.1	1571.53	1571.53	68478.8	1571.53	1571.53	105914	97049.2	109208	86118.2	33397.4	37450.2	0.974964	0.0470553	0.0419631	0.795173	0.0470553	0.0419631	1.22986	2.90589	2.91607	0.29473	2.35061	2.99557	0.0285709	1.54408
Q53T94	Q53T94	TAF1B_HUMAN	TAF1B	TATA box-binding protein-associated factor RNA polymerase I subunit B	91049			81923.1			127345	102593	100020	92620.5	1571.53	1571.53	83494.6	1571.53	1571.53	128917	104165	101592	101677	35769.2	34911.5	0.910927	0.0439352	0.0450145	0.821173	0.0439352	0.0450145	1.2679	2.91213	2.90997	0.303374	2.36333	2.96165	0.0272708	1.5643
P55197	P55197	AF10_HUMAN	MLLT10	Protein AF-10	81974.4			39743.4			67188.5	111885	84905.2	83545.9	1571.53	1571.53	41314.9	1571.53	1571.53	68760	113457	86476.7	64540.3	38866.5	29873.3	1.29448	0.0404339	0.0526064	0.640142	0.0404339	0.0526064	1.06538	2.91913	2.89479	0.244394	2.2931	3.23002	0.0336562	1.47293
Q96DY7	Q96DY7	MTBP_HUMAN	MTBP	Mdm2-binding protein	93483.6			60391.1			88989.7	101653	105863	95055.1	1571.53	1571.53	61962.6	1571.53	1571.53	90561.2	103225	107435	82526.3	35455.9	36859.2	1.15182	0.0443234	0.0426359	0.750823	0.0443234	0.0426359	1.09736	2.91135	2.91473	0.279261	2.30781	3.04684	0.0354205	1.45075
Q9UM11	Q9UM11	FZR1_HUMAN	FZR1	Fizzy-related protein homolog	121767			47610.1			118511	65794.8	96780.3	123339	1571.53	1571.53	49181.6	1571.53	1571.53	120083	67366.3	98351.8	97534.2	23503.1	33831.6	1.26457	0.0668645	0.0464514	0.50425	0.0668645	0.0464514	1.23118	2.86627	2.9071	0.205855	2.33485	3.50363	0.0204152	1.69005
Q8N9V3	Q8N9V3	WSDU1_HUMAN	WDSUB1	WD repeat, SAM and U-box domain-containing protein 1	268753			168338			166748	131213	120849	270325	1571.53	1571.53	169910	1571.53	1571.53	168320	132785	122421	202851	45309.2	41854.5	1.33262	0.0346845	0.0375473	0.837607	0.0346845	0.0375473	0.829768	2.93063	2.92491	0.30328	2.22843	2.87731	0.0618759	1.20848
P17535	P17535	JUND_HUMAN	JUND	Transcription factor JunD	85380.5			79989.1			57615	155518	138150	86952	1571.53	1571.53	81560.6	1571.53	1571.53	59186.5	157090	139722	75899.7	53410.9	47621.5	1.14562	0.0294233	0.0330003	1.07458	0.0294233	0.0330003	0.779799	2.94115	2.934	0.379003	2.21832	2.54919	0.0827379	1.0823
O95825	O95825	QORL1_HUMAN	CRYZL1	Quinone oxidoreductase-like protein 1	320687			633240			231212	211619	201958	322259	1571.53	1571.53	634812	1571.53	1571.53	232784	213191	203530	396618	72111.2	68890.9	0.812516	0.0217931	0.0228118	1.60056	0.0217931	0.0228118	0.586921	2.95641	2.95438	0.548389	2.1659	1.9817	0.163404	0.786736
Q96FJ0	Q96FJ0	STALP_HUMAN	STAMBPL1	AMSH-like protease	71872			55473.7			67782.3	108533	116522	73443.5	1571.53	1571.53	57045.2	1571.53	1571.53	69353.8	110105	118094	66614.2	37749.2	40412.2	1.10252	0.0416307	0.0388874	0.856352	0.0416307	0.0388874	1.04113	2.91674	2.92223	0.31229	2.29336	2.87651	0.0440305	1.35625
Q9H8G1	Q9H8G1	ZN430_HUMAN	ZNF430	Zinc finger protein 430	34466.7			41445.7			92292.1	85979.8	81165.9	36038.2	1571.53	1571.53	43017.2	1571.53	1571.53	93863.6	87551.3	82737.4	57639.7	30231.5	28626.8	0.625233	0.0519831	0.0548969	0.746313	0.0519831	0.0548969	1.62845	2.89603	2.89021	0.284398	2.47156	3.11944	0.0104164	1.98228
Q5T2D3	Q5T2D3	OTUD3_HUMAN	OTUD3	OTU domain-containing protein 3	87656.9			66926.3			136269	80195.2	94288.1	89228.4	1571.53	1571.53	68497.8	1571.53	1571.53	137841	81766.7	95859.6	98522.3	28303.3	33000.9	0.905668	0.0555245	0.0476207	0.695252	0.0555245	0.0476207	1.39908	2.88895	2.90476	0.266132	2.3976	3.17137	0.0172156	1.76408
Q5TF21	Q5TF21	SOGA3_HUMAN	SOGA3	Protein SOGA3	39914.3			15348.2			87376.4	52940	53264.1	41485.8	1571.53	1571.53	16919.7	1571.53	1571.53	88947.9	54511.5	54835.6	49117.8	19218.2	19326.2	0.844619	0.0817728	0.0813157	0.344472	0.0817728	0.0813157	1.81091	2.83645	2.83737	0.169187	2.49491	3.8823	0.00275001	2.56067
P78381	P78381	S35A2_HUMAN	SLC35A2	UDP-galactose translocator	103003			206937			76227.8	214640	192824	104575	1571.53	1571.53	208509	1571.53	1571.53	77799.3	216212	194396	130294	73118.2	65846.2	0.802604	0.0214929	0.0238666	1.60029	0.0214929	0.0238666	0.597105	2.95701	2.95227	0.54855	2.1688	1.9832	0.161773	0.791095
Q96RK4	Q96RK4	BBS4_HUMAN	BBS4	Bardet-Biedl syndrome 4 protein	103665			107508			100747	123859	131469	105237	1571.53	1571.53	109080	1571.53	1571.53	102319	125431	133041	105545	42857.9	45394.5	0.997079	0.0366683	0.0346193	1.03349	0.0366683	0.0346193	0.969432	2.92666	2.93076	0.368259	2.27562	2.62747	0.0598951	1.22261
O75362	O75362	ZN217_HUMAN	ZNF217	Zinc finger protein 217	106144			81566.7			200292	86916.7	71232.2	107716	1571.53	1571.53	83138.2	1571.53	1571.53	201864	88488.2	72803.7	130906	30543.8	25315.6	0.822848	0.0514516	0.0620774	0.6351	0.0514516	0.0620774	1.54205	2.8971	2.87585	0.249543	2.43833	3.28853	0.0109376	1.96108
O60551	O60551	NMT2_HUMAN	NMT2	Glycylpeptide N-tetradecanoyltransferase 2	194971			306705			193995	161767	148950	196543	1571.53	1571.53	308277	1571.53	1571.53	195567	163339	150522	233462	55493.9	51221.5	0.841861	0.0283189	0.0306809	1.32046	0.0283189	0.0306809	0.837681	2.94336	2.93864	0.459819	2.23989	2.28429	0.0964698	1.01561
P43003	P43003;P48664	EAA1_HUMAN	SLC1A3	Excitatory amino acid transporter 1	214018			415486			158043	209536	191464	215590	1571.53	1571.53	417058	1571.53	1571.53	159615	211108	193036	264087	71416.9	65392.9	0.816357	0.022005	0.0240321	1.57924	0.022005	0.0240321	0.604401	2.95599	2.95194	0.54176	2.17078	2.00249	0.157924	0.801552
O75676	O75676	KS6A4_HUMAN	RPS6KA4	Ribosomal protein S6 kinase alpha-4	135776			95060			178275	91444.6	88181.3	137348	1571.53	1571.53	96631.5	1571.53	1571.53	179847	93016.1	89752.8	137942	32053.1	30965.3	0.995691	0.0490289	0.0507512	0.700524	0.0490289	0.0507512	1.30378	2.90194	2.8985	0.266768	2.36807	3.15006	0.0216429	1.66468
Q5T6C5	Q5T6C5	AT7L2_HUMAN	ATXN7L2	Ataxin-7-like protein 2	55532.5			32958			100132	78261.4	64402.6	57104	1571.53	1571.53	34529.5	1571.53	1571.53	101704	79832.9	65974.1	64445.7	27658.7	23039.1	0.88608	0.0568186	0.0682113	0.535793	0.0568186	0.0682113	1.57813	2.88636	2.86358	0.220274	2.44269	3.4711	0.0084677	2.07223
O15075	O15075	DCLK1_HUMAN	DCLK1	Serine/threonine-protein kinase DCLK1	76537.6			58504.6			119605	77938.9	94304.6	78109.1	1571.53	1571.53	60076.1	1571.53	1571.53	121177	79510.4	95876.1	86453.9	27551.2	33006.4	0.903477	0.0570403	0.0476127	0.694892	0.0570403	0.0476127	1.40163	2.88592	2.90477	0.266515	2.39744	3.16921	0.0170857	1.76737
O75570	O75570	RF1M_HUMAN	MTRF1	Peptide chain release factor 1, mitochondrial	117175			63129.7			113778	97622.7	85207.3	118747	1571.53	1571.53	64701.2	1571.53	1571.53	115350	99194.2	86778.8	99599.1	34112.4	29974	1.19225	0.046069	0.0524297	0.649617	0.046069	0.0524297	1.15814	2.90786	2.89514	0.249372	2.32038	3.21799	0.0280559	1.55198
Q00536	Q00536	CDK16_HUMAN	CDK16	Cyclin-dependent kinase 16	160917			225271			177859	139593	135505	162489	1571.53	1571.53	226843	1571.53	1571.53	179431	141165	137077	189587	48102.5	46739.9	0.857065	0.0326703	0.0336228	1.19651	0.0326703	0.0336228	0.946427	2.93466	2.93275	0.420934	2.27128	2.43184	0.0735066	1.13367
Q9HC44	Q9HC44	GPBL1_HUMAN	GPBP1L1	Vasculin-like protein 1	88402.3			64361			97256.4	98963.1	99819.3	89973.8	1571.53	1571.53	65932.5	1571.53	1571.53	98827.9	100535	101391	84911.4	34559.2	34844.6	1.05962	0.0454734	0.0451009	0.776486	0.0454734	0.0451009	1.16389	2.90905	2.9098	0.28902	2.32758	3.00959	0.0319286	1.49582
P36954	P36954	RPB9_HUMAN	POLR2I	DNA-directed RNA polymerase II subunit RPB9	311140			463557			200362	110645	311242	312712	1571.53	1571.53	465129	1571.53	1571.53	201934	112217	312814	326591	38453.2	105319	0.957501	0.0408685	0.0149216	1.42419	0.0408685	0.0149216	0.618307	2.91826	2.97016	0.493327	2.16891	2.13635	0.137569	0.861478
P37287	P37287	PIGA_HUMAN	PIGA	Phosphatidylinositol N-acetylglucosaminyltransferase subunit A	47917.1			153179			124420	121199	150853	49488.6	1571.53	1571.53	154751	1571.53	1571.53	125992	122771	152425	110077	41971.2	51855.9	0.449582	0.0374429	0.0303056	1.40584	0.0374429	0.0303056	1.14458	2.92511	2.93939	0.491196	2.33636	2.24989	0.0699619	1.15514
Q8NCW6	Q8NCW6	GLT11_HUMAN	GALNT11	Polypeptide N-acetylgalactosaminyltransferase 11	79933			95300			107373	99343.9	132469	81504.5	1571.53	1571.53	96871.5	1571.53	1571.53	108945	100915	134041	95773.5	34686.2	45727.9	0.851013	0.045307	0.0343669	1.01146	0.045307	0.0343669	1.13752	2.90939	2.93127	0.363713	2.32606	2.67702	0.0441483	1.35509
Q86Y37	Q86Y37	CACL1_HUMAN	CACUL1	CDK2-associated and cullin domain-containing protein 1				167296			73026.6	183935	183795	1571.53	1571.53	1571.53	168868	1571.53	1571.53	74598.1	185507	185367	81679.1	62883.2	62836.5	0.0192402	0.0249912	0.0250097	2.06745	0.0249912	0.0250097	0.913308	2.95002	2.94998	0.705818	2.2711	1.68603	0.178851	0.747509
Q14493	Q14493	SLBP_HUMAN	SLBP	Histone RNA hairpin-binding protein	125923			160213			194428	113789	107086	127495	1571.53	1571.53	161785	1571.53	1571.53	196000	115361	108658	161760	39501.2	37266.9	0.788173	0.0397842	0.0421695	1.00015	0.0397842	0.0421695	1.21167	2.92043	2.91566	0.360703	2.34925	2.70332	0.0381172	1.41888
Q9NSB8	Q9NSB8	HOME2_HUMAN	HOMER2	Homer protein homolog 2	197211			172424			193681	114025	115325	198783	1571.53	1571.53	173996	1571.53	1571.53	195253	115597	116897	189344	39579.9	40013.2	1.04985	0.0397052	0.0392752	0.918941	0.0397052	0.0392752	1.03121	2.92059	2.92145	0.33264	2.29108	2.78399	0.0478923	1.31973
O43516	O43516	WIPF1_HUMAN	WIPF1	WAS/WASL-interacting protein family member 1	100237			157242			94175.5	177049	139065	101809	1571.53	1571.53	158814	1571.53	1571.53	95747	178621	140637	118790	60587.9	47926.5	0.857048	0.025938	0.0327903	1.33693	0.025938	0.0327903	0.806021	2.94812	2.93442	0.465219	2.22952	2.26075	0.102039	0.991235
Q8TBZ3	Q8TBZ3	WDR20_HUMAN	WDR20	WD repeat-containing protein 20	136877			200246			162445	115519	157370	138449	1571.53	1571.53	201818	1571.53	1571.53	164017	117091	158942	168094	40077.9	54028.2	0.823637	0.0392118	0.0290871	1.20062	0.0392118	0.0290871	0.975742	2.92158	2.94183	0.422974	2.27971	2.43021	0.0707642	1.15019
Q9H6U8	Q9H6U8	ALG9_HUMAN	ALG9	Alpha-1,2-mannosyltransferase ALG9	145452			585668			54735.9	446923	349836	147024	1571.53	1571.53	587240	1571.53	1571.53	56307.4	448495	351408	263523	150546	118184	0.557914	0.0104388	0.0132973	2.22841	0.0104388	0.0132973	0.213671	2.97912	2.97341	0.750717	2.0554	1.45308	0.331124	0.480009
P35556	P35556	FBN2_HUMAN	FBN2	Fibrillin-2	150809			123744			171318	113063	93910.5	152381	1571.53	1571.53	125316	1571.53	1571.53	172890	114635	95482	150195	39259.2	32875	1.01455	0.0400295	0.047803	0.834351	0.0400295	0.047803	1.1511	2.91994	2.90439	0.307395	2.32514	2.91916	0.0349898	1.45606
Q8IWF2	Q8IWF2	FXRD2_HUMAN	FOXRED2	FAD-dependent oxidoreductase domain-containing protein 2	93789.1			111170			70930.3	159502	143910	95360.6	1571.53	1571.53	112742	1571.53	1571.53	72501.8	161074	145482	93534.7	54738.9	49541.5	1.01952	0.0287095	0.0317214	1.20534	0.0287095	0.0317214	0.775133	2.94258	2.93656	0.421925	2.21809	2.39426	0.0939131	1.02727
Q9HBI1	Q9HBI1;Q9NVD7	PARVB_HUMAN	PARVB	Beta-parvin	213981			276456			237953	123975	137640	215553	1571.53	1571.53	278028	1571.53	1571.53	239525	125547	139212	244368	42896.5	47451.5	0.882081	0.0366353	0.0331185	1.13774	0.0366353	0.0331185	0.980179	2.92673	2.93376	0.402498	2.28022	2.50212	0.0657459	1.18213
O14531	O14531	DPYL4_HUMAN	DPYSL4	Dihydropyrimidinase-related protein 4	210515			323448			165757	178626	160455	212087	1571.53	1571.53	325020	1571.53	1571.53	167329	180198	162027	234812	61113.5	55056.5	0.90322	0.0257148	0.0285438	1.38417	0.0257148	0.0285438	0.712608	2.94857	2.94291	0.479477	2.20136	2.19886	0.119237	0.92359
P55316	P55316	FOXG1_HUMAN	FOXG1	Forkhead box protein G1				72779.1			66696.6	122005	130601	1571.53	1571.53	1571.53	74350.6	1571.53	1571.53	68268.1	123577	132173	48063.4	42239.9	45105.2	0.0326969	0.0372048	0.0348413	1.54693	0.0372048	0.0348413	1.42038	2.92559	2.93032	0.539658	2.42543	2.16812	0.0569494	1.24451
Q96FK6	Q96FK6	WDR89_HUMAN	WDR89	WD repeat-containing protein 89				80195.7			71537.8	119421	136398	1571.53	1571.53	1571.53	81767.2	1571.53	1571.53	73109.3	120993	137970	52149.4	41378.5	47037.5	0.0301351	0.0379792	0.03341	1.56794	0.0379792	0.03341	1.40192	2.92404	2.93318	0.546444	2.41971	2.14669	0.0601661	1.22065
Q96AY2	Q96AY2	EME1_HUMAN	EME1	Crossover junction endonuclease EME1	102514			76068.1			129118	80832.8	105667	104086	1571.53	1571.53	77639.6	1571.53	1571.53	130690	82404.3	107239	104138	28515.8	36793.9	0.999494	0.0551107	0.0427116	0.745544	0.0551107	0.0427116	1.25496	2.88978	2.91458	0.281122	2.35311	3.0653	0.0254615	1.59412
Q15831	Q15831	STK11_HUMAN	STK11	Serine/threonine-protein kinase STK11							63341.6		226342	1571.53	1571.53	1571.53	1571.53	1571.53	1571.53	64913.1	1571.53	227914	22685.4	1571.53	77018.9	0.0692748	1	0.0204044	0.0692748	1	0.0204044	2.86145	1	2.95919	0.363226	2.27355	2.646	0.0551912	1.25813
Q96E14	Q96E14	RMI2_HUMAN	RMI2	RecQ-mediated genome instability protein 2	99647.4			134964			93574	142196	145885	101219	1571.53	1571.53	136536	1571.53	1571.53	95145.5	143768	147457	110967	48970.2	50199.9	0.912156	0.0320915	0.0313054	1.23042	0.0320915	0.0313054	0.857424	2.93582	2.93739	0.431272	2.24354	2.37911	0.0861687	1.06465
Q969K3	Q969K3	RNF34_HUMAN	RNF34	E3 ubiquitin-protein ligase RNF34	53851.6			101444			105340	158921	87084.8	55423.1	1571.53	1571.53	103016	1571.53	1571.53	106912	160493	88656.3	88450.1	54545.2	30599.8	0.626604	0.0288114	0.0513574	1.16467	0.0288114	0.0513574	1.20872	2.94238	2.89729	0.414948	2.34946	2.50133	0.0471681	1.32635
O00189	O00189	AP4M1_HUMAN	AP4M1	AP-4 complex subunit mu-1	153708			146873			111606	124889	150980	155280	1571.53	1571.53	148445	1571.53	1571.53	113178	126461	152552	138967	43201.2	51898.2	1.11738	0.0363769	0.0302809	1.0682	0.0363769	0.0302809	0.814419	2.92725	2.93944	0.378285	2.22703	2.55758	0.0783495	1.10596
Q8N6T7	Q8N6T7	SIR6_HUMAN	SIRT6	NAD-dependent protein deacylase sirtuin-6	61698.8			78321			124407	107305	83840.8	63270.3	1571.53	1571.53	79892.5	1571.53	1571.53	125979	108877	85412.3	89713.8	37339.9	29518.5	0.705246	0.0420871	0.0532387	0.890527	0.0420871	0.0532387	1.40423	2.91583	2.89352	0.328617	2.40453	2.87127	0.0223884	1.64998
Q99607	Q99607	ELF4_HUMAN	ELF4	ETS-related transcription factor Elf-4	82948.6			88306.2			78854.8	149389	106738	84520.1	1571.53	1571.53	89877.7	1571.53	1571.53	80426.3	150961	108310	84941.4	51367.9	37150.9	0.995041	0.0305935	0.0423012	1.05811	0.0305935	0.0423012	0.946845	2.93881	2.9154	0.377003	2.26702	2.58815	0.0636792	1.196
Q96QD8	Q96QD8	S38A2_HUMAN	SLC38A2	Sodium-coupled neutral amino acid symporter 2	209369			544531			100337	270476	285772	210941	1571.53	1571.53	546103	1571.53	1571.53	101909	272048	287344	286317	91730.2	96828.9	0.736737	0.017132	0.0162299	1.90733	0.017132	0.0162299	0.355929	2.96574	2.96754	0.646899	2.0964	1.6963	0.248633	0.604441
Q9UBF6	Q9UBF6	RBX2_HUMAN	RNF7	RING-box protein 2	240401			509809			293317	257249	96078.1	241973	1571.53	1571.53	511381	1571.53	1571.53	294889	258821	97649.6	349414	87321.2	33597.6	0.69251	0.0179971	0.046775	1.46354	0.0179971	0.046775	0.843952	2.96401	2.90645	0.509437	2.23814	2.13532	0.110185	0.957876
Q9BSU1	Q9BSU1	PHAF1_HUMAN	PHAF1	Phagosome assembly factor 1	107901			145221			101132	142077	143362	109473	1571.53	1571.53	146793	1571.53	1571.53	102704	143649	144934	119656	48930.5	49358.9	0.914892	0.0321175	0.0318388	1.22679	0.0321175	0.0318388	0.858322	2.93577	2.93632	0.430247	2.24347	2.38249	0.085767	1.06668
Q9NX74	Q9NX74	DUS2L_HUMAN	DUS2	tRNA-dihydrouridine(20) synthase [NAD(P)+]-like	100412			265913			99699.8	192584	196528	101984	1571.53	1571.53	267485	1571.53	1571.53	101271	194156	198100	156913	65766.2	67080.9	0.649936	0.0238956	0.0234273	1.70467	0.0238956	0.0234273	0.645397	2.95221	2.95315	0.583996	2.18358	1.90267	0.168057	0.774544
Q96PV7	Q96PV7	F193B_HUMAN	FAM193B	Protein FAM193B	102047			105116			144533	115835	88796.7	103619	1571.53	1571.53	106688	1571.53	1571.53	146105	117407	90368.2	118804	40183.2	31170.4	0.872184	0.039109	0.0504172	0.898016	0.039109	0.0504172	1.2298	2.92178	2.89917	0.329181	2.35025	2.83586	0.0323859	1.48964
P16260	P16260	GDC_HUMAN	SLC25A16	Solute carrier family 25 member 16	117063			111452			153669	76710.6	133483	118635	1571.53	1571.53	113024	1571.53	1571.53	155241	78282.1	135055	128966	27141.7	46065.9	0.919889	0.0579007	0.0341147	0.876381	0.0579007	0.0341147	1.20373	2.8842	2.93177	0.322799	2.3399	2.85774	0.0331834	1.47908
P42575	P42575	CASP2_HUMAN	CASP2	Caspase-2	157836			280800			180609	163836	134408	159408	1571.53	1571.53	282372	1571.53	1571.53	182181	165408	135980	207987	56183.5	46374.2	0.766432	0.0279713	0.0338879	1.35764	0.0279713	0.0338879	0.875925	2.94406	2.93222	0.473168	2.25074	2.24997	0.095307	1.02088
Q14689	Q14689	DIP2A_HUMAN	DIP2A	Disco-interacting protein 2 homolog A	78993.5			40273.8			83757.2	86170.8	79322.4	80565	1571.53	1571.53	41845.3	1571.53	1571.53	85328.7	87742.3	80893.9	69246.4	30295.1	28012.3	1.16346	0.0518739	0.0561012	0.604296	0.0518739	0.0561012	1.23225	2.89625	2.8878	0.237424	2.33877	3.30021	0.0226553	1.64483
Q86TI0	Q86TI0	TBCD1_HUMAN	TBC1D1	TBC1 domain family member 1	184435			215363			288684	77682.3	134314	186007	1571.53	1571.53	216935	1571.53	1571.53	290256	79253.8	135886	231066	27465.6	46342.9	0.804995	0.0572179	0.0339108	0.938844	0.0572179	0.0339108	1.25616	2.88556	2.93218	0.343324	2.35797	2.7799	0.0323971	1.48949
Q9H2E6	Q9H2E6	SEM6A_HUMAN	SEMA6A	Semaphorin-6A				16477.7			38357.3	67437.8	92496.3	1571.53	1571.53	1571.53	18049.2	1571.53	1571.53	39928.8	69009.3	94067.8	19849.9	24050.8	32403.6	0.0791706	0.0653419	0.0484984	0.909287	0.0653419	0.0484984	2.01154	2.86932	2.903	0.341043	2.59462	2.9275	0.00521129	2.28305
Q9P2L0	Q9P2L0	WDR35_HUMAN	WDR35	WD repeat-containing protein 35	141647			164696			191177	106784	112472	143219	1571.53	1571.53	166268	1571.53	1571.53	192749	108356	114044	167412	37166.2	39062.2	0.855488	0.0422837	0.0402314	0.993167	0.0422837	0.0402314	1.15135	2.91543	2.91954	0.358561	2.32877	2.69928	0.0421375	1.37533
Q8WY91	Q8WY91	THAP4_HUMAN	THAP4	Peroxynitrite isomerase THAP4	70620			53112.8			93593.4	95647	83063.4	72191.5	1571.53	1571.53	54684.3	1571.53	1571.53	95164.9	97218.5	84634.9	74013.6	33453.9	29259.3	0.975382	0.0469759	0.0537102	0.738842	0.0469759	0.0537102	1.28578	2.90605	2.89258	0.279843	2.36147	3.077	0.0235929	1.62722
Q9H8K7	Q9H8K7	PAAT_HUMAN	PAAT	ATPase PAAT				92376.3			73453.3	166970	104711	1571.53	1571.53	1571.53	93947.8	1571.53	1571.53	75024.8	168542	106283	56848.1	57228.2	36475.2	0.0276443	0.0274607	0.0430848	1.65261	0.0274607	0.0430848	1.31974	2.94508	2.91383	0.574386	2.39288	2.05866	0.0751202	1.12424
Q06190	Q06190;Q9Y5P8	P2R3A_HUMAN	PPP2R3A	Serine/threonine-protein phosphatase 2A regulatory subunit B'' subunit alpha	127262			109788			110324	120018	115483	128834	1571.53	1571.53	111360	1571.53	1571.53	111896	121590	117055	117363	41577.5	40065.9	1.09774	0.0377975	0.0392235	0.948848	0.0377975	0.0392235	0.953415	2.92441	2.92155	0.341956	2.26646	2.72856	0.0563385	1.24919
O14910	O14910	LIN7A_HUMAN	LIN7A	Protein lin-7 homolog A	260028			299162			132580	184655	170530	261600	1571.53	1571.53	300734	1571.53	1571.53	134152	186227	172102	232162	63123.2	58414.9	1.1268	0.0248962	0.0269028	1.29536	0.0248962	0.0269028	0.577837	2.95021	2.94619	0.449054	2.15808	2.26479	0.129228	0.888643
Q96AE7	Q96AE7	TTC17_HUMAN	TTC17	Tetratricopeptide repeat protein 17	99093.5			63867.6			105951	88537.2	94732.5	100665	1571.53	1571.53	65439.1	1571.53	1571.53	107523	90108.7	96304	91208.9	31083.9	33149	1.10368	0.0505575	0.0474079	0.717464	0.0505575	0.0474079	1.17886	2.89889	2.90518	0.27181	2.32764	3.0982	0.0289208	1.53879
Q9NRY2	Q9NRY2	SOSSC_HUMAN	INIP	SOSS complex subunit C	186308			197254			231534	137574	85655.8	187880	1571.53	1571.53	198826	1571.53	1571.53	233106	139146	87227.3	206604	47429.5	30123.5	0.909372	0.0331339	0.0521695	0.962353	0.0331339	0.0521695	1.12827	2.93373	2.89566	0.349219	2.31922	2.73144	0.0423519	1.37313
Q9BRX5	Q9BRX5	PSF3_HUMAN	GINS3	DNA replication complex GINS protein PSF3	293047	655656		725586			131903	276705	276916	294619	657228	1571.53	727158	1571.53	1571.53	133475	278277	278488	385084	312359	93876.9	0.765077	2.10408	0.0167403	1.88831	0.00503116	0.0167403	0.346612	0.890888	2.96652	0.636694	1.40134	1.13813	0.492872	0.307266
Q8NBZ7	Q8NBZ7	UXS1_HUMAN	UXS1	UDP-glucuronic acid decarboxylase 1	75143.4			81307.7			80899	109734	126477	76714.9	1571.53	1571.53	82879.2	1571.53	1571.53	82470.5	111306	128049	80688.2	38149.5	43730.5	0.950757	0.0411938	0.0359366	1.02715	0.0411938	0.0359366	1.02209	2.91761	2.92813	0.368095	2.28928	2.63674	0.0546535	1.26238
Q8N1G1	Q8N1G1	REXO1_HUMAN	REXO1	RNA exonuclease 1 homolog				27578.3			82629.2	66533.1	70066.7	1571.53	1571.53	1571.53	29149.8	1571.53	1571.53	84200.7	68104.6	71638.2	38307.4	23749.2	24927.1	0.0410241	0.0661716	0.0630449	0.760946	0.0661716	0.0630449	2.19803	2.86766	2.87391	0.296721	2.64653	3.15693	0.00189128	2.72324
Q9UHC7	Q9UHC7	MKRN1_HUMAN	MKRN1	E3 ubiquitin-protein ligase makorin-1	193345			150471			196132	104546	100497	194917	1571.53	1571.53	152043	1571.53	1571.53	197704	106118	102069	181554	36420.2	35070.5	1.0736	0.0431498	0.0448104	0.83745	0.0431498	0.0448104	1.08895	2.9137	2.91038	0.30847	2.30434	2.90115	0.0394937	1.40347
P55082	P55082	MFAP3_HUMAN	MFAP3	Microfibril-associated glycoprotein 3				136687			76257.5	169153	144218	1571.53	1571.53	1571.53	138259	1571.53	1571.53	77829	170725	145790	72553	57955.9	49644.2	0.0216604	0.0271159	0.0316558	1.90562	0.0271159	0.0316558	1.07272	2.94577	2.93669	0.654797	2.31839	1.824	0.132549	0.877624
Q8WUF8	Q8WUF8	F172A_HUMAN	FAM172A	Cotranscriptional regulator FAM172A	268437			213769			134999	150046	143707	270009	1571.53	1571.53	215341	1571.53	1571.53	136571	151618	145279	207307	51586.9	49473.9	1.30246	0.0304637	0.0317648	1.03875	0.0304637	0.0317648	0.658785	2.93907	2.93647	0.366994	2.17811	2.56925	0.0946936	1.02368
O75820	O75820	ZN189_HUMAN	ZNF189	Zinc finger protein 189	123870			97178.8			115338	103586	110622	125442	1571.53	1571.53	98750.3	1571.53	1571.53	116910	105158	112194	113700	36100.2	38445.5	1.10326	0.0435323	0.0408767	0.868513	0.0435323	0.0408767	1.02822	2.91294	2.91825	0.317641	2.28647	2.84765	0.0456172	1.34087
P29597	P29597	TYK2_HUMAN	TYK2	Non-receptor tyrosine-protein kinase TYK2	134983			144536			129444	119703	126730	136555	1571.53	1571.53	146108	1571.53	1571.53	131016	121275	128302	137893	41472.5	43814.9	0.990297	0.0378932	0.0358674	1.05958	0.0378932	0.0358674	0.950128	2.92421	2.92827	0.377779	2.26754	2.58551	0.0634462	1.19759
Q96BU1	Q96BU1	S1PBP_HUMAN	S100PBP	S100P-binding protein	70005.3			61329.2			95667.8	96085.3	90622.4	71576.8	1571.53	1571.53	62900.7	1571.53	1571.53	97239.3	97656.8	92193.9	77239	33600	31779	0.926693	0.0467716	0.0494517	0.814365	0.0467716	0.0494517	1.25894	2.90646	2.9011	0.30353	2.3555	2.95612	0.0274668	1.56119
Q96Q07	Q96Q07	BTBD9_HUMAN	BTBD9	BTB/POZ domain-containing protein 9	258506			191138			146377	161869	109123	260078	1571.53	1571.53	192710	1571.53	1571.53	147949	163441	110695	200245	55527.9	37945.9	1.2988	0.0283016	0.0414149	0.962368	0.0283016	0.0414149	0.738837	2.9434	2.91717	0.344028	2.1998	2.67677	0.0794283	1.10002
Q9C0B7	Q9C0B7	TNG6_HUMAN	TANGO6	Transport and Golgi organization protein 6 homolog	86283.5			159839			139729	114619	134850	87855	1571.53	1571.53	161411	1571.53	1571.53	141301	116191	136422	130189	39777.9	46521.5	0.674828	0.0395075	0.0337806	1.23982	0.0395075	0.0337806	1.08535	2.92098	2.93244	0.437703	2.31293	2.4017	0.0628005	1.20204
P49137	P49137	MAPK2_HUMAN	MAPKAPK2	MAP kinase-activated protein kinase 2				211960			89708.3	171950	184758	1571.53	1571.53	1571.53	213532	1571.53	1571.53	91279.8	173522	186330	102128	58888.2	63157.5	0.0153879	0.0266866	0.0248826	2.09083	0.0266866	0.0248826	0.893782	2.94663	2.95023	0.714133	2.26355	1.66432	0.185799	0.730956
O15315	O15315	RA51B_HUMAN	RAD51B	DNA repair protein RAD51 homolog 2	119879			124389			145995	96184.7	119024	121451	1571.53	1571.53	125961	1571.53	1571.53	147567	97756.2	120596	131659	33633.1	41246.2	0.922461	0.0467256	0.0381011	0.956717	0.0467256	0.0381011	1.12082	2.90655	2.9238	0.347181	2.31706	2.73853	0.0426276	1.37031
Q8IWU2	Q8IWU2	LMTK2_HUMAN	LMTK2	Serine/threonine-protein kinase LMTK2	97621			53152.5			42293.9	118537	141828	99192.5	1571.53	1571.53	54724	1571.53	1571.53	43865.4	120109	143400	65927.3	41083.9	48847.5	1.50457	0.0382516	0.032172	0.830066	0.0382516	0.032172	0.66536	2.9235	2.93566	0.300163	2.17484	2.85709	0.0790641	1.10202
Q96AQ6	Q96AQ6	PBIP1_HUMAN	PBXIP1	Pre-B-cell leukemia transcription factor-interacting protein 1	123149			128908			86126.2	136493	146400	124721	1571.53	1571.53	130480	1571.53	1571.53	87697.7	138065	147972	114299	47069.2	50371.5	1.09118	0.0333876	0.0311987	1.14156	0.0333876	0.0311987	0.767264	2.93322	2.9376	0.402049	2.2127	2.46036	0.0895735	1.04782
[truncated: 7,055 more rows]
