# Supplementary material for: BOD1L mediates chromatin binding and non-canonical function of H3K4 methyltransferase SETD1A
Source: Nucleic Acids Res. 2024 Jul 11;52(16):9463–80. doi: 10.1093/nar/gkae605 (PMC11381347; doi:10.1093/nar/gkae605)
Supplement: gkae605_Supplemental_Files [file gkae605_supplemental_files.zip › Hoshii T_SETD1A-BOD1L_TableS2_Oligonucleotides.xlsx]

## Sheet: Oligonucleotides
Table S2. Oligonucleotides
PCR Primer
Name	Primer sequence	Purpose
BOD1L-RT-fwd	ACAACGCAGAAGCCATAAGC	Human BOD1L mRNA expression
BOD1L-RT-rev	TGCCTTTCTTCCTCTTCAACCT	Human BOD1L mRNA expression
GAPDH-RT-fwd	TCATCAGCAATGCCTCCTGC	Human GAPDH mRNA expression
GAPDH-RT-rev	GATGGCATGGACTGTGGTCA	Human GAPDH mRNA expression
Bod1l-RT-fwd	ATTGGAACTGTCGACTGGCT	Mouse Bod1l mRNA expression
Bod1l-RT-rev	GCCGCTACAACTCCATGACT	Mouse Bod1l mRNA expression
Gapdh-RT-fwd	AACTTTGGCATTGTGGAAGGG	Mouse Gapdh mRNA expression
Gapdh-RT-rev	CACATTGGGGGTAGGAACACG	Mouse Gapdh mRNA expression
COX15-RT-fwd	GCTTGTGGACCTCACTGTCA	Human COX15 mRNA expression
COX15-RT-rev	AGACCTGCTGTTCCATGAGC	Human COX15 mRNA expression
SETD1A-RT-fwd	TTTGAGGATGTGGCACCTACAG	Human SETD1A mRNA expression
SETD1A-RT-rev	CAGAAGAGCATGGAGAAGCCT	Human SETD1A mRNA expression
INTS2-RT-fwd	GGTGTCTGAGTCCAACGGAG	Human INTS2 mRNA expression
INTS2-RT-rev	GAGCAAGGAAGGGAGCTCTG	Human INTS2 mRNA expression
HBB-TSS-fwd	CAGGGTGAGGTCTAAGTGATGA	ChIP-qPCR for HBB TSS
HBB-TSS-rev	TTGAAGTCCAACTCCTAAGCCA	ChIP-qPCR for HBB TSS
CD22-TSS-fwd	CTTGAGCATCCTCCTTGCCA	ChIP-qPCR for CD22 TSS
CD22-TSS-rev	TCCCTCCTGGGCATCCAATA	ChIP-qPCR for CD22 TSS
COX15-TSS-fwd	CTCCGCGCTCGACAATTAAC	ChIP-qPCR for COX15 TSS
COX15-TSS-rev	CACACGAGGATGCCAGTACC	ChIP-qPCR for COX15 TSS
COX15-GB-fwd	GGTGAGTTAGAAACCTGGCACT	ChIP-qPCR for COX15 gene body
COX15-GB-rev	AGGAAGTAGAGCACTGTAATGGC	ChIP-qPCR for COX15 gene body
sgRNAs
Name	sgRNA sequence (w/o PAM)	Purpose
sgAAVS_2	GGGGCCACTAGGGACAGGAT	Negative Control
sgAAVS_3	AGAGCCACATTAACCGGCCC	Negative Control
sgCCR5_251	GCAGCATAGTGAGCCCAGAA	Negative Control
sgCCR5_312	CAATGTGTCAACTCTTGACA	Negative Control
sgPOLR2A	TCAACGTTGTATGCTCCAGA	Positive Control
sgPCNA	GCTGGAGCTAATATCCCAGC	Positive Control
sgBOD1L_194	GGAACTGGTCGAAGAGCCCC	Human BOD1L knockout
sgBOD1L_243	CCGACGTGGACACCAAGGTT	Human BOD1L knockout
sgBOD1L_368	CTATCTCTGAGACTTACTTG	Human BOD1L knockout
sgBOD1L_437	CTACCTGAGGTCTGAATGTG	Human BOD1L knockout
sgBod1l_226	CCGCACCTTGGTGTCCACAT	Mouse Bod1l knockout
sgBod1l_487	GGCCACATTGAATCACAAAG	Mouse Bod1l knockout
sgRBBP5-1	TCTTACCATAAAGAACACAC	Human RBBP5 knockout
sgRBBP5-2	GATGCTATGATGGGTCGAAC	Human RBBP5 knockout
sgASH2L-1	GCTCTACCTCACCCAACTGT	Human ASH2L knockout
sgASH2L-2	TCAGGTTGGCCAAAGCACTA	Human ASH2L knockout
sgASH2L-3	TTACATACCTCGATCATGTA	Human ASH2L knockout
sgASH2L-4	TCCCCCTCATGGCTACCCAT	Human ASH2L knockout
sgWDR5-1	TGACGAAAGCGTGAGGATAT	Human WDR5 knockout
sgWDR5-2	ATCTGACGACCAGGCTACAT	Human WDR5 knockout
sgWDR5-3	ATAGCTACTTGAAACTATCA	Human WDR5 knockout
sgWDR5-4	GAGACAATAAGGTTGGACTG	Human WDR5 knockout
sgCXXC1-1	TCTTCTGTGTCGCTCATCCA	Human CXXC1 knockout
sgCXXC1-2	AGAAGGAGGAGCGATACAAG	Human CXXC1 knockout
sgCXXC1-3	ACAGTCATCTGAGCAATACT	Human CXXC1 knockout
sgCXXC1-4	GGTGTGACAACTGCAATGAG	Human CXXC1 knockout
sgDPY30-1	GATGCTGGAGGGACAAACGC	Human DPY30 knockout
sgDPY30-2	TGATCCAGGTAGGCACGAGT	Human DPY30 knockout
sgDPY30-3	CATGGAGCCAGAGCAGATGC	Human DPY30 knockout
sgDPY30-4	TAGGCACAACTGTCTGATCC	Human DPY30 knockout
sgBOD1_188	GGAAGCTGTCAAAAAGGCCC	Human BOD1 knockout
sgBOD1_363	TGTTTGTCTCCACAAGGTCA	Human BOD1 knockout
sgCD22	CCAAGCAGCACCGTGATCTG	Human CD22 activation
sgE2F4-1	CCCTAGCTGTACGCCAGAAG	Human E2F4 knockout
sgE2F4-2	GATGTCCTCATGAGTGACGT	Human E2F4 knockout
sgE2F6-1	CTTGTCAGATCTGCTCCCGG	Human E2F6 knockout
sgE2F6-2	TGATGGGGTCTCGGCACCGA	Human E2F6 knockout
sgSETD1A	AAGAGCATGGAGAAGCCTGC	Human SETD1A knockout
sgRNAs (for CRISPR-tiling)
Name	sgRNA sequence (w/o PAM)	Purpose
NonTargetingControlGuideForHuman_0001	ACGGAGGCTAAGCGTCGCAA	Non-targeting Control
NonTargetingControlGuideForHuman_0002	CGCTTCCGCGGCCCGTTCAA	Non-targeting Control
NonTargetingControlGuideForHuman_0003	ATCGTTTCCGCTTAACGGCG	Non-targeting Control
NonTargetingControlGuideForHuman_0004	GTAGGCGCGCCGCTCTCTAC	Non-targeting Control
NonTargetingControlGuideForHuman_0005	CCATATCGGGGCGAGACATG	Non-targeting Control
NonTargetingControlGuideForHuman_0006	TACTAACGCCGCTCCTACAG	Non-targeting Control
NonTargetingControlGuideForHuman_0007	TGAGGATCATGTCGAGCGCC	Non-targeting Control
NonTargetingControlGuideForHuman_0008	GGGCCCGCATAGGATATCGC	Non-targeting Control
NonTargetingControlGuideForHuman_0009	TAGACAACCGCGGAGAATGC	Non-targeting Control
NonTargetingControlGuideForHuman_0010	ACGGGCGGCTATCGCTGACT	Non-targeting Control
NonTargetingControlGuideForHuman_0011	CGCGGAAATTTTACCGACGA	Non-targeting Control
NonTargetingControlGuideForHuman_0012	CTTACAATCGTCGGTCCAAT	Non-targeting Control
NonTargetingControlGuideForHuman_0013	GCGTGCGTCCCGGGTTACCC	Non-targeting Control
NonTargetingControlGuideForHuman_0014	CGGAGTAACAAGCGGACGGA	Non-targeting Control
NonTargetingControlGuideForHuman_0015	CGAGTGTTATACGCACCGTT	Non-targeting Control
NonTargetingControlGuideForHuman_0016	CGACTAACCGGAAACTTTTT	Non-targeting Control
NonTargetingControlGuideForHuman_0017	CAACGGGTTCTCCCGGCTAC	Non-targeting Control
NonTargetingControlGuideForHuman_0018	CAGGAGTCGCCGATACGCGT	Non-targeting Control
NonTargetingControlGuideForHuman_0019	TTCACGTCGTCTCGCGACCA	Non-targeting Control
NonTargetingControlGuideForHuman_0020	GTGTCGGATTCCGCCGCTTA	Non-targeting Control
NonTargetingControlGuideForHuman_0021	CACGAACTCACACCGCGCGA	Non-targeting Control
NonTargetingControlGuideForHuman_0022	CGCTAGTACGCTCCTCTATA	Non-targeting Control
NonTargetingControlGuideForHuman_0023	TCGCGCTTGGGTTATACGCT	Non-targeting Control
NonTargetingControlGuideForHuman_0024	CTATCTCGAGTGGTAATGCG	Non-targeting Control
NonTargetingControlGuideForHuman_0025	AATCGACTCGAACTTCGTGT	Non-targeting Control
NonTargetingControlGuideForHuman_0026	CCCGATGGACTATACCGAAC	Non-targeting Control
NonTargetingControlGuideForHuman_0027	ACGTTCGAGTACGACCAGCT	Non-targeting Control
NonTargetingControlGuideForHuman_0028	CGCGACGACTCAACCTAGTC	Non-targeting Control
NonTargetingControlGuideForHuman_0029	GGTCACCGATCGAGAGCTAG	Non-targeting Control
NonTargetingControlGuideForHuman_0030	CTCAACCGACCGTATGGTCA	Non-targeting Control
NonTargetingControlGuideForHuman_0031	CGTATTCGACTCTCAACGCG	Non-targeting Control
NonTargetingControlGuideForHuman_0032	CTAGCCGCCCAGATCGAGCC	Non-targeting Control
NonTargetingControlGuideForHuman_0033	GAATCGACCGACACTAATGT	Non-targeting Control
NonTargetingControlGuideForHuman_0034	ACTTCAGTTCGGCGTAGTCA	Non-targeting Control
NonTargetingControlGuideForHuman_0035	GTGCGATGTCGCTTCAACGT	Non-targeting Control
NonTargetingControlGuideForHuman_0036	CGCCTAATTTCCGGATCAAT	Non-targeting Control
NonTargetingControlGuideForHuman_0037	CGTGGCCGGAACCGTCATAG	Non-targeting Control
NonTargetingControlGuideForHuman_0038	ACCCTCCGAATCGTAACGGA	Non-targeting Control
NonTargetingControlGuideForHuman_0039	AAACGGTACGACAGCGTGTG	Non-targeting Control
NonTargetingControlGuideForHuman_0040	ACATAGTCGACGGCTCGATT	Non-targeting Control
NonTargetingControlGuideForHuman_0041	GATGGCGCTTCAGTCGTCGG	Non-targeting Control
NonTargetingControlGuideForHuman_0042	ATAATCCGGAAACGCTCGAC	Non-targeting Control
NonTargetingControlGuideForHuman_0043	CGCCGGGCTGACAATTAACG	Non-targeting Control
NonTargetingControlGuideForHuman_0044	CGTCGCCATATGCCGGTGGC	Non-targeting Control
NonTargetingControlGuideForHuman_0045	CGGGCCTATAACACCATCGA	Non-targeting Control
NonTargetingControlGuideForHuman_0046	CGCCGTTCCGAGATACTTGA	Non-targeting Control
NonTargetingControlGuideForHuman_0047	CGGGACGTCGCGAAAATGTA	Non-targeting Control
NonTargetingControlGuideForHuman_0048	TCGGCATACGGGACACACGC	Non-targeting Control
NonTargetingControlGuideForHuman_0049	AGCTCCATCGCCGCGATAAT	Non-targeting Control
NonTargetingControlGuideForHuman_0050	ATCGTATCATCAGCTAGCGC	Non-targeting Control
NonTargetingControlGuideForHuman_0051	TCGATCGAGGTTGCATTCGG	Non-targeting Control
NonTargetingControlGuideForHuman_0052	CTCGACAGTTCGTCCCGAGC	Non-targeting Control
NonTargetingControlGuideForHuman_0053	CGGTAGTATTAATCGCTGAC	Non-targeting Control
NonTargetingControlGuideForHuman_0054	TGAACGCGTGTTTCCTTGCA	Non-targeting Control
NonTargetingControlGuideForHuman_0055	CGACGCTAGGTAACGTAGAG	Non-targeting Control
NonTargetingControlGuideForHuman_0056	CATTGTTGAGCGGGCGCGCT	Non-targeting Control
NonTargetingControlGuideForHuman_0057	CCGCTATTGAAACCGCCCAC	Non-targeting Control
NonTargetingControlGuideForHuman_0058	AGACACGTCACCGGTCAAAA	Non-targeting Control
NonTargetingControlGuideForHuman_0059	TTTACGATCTAGCGGCGTAG	Non-targeting Control
NonTargetingControlGuideForHuman_0060	TTCGCACGATTGCACCTTGG	Non-targeting Control
NonTargetingControlGuideForHuman_0061	GGTTAGAGACTAGGCGCGCG	Non-targeting Control
NonTargetingControlGuideForHuman_0062	CCTCCGTGCTAACGCGGACG	Non-targeting Control
NonTargetingControlGuideForHuman_0063	TTATCGCGTAGTGCTGACGT	Non-targeting Control
NonTargetingControlGuideForHuman_0064	TACGCTTGCGTTTAGCGTCC	Non-targeting Control
NonTargetingControlGuideForHuman_0065	CGCGGCCCACGCGTCATCGC	Non-targeting Control
NonTargetingControlGuideForHuman_0066	AGCTCGCCATGTCGGTTCTC	Non-targeting Control
NonTargetingControlGuideForHuman_0067	AACTAGCCCGAGCAGCTTCG	Non-targeting Control
NonTargetingControlGuideForHuman_0068	CGCAAGGTGTCGGTAACCCT	Non-targeting Control
NonTargetingControlGuideForHuman_0069	CTTCGACGCCATCGTGCTCA	Non-targeting Control
NonTargetingControlGuideForHuman_0070	TCCTGGATACCGCGTGGTTA	Non-targeting Control
NonTargetingControlGuideForHuman_0071	ATAGCCGCCGCTCATTACTT	Non-targeting Control
NonTargetingControlGuideForHuman_0072	GTCGTCCGGGATTACAAAAT	Non-targeting Control
NonTargetingControlGuideForHuman_0073	TAATGCTGCACACGCCGAAT	Non-targeting Control
NonTargetingControlGuideForHuman_0074	TATCGCTTCCGATTAGTCCG	Non-targeting Control
NonTargetingControlGuideForHuman_0075	GTACCATACCGCGTACCCTT	Non-targeting Control
NonTargetingControlGuideForHuman_0076	TAAGATCCGCGGGTGGCAAC	Non-targeting Control
NonTargetingControlGuideForHuman_0077	GTAGACGTCGTGAGCTTCAC	Non-targeting Control
NonTargetingControlGuideForHuman_0078	TCGCGGACATAGGGCTCTAA	Non-targeting Control
NonTargetingControlGuideForHuman_0079	AGCGCAGATAGCGCGTATCA	Non-targeting Control
NonTargetingControlGuideForHuman_0080	GTTCGCTTCGTAACGAGGAA	Non-targeting Control
NonTargetingControlGuideForHuman_0081	GACCCCCGATAACTTTTGAC	Non-targeting Control
NonTargetingControlGuideForHuman_0082	ACGTCCATACTGTCGGCTAC	Non-targeting Control
NonTargetingControlGuideForHuman_0083	GTACCATTGCCGGCTCCCTA	Non-targeting Control
NonTargetingControlGuideForHuman_0084	TGGTTCCGTAGGTCGGTATA	Non-targeting Control
NonTargetingControlGuideForHuman_0085	TCTGGCTTGACACGACCGTT	Non-targeting Control
NonTargetingControlGuideForHuman_0086	CGCTAGGTCCGGTAAGTGCG	Non-targeting Control
NonTargetingControlGuideForHuman_0087	AGCACGTAATGTCCGTGGAT	Non-targeting Control
NonTargetingControlGuideForHuman_0088	AAGGCGCGCGAATGTGGCAG	Non-targeting Control
NonTargetingControlGuideForHuman_0089	ACTGCGGAGCGCCCAATATC	Non-targeting Control
NonTargetingControlGuideForHuman_0090	CGTCGAGTGCTCGAACTCCA	Non-targeting Control
NonTargetingControlGuideForHuman_0091	TCGCAGCGGCGTGGGATCGG	Non-targeting Control
NonTargetingControlGuideForHuman_0092	ATCTGTCCTAATTCGGATCG	Non-targeting Control
NonTargetingControlGuideForHuman_0093	TGCGGCGTAATGCTTGAAAG	Non-targeting Control
NonTargetingControlGuideForHuman_0094	CGAACTTAATCCCGTGGCAA	Non-targeting Control
NonTargetingControlGuideForHuman_0095	GCCGTGTTGCTGGATACGCC	Non-targeting Control
NonTargetingControlGuideForHuman_0096	TACCCTCCGGATACGGACTG	Non-targeting Control
NonTargetingControlGuideForHuman_0097	CCGTTGGACTATGGCGGGTC	Non-targeting Control
NonTargetingControlGuideForHuman_0098	GTACGGGGCGATCATCCACA	Non-targeting Control
NonTargetingControlGuideForHuman_0099	AAGAGTAGTAGACGCCCGGG	Non-targeting Control
NonTargetingControlGuideForHuman_0100	AAGAGCGAATCGATTTCGTG	Non-targeting Control
NonTargetingControlGuideForHuman_0101	CGGCTCGTTCTACGCACTGA	Non-targeting Control
NonTargetingControlGuideForHuman_0102	TCCAGCGCGAGCTTACTCGT	Non-targeting Control
NonTargetingControlGuideForHuman_0103	GGAGTGGTCCCGTACGCAAC	Non-targeting Control
NonTargetingControlGuideForHuman_0104	CAAGACCTTATCGTGCAGCG	Non-targeting Control
NonTargetingControlGuideForHuman_0105	ACGTCGTTTAGCACCCGGCT	Non-targeting Control
NonTargetingControlGuideForHuman_0106	TTTCAGGCTACGGGCGCGGG	Non-targeting Control
NonTargetingControlGuideForHuman_0107	CAATCGGCGACGTTTTAAAT	Non-targeting Control
NonTargetingControlGuideForHuman_0108	GTACCCCTATGGCCGTTCTA	Non-targeting Control
NonTargetingControlGuideForHuman_0109	TACCCACGCGTATTCCATCT	Non-targeting Control
NonTargetingControlGuideForHuman_0110	CTTGTTGCGTATACGAGACT	Non-targeting Control
NonTargetingControlGuideForHuman_0111	GAACGCCGCTCAAGTTGATA	Non-targeting Control
NonTargetingControlGuideForHuman_0112	CGCAGTACGTATAGACTTAA	Non-targeting Control
NonTargetingControlGuideForHuman_0113	GCGAACCCCGTAGCCAGGCT	Non-targeting Control
NonTargetingControlGuideForHuman_0114	CCTCGGGCGTAAATACTCAT	Non-targeting Control
NonTargetingControlGuideForHuman_0115	AGGGCACCCGGTTCATACGC	Non-targeting Control
NonTargetingControlGuideForHuman_0116	CACGGCCTAACTTGCTGATA	Non-targeting Control
NonTargetingControlGuideForHuman_0117	CCGGGAGATTAACGTTAATT	Non-targeting Control
NonTargetingControlGuideForHuman_0118	ATCTCGGGTCGACTGCGGAT	Non-targeting Control
NonTargetingControlGuideForHuman_0119	CGCCGGGACCGTTAGGGAAT	Non-targeting Control
NonTargetingControlGuideForHuman_0120	GCAAACCCGAGTGACACGTC	Non-targeting Control
NonTargetingControlGuideForHuman_0121	GTGCGTGAGTATTAACGCTC	Non-targeting Control
NonTargetingControlGuideForHuman_0122	GCTTAACCTATCCGCCAGTA	Non-targeting Control
NonTargetingControlGuideForHuman_0123	TGGCCACGAATTCCGCCGCC	Non-targeting Control
NonTargetingControlGuideForHuman_0124	GTAAGGCCCGCGTACGAGCT	Non-targeting Control
NonTargetingControlGuideForHuman_0125	CTCCTTACGTCGGGCATTAA	Non-targeting Control
NonTargetingControlGuideForHuman_0126	ATTCCTTCGGCGCTCTGCGT	Non-targeting Control
NonTargetingControlGuideForHuman_0127	ATGCGCTTTAATCGCCGTTC	Non-targeting Control
NonTargetingControlGuideForHuman_0128	TTAGCCCTCGATTGGTTGCG	Non-targeting Control
NonTargetingControlGuideForHuman_0129	AACGCTGTCGTACGTGTATA	Non-targeting Control
NonTargetingControlGuideForHuman_0130	TAACGCGCATATCTGAACAC	Non-targeting Control
NonTargetingControlGuideForHuman_0131	CGCTAGGTTATTTCGTGGCC	Non-targeting Control
NonTargetingControlGuideForHuman_0132	AATATTTGGCTCGGCTGCGC	Non-targeting Control
NonTargetingControlGuideForHuman_0133	CAATATCGGGTGCTACAGGA	Non-targeting Control
NonTargetingControlGuideForHuman_0134	CGGCCGCATCCTGTTATATT	Non-targeting Control
NonTargetingControlGuideForHuman_0135	CTGGATCGCCCGCAGAAATA	Non-targeting Control
NonTargetingControlGuideForHuman_0136	ATTAGCACGGCGACCTTCTA	Non-targeting Control
NonTargetingControlGuideForHuman_0137	TGGAAATCGACTGTGCGCTT	Non-targeting Control
NonTargetingControlGuideForHuman_0138	ATTAGCCGTTGCCATATCAA	Non-targeting Control
NonTargetingControlGuideForHuman_0139	ACCCGATAATAGCTACTGGT	Non-targeting Control
NonTargetingControlGuideForHuman_0140	ATTCAGCGCGCTCGCCCTGG	Non-targeting Control
NonTargetingControlGuideForHuman_0141	CCCGCCGAAGACCCTGCTTG	Non-targeting Control
NonTargetingControlGuideForHuman_0142	TGCCGTGAAAAGACGCTGCG	Non-targeting Control
NonTargetingControlGuideForHuman_0143	CTTACGCGCCTGGTCAAAAG	Non-targeting Control
NonTargetingControlGuideForHuman_0144	CGCATAAGTCGATAGACACA	Non-targeting Control
NonTargetingControlGuideForHuman_0145	GTCATCAGCGATTTGACGAG	Non-targeting Control
NonTargetingControlGuideForHuman_0146	CGAATCGGAACTTTGTACCG	Non-targeting Control
NonTargetingControlGuideForHuman_0147	AGGTCAAGCCGACCTCGAAC	Non-targeting Control
NonTargetingControlGuideForHuman_0148	TGCGCCTTACTCGTTAACTG	Non-targeting Control
NonTargetingControlGuideForHuman_0149	ATCTGAGCGTTTTCGGCCGC	Non-targeting Control
NonTargetingControlGuideForHuman_0150	ACGGTACATGCGCATGAGTC	Non-targeting Control
NonTargetingControlGuideForHuman_0151	TGACGCGATAGAGTTGGCTT	Non-targeting Control
NonTargetingControlGuideForHuman_0152	TTCACCGTCCACGTGCGCAT	Non-targeting Control
NonTargetingControlGuideForHuman_0153	TTCTTCGGCCTACACCCGGT	Non-targeting Control
NonTargetingControlGuideForHuman_0154	GGAATTACGACTAACCGATT	Non-targeting Control
NonTargetingControlGuideForHuman_0155	TGCGGGGAGCTCTCTTAATG	Non-targeting Control
NonTargetingControlGuideForHuman_0156	TAGAGATATCCGATCGTGGT	Non-targeting Control
NonTargetingControlGuideForHuman_0157	GGGTGCCCACTAATAGCCGC	Non-targeting Control
NonTargetingControlGuideForHuman_0158	TGCAGTCGCGCTGAGCGTCA	Non-targeting Control
NonTargetingControlGuideForHuman_0159	GGATTGAATGGCTAACGCGG	Non-targeting Control
NonTargetingControlGuideForHuman_0160	GCGGTTCCGGGAGCACATTT	Non-targeting Control
NonTargetingControlGuideForHuman_0161	GAAGACGTGCTGGCGTCACC	Non-targeting Control
NonTargetingControlGuideForHuman_0162	GGCGCATTAAAGTCGAGAGC	Non-targeting Control
NonTargetingControlGuideForHuman_0163	GACGTAGCCTTCCGAAATAT	Non-targeting Control
NonTargetingControlGuideForHuman_0164	GGTTCGAGACCTACTTAAGT	Non-targeting Control
NonTargetingControlGuideForHuman_0165	TGAAGTGGGGCGTCGGACAC	Non-targeting Control
NonTargetingControlGuideForHuman_0166	CTATATTGTCGCGCAGTGGA	Non-targeting Control
NonTargetingControlGuideForHuman_0167	CGGCTTTGTTGCCCGTAAGC	Non-targeting Control
NonTargetingControlGuideForHuman_0168	TCCCGGTTGGTGAACGATAC	Non-targeting Control
NonTargetingControlGuideForHuman_0169	TTAACTCGAACGCTCGAAAG	Non-targeting Control
NonTargetingControlGuideForHuman_0170	GGACTATCCACCGTTTACTC	Non-targeting Control
NonTargetingControlGuideForHuman_0171	CAGTAGCGATCGAATGTCAA	Non-targeting Control
NonTargetingControlGuideForHuman_0172	TAGGCGCCCGTAGCATTGGA	Non-targeting Control
NonTargetingControlGuideForHuman_0173	GCGGCGTCTGGGAATCGTTC	Non-targeting Control
NonTargetingControlGuideForHuman_0174	CAGTGTCCGAGCGATATTTT	Non-targeting Control
NonTargetingControlGuideForHuman_0175	TTCAATCACCTCACGGTAAG	Non-targeting Control
NonTargetingControlGuideForHuman_0176	CGGTTTACATCTGCCCATCG	Non-targeting Control
NonTargetingControlGuideForHuman_0177	GGGCGTGTATGTTCGTATTG	Non-targeting Control
NonTargetingControlGuideForHuman_0178	GCGGCGTCATCCACGCGTGC	Non-targeting Control
NonTargetingControlGuideForHuman_0179	GGGTATAGACGCGATCCTCA	Non-targeting Control
NonTargetingControlGuideForHuman_0180	ACAGCGCTCTCGTGTACTAT	Non-targeting Control
NonTargetingControlGuideForHuman_0181	ACTAGCCTGTTCGCGAGTAG	Non-targeting Control
NonTargetingControlGuideForHuman_0182	GACCGCGTGAGATAACGTCA	Non-targeting Control
NonTargetingControlGuideForHuman_0183	CGCGTGCATCTGCCGAAGGC	Non-targeting Control
NonTargetingControlGuideForHuman_0184	AAAACATCGACCGAAAGCGT	Non-targeting Control
NonTargetingControlGuideForHuman_0185	ACACCGAAGCACCTGTACGT	Non-targeting Control
NonTargetingControlGuideForHuman_0186	GGGTCGAGGACTAATAGATT	Non-targeting Control
NonTargetingControlGuideForHuman_0187	ACGCCTCCTCAAATTAGCTC	Non-targeting Control
NonTargetingControlGuideForHuman_0188	CCTACGCGGTAGGGAACTTT	Non-targeting Control
NonTargetingControlGuideForHuman_0189	AAGCACTAGTCCGTATGATG	Non-targeting Control
NonTargetingControlGuideForHuman_0190	AGGCGCCAACATTGACCGTA	Non-targeting Control
NonTargetingControlGuideForHuman_0191	TAATCATGCACATTCGGGAC	Non-targeting Control
NonTargetingControlGuideForHuman_0192	CGTCGGGTAGCTATTTCTTT	Non-targeting Control
NonTargetingControlGuideForHuman_0193	GTGCGACGAATTGTCCTGAG	Non-targeting Control
NonTargetingControlGuideForHuman_0194	CTTCCGTTATTCGGAAGTGA	Non-targeting Control
NonTargetingControlGuideForHuman_0195	TACTGGAGTTTGCGACTCGG	Non-targeting Control
NonTargetingControlGuideForHuman_0196	ATCCAGATCACCACGCGTCA	Non-targeting Control
NonTargetingControlGuideForHuman_0197	CGTTAAGACTAGCTCGGTTT	Non-targeting Control
NonTargetingControlGuideForHuman_0198	ATACGGCCGAAGCCCCTTCA	Non-targeting Control
NonTargetingControlGuideForHuman_0199	AACATCTCGTTAGGGGTATC	Non-targeting Control
NonTargetingControlGuideForHuman_0200	GTCAGGTAATAGTCGGACTC	Non-targeting Control
RPA3_21	TGGACATGATGGACTTGCCC	Positive Control
RPA3_46	GATGAATTGAGCTAGCATGC	Positive Control
RPA3_160	TACGGGTTCCATCAACTCGA	Positive Control
RPA3_196	TGAAGAAATCTCTGGAATTG	Positive Control
RPA3_223	GGTTGGAAGAGTAACCGCCA	Positive Control
PCNA_82	GCTGGAGCTAATATCCCAGC	Positive Control
PCNA_157	GTCGAAGCCCTCAGACCGCA	Positive Control
PCNA_283	ACTAAGGGCCGAAGATAACG	Positive Control
PCNA_374	GATTTAGATGTTGAACAACT	Positive Control
PCNA_423	ATACGTGCAAATTCACCAGA	Positive Control
POLR2A_1220	CTTCAAGAACTAGTGCGCAG	Positive Control
POLR2A_1569	TGGGGGGTGACAATCATGCG	Positive Control
POLR2A_2377	CGTTGGACAGCAGAACGTCG	Positive Control
POLR2A_3145	CATGCGGCGGGAACACAACG	Positive Control
POLR2A_3482	TCAACGTTGTATGCTCCAGA	Positive Control
POLR2L_15	CCACAAGTGAAGCAGCGTAC	Positive Control
POLR2L_26	CCTGTACGCTGCTTCACTTG	Positive Control
POLR2L_38	TTCACTTGTGGCAAGATCGT	Positive Control
POLR2L_49	CAAGATCGTCGGCAACAAGT	Positive Control
POLR2L_90	TGCAGGCCGAGTACACCGAG	Positive Control
SF3B3_375	TCTTAGCTGTGGATCCCAAA	Positive Control
SF3B3_589	AGCAGACAATGATCCAACAG	Positive Control
SF3B3_1266	CCACAGGCCACATACAACTG	Positive Control
SF3B3_1935	TGTGTATCGTGGAAATGGGT	Positive Control
SF3B3_2156	AAGAATAGCTCAACCATGAG	Positive Control
KMT2F_4	TAAATGAGCAAAGATGGATC	SETD1A targeting
KMT2F_8	TGAGCAAAGATGGATCAGGA	SETD1A targeting
KMT2F_11	GCAAAGATGGATCAGGAAGG	SETD1A targeting
KMT2F_12	CAAAGATGGATCAGGAAGGT	SETD1A targeting
KMT2F_14	AAGATGGATCAGGAAGGTGG	SETD1A targeting
KMT2F_40	GTTCCGCCACTGGAAGCTCG	SETD1A targeting
KMT2F_41	AGTTCCGCCACTGGAAGCTC	SETD1A targeting
KMT2F_42	TAGTTCCGCCACTGGAAGCT	SETD1A targeting
KMT2F_50	TGAGCTTGTAGTTCCGCCAC	SETD1A targeting
KMT2F_67	GCGGAACTACAAGCTCATCG	SETD1A targeting
KMT2F_79	GCTCATCGTGGATCCTGCCT	SETD1A targeting
KMT2F_81	CGCAGGGCAGGGTCCAAGGC	SETD1A targeting
KMT2F_92	GAGAAGGCCTGCGCAGGGCA	SETD1A targeting
KMT2F_93	TGAGAAGGCCTGCGCAGGGC	SETD1A targeting
KMT2F_97	CTTCTGAGAAGGCCTGCGCA	SETD1A targeting
KMT2F_98	CCTTCTGAGAAGGCCTGCGC	SETD1A targeting
KMT2F_108	TAGCGGTACACCTTCTGAGA	SETD1A targeting
KMT2F_109	CCTGCGCAGGCCTTCTCAGA	SETD1A targeting
KMT2F_125	TGAAGTGGACTCCATCATAG	SETD1A targeting
KMT2F_125	CAGAAGGTGTACCGCTATGA	SETD1A targeting
KMT2F_140	CACTCACGTTGACACTGAAG	SETD1A targeting
KMT2F_151	TGGTATATACTTTGAGTCCT	SETD1A targeting
KMT2F_171	GGGTCTTGGAGGTCTTCGAC	SETD1A targeting
KMT2F_182	CATGGCAACGGGGGTCTTGG	SETD1A targeting
KMT2F_185	TGACATGGCAACGGGGGTCT	SETD1A targeting
KMT2F_191	TGGACCTGACATGGCAACGG	SETD1A targeting
KMT2F_192	TTGGACCTGACATGGCAACG	SETD1A targeting
KMT2F_193	TTTGGACCTGACATGGCAAC	SETD1A targeting
KMT2F_198	AAGACCCCCGTTGCCATGTC	SETD1A targeting
KMT2F_229	CTTAAACTTAGGGACTGGGA	SETD1A targeting
KMT2F_230	CCTTAAACTTAGGGACTGGG	SETD1A targeting
KMT2F_233	TTACCTTAAACTTAGGGACT	SETD1A targeting
KMT2F_234	CTTACCTTAAACTTAGGGAC	SETD1A targeting
KMT2F_239	AGACACTTACCTTAAACTTA	SETD1A targeting
KMT2F_240	CAGACACTTACCTTAAACTT	SETD1A targeting
KMT2F_246	ATATAGAACTCGTCCAGCTG	SETD1A targeting
KMT2F_247	AATATAGAACTCGTCCAGCT	SETD1A targeting
KMT2F_248	CAATATAGAACTCGTCCAGC	SETD1A targeting
KMT2F_260	CAGCTGGACGAGTTCTATAT	SETD1A targeting
KMT2F_277	TATTGGACAGATTCCACTGA	SETD1A targeting
KMT2F_279	GCAAAAGTCACTTCCTTCAG	SETD1A targeting
KMT2F_312	CAAGGCTGAATGACAACGTG	SETD1A targeting
KMT2F_313	AAGGCTGAATGACAACGTGC	SETD1A targeting
KMT2F_328	ACGGCACATATCCTTCAGGA	SETD1A targeting
KMT2F_328	CGTGCGGGAGACCTTCCTGA	SETD1A targeting
KMT2F_332	ACTTACGGCACATATCCTTC	SETD1A targeting
KMT2F_347	AAGGATATGTGCCGTAAGTA	SETD1A targeting
KMT2F_347	CTTCCACCTCACCGTACTTA	SETD1A targeting
KMT2F_355	GTGCCGTAAGTACGGTGAGG	SETD1A targeting
KMT2F_361	TAAGTACGGTGAGGTGGAAG	SETD1A targeting
KMT2F_380	TGCGCGTACGGGGGTGAAGG	SETD1A targeting
KMT2F_383	GCTTGCGCGTACGGGGGTGA	SETD1A targeting
KMT2F_389	CCAGGTGCTTGCGCGTACGG	SETD1A targeting
KMT2F_390	CCCAGGTGCTTGCGCGTACG	SETD1A targeting
KMT2F_391	GCCCAGGTGCTTGCGCGTAC	SETD1A targeting
KMT2F_392	GGCCCAGGTGCTTGCGCGTA	SETD1A targeting
KMT2F_400	CCCCCGTACGCGCAAGCACC	SETD1A targeting
KMT2F_401	CCCCGTACGCGCAAGCACCT	SETD1A targeting
KMT2F_413	TGGTGAAGAGCACACGGGCC	SETD1A targeting
KMT2F_418	AGTGCTGGTGAAGAGCACAC	SETD1A targeting
KMT2F_419	GAGTGCTGGTGAAGAGCACA	SETD1A targeting
KMT2F_432	GTGTGCTCTTCACCAGCACT	SETD1A targeting
KMT2F_433	TGTGCTCTTCACCAGCACTC	SETD1A targeting
KMT2F_433	TTCCTTGGCGCCCCGAGTGC	SETD1A targeting
KMT2F_434	GTGCTCTTCACCAGCACTCG	SETD1A targeting
KMT2F_442	CACCAGCACTCGGGGCGCCA	SETD1A targeting
KMT2F_448	CACTCGGGGCGCCAAGGAAA	SETD1A targeting
KMT2F_467	CCATGACGGAGGTAAGGTGG	SETD1A targeting
KMT2F_470	TGCCCATGACGGAGGTAAGG	SETD1A targeting
KMT2F_473	TGTTGCCCATGACGGAGGTA	SETD1A targeting
KMT2F_479	CTCCACCTTACCTCCGTCAT	SETD1A targeting
KMT2F_500	CTTTGATGTCAAGCTGGGCA	SETD1A targeting
KMT2F_505	CTCACCTTTGATGTCAAGCT	SETD1A targeting
KMT2F_506	CCTCACCTTTGATGTCAAGC	SETD1A targeting
KMT2F_512	CATGCCCAGCTTGACATCAA	SETD1A targeting
KMT2F_517	CCAGCTTGACATCAAAGGTG	SETD1A targeting
KMT2F_519	TATTTCATTCGTTGTTGTCC	SETD1A targeting
KMT2F_551	TACTATGAACTAATTGTCAA	SETD1A targeting
KMT2F_565	GGGCACAGTCTGAGGGGTGT	SETD1A targeting
KMT2F_571	CCCAGTGGGCACAGTCTGAG	SETD1A targeting
KMT2F_572	CCCCAGTGGGCACAGTCTGA	SETD1A targeting
KMT2F_581	ACCCCTCAGACTGTGCCCAC	SETD1A targeting
KMT2F_582	CCCCTCAGACTGTGCCCACT	SETD1A targeting
KMT2F_583	CCCTCAGACTGTGCCCACTG	SETD1A targeting
KMT2F_584	CCTCAGACTGTGCCCACTGG	SETD1A targeting
KMT2F_585	CTCAGGGCCTTGCCCCCAGT	SETD1A targeting
KMT2F_601	GCCTTGGAACTTCTCACTCA	SETD1A targeting
KMT2F_602	AGCCTTGGAACTTCTCACTC	SETD1A targeting
KMT2F_611	GCCCTGAGTGAGAAGTTCCA	SETD1A targeting
KMT2F_616	GAGTGAGAAGTTCCAAGGCT	SETD1A targeting
KMT2F_617	AGTGAGAAGTTCCAAGGCTC	SETD1A targeting
KMT2F_617	CAGTGGCTGCACCCGAGCCT	SETD1A targeting
KMT2F_646	GGAAGAGCGGCGGCGGGATT	SETD1A targeting
KMT2F_659	CAGCTGTGTCAGAGGAAGAG	SETD1A targeting
KMT2F_667	TGGGTAGGCAGCTGTGTCAG	SETD1A targeting
KMT2F_683	GACACAGCTGCCTACCCAGC	SETD1A targeting
KMT2F_686	CCACCGCAGTGGTGCCTGCT	SETD1A targeting
KMT2F_694	CTACCCAGCAGGCACCACTG	SETD1A targeting
KMT2F_698	CCAGCAGGCACCACTGCGGT	SETD1A targeting
KMT2F_707	ACCACTGCGGTGGGCACTCC	SETD1A targeting
KMT2F_713	GCGGTGGGCACTCCTGGCAA	SETD1A targeting
KMT2F_714	GAGCAGGGGGTGCCGTTGCC	SETD1A targeting
KMT2F_736	GCTGGAGAAGCTTGTGTCCT	SETD1A targeting
KMT2F_737	TGCTGGAGAAGCTTGTGTCC	SETD1A targeting
KMT2F_754	TGGGGTATCTTGTCGGCTGC	SETD1A targeting
KMT2F_761	AGGAAGATGGGGTATCTTGT	SETD1A targeting
KMT2F_772	GAACTGGCCAAAGGAAGATG	SETD1A targeting
KMT2F_773	TGAACTGGCCAAAGGAAGAT	SETD1A targeting
KMT2F_774	GTGAACTGGCCAAAGGAAGA	SETD1A targeting
KMT2F_776	CAAGATACCCCATCTTCCTT	SETD1A targeting
KMT2F_781	CTGAGGTGTGAACTGGCCAA	SETD1A targeting
KMT2F_788	GGGAGGACTGAGGTGTGAAC	SETD1A targeting
KMT2F_798	GGGGTTCCTTGGGAGGACTG	SETD1A targeting
KMT2F_803	TTCACACCTCAGTCCTCCCA	SETD1A targeting
KMT2F_805	CGTGTAGGGGGTTCCTTGGG	SETD1A targeting
KMT2F_822	AAGGAACCCCCTACACGTCT	SETD1A targeting
KMT2F_841	GGCAGAGTCCTGAGAGTAGG	SETD1A targeting
KMT2F_843	TAGGCAGAGTCCTGAGAGTA	SETD1A targeting
KMT2F_844	GTAGGCAGAGTCCTGAGAGT	SETD1A targeting
KMT2F_844	GGGCAGCACCCCCTACTCTC	SETD1A targeting
KMT2F_864	AGGACTCTGCCTACTCCAGC	SETD1A targeting
KMT2F_868	GGGGTCTGCTCTGTACCTGC	SETD1A targeting
KMT2F_877	GGGCTTGAAGGAGGTTGAAG	SETD1A targeting
KMT2F_886	TGACCGCCGGGGCTTGAAGG	SETD1A targeting
KMT2F_889	CTCTGACCGCCGGGGCTTGA	SETD1A targeting
KMT2F_897	TAGCTGTTCTCTGACCGCCG	SETD1A targeting
KMT2F_899	GGTAGCTGTTCTCTGACCGC	SETD1A targeting
KMT2F_920	GGCGGCGGGAAAAGGCATCT	SETD1A targeting
KMT2F_928	AGAGAAGTGGCGGCGGGAAA	SETD1A targeting
KMT2F_935	AAGATGCAGAGAAGTGGCGG	SETD1A targeting
KMT2F_938	CTGAAGATGCAGAGAAGTGG	SETD1A targeting
KMT2F_941	AGGCTGAAGATGCAGAGAAG	SETD1A targeting
KMT2F_970	AGCCTCCACAACCGCCTCCA	SETD1A targeting
KMT2F_1063	ACGAAACTGAGAGGACGAGG	SETD1A targeting
KMT2F_1066	ACTACGAAACTGAGAGGACG	SETD1A targeting
KMT2F_1103	TCCAGCTTTCATAATACGCT	SETD1A targeting
KMT2F_1104	TTCCAGCTTTCATAATACGC	SETD1A targeting
KMT2F_1113	ACCCAGCGTATTATGAAAGC	SETD1A targeting
KMT2F_1133	GTGGGTAGGAAGTATGGCGC	SETD1A targeting
KMT2F_1139	GGCGTGGTGGGTAGGAAGTA	SETD1A targeting
KMT2F_1147	TGTGGCCCGGCGTGGTGGGT	SETD1A targeting
KMT2F_1151	CCCGTGTGGCCCGGCGTGGT	SETD1A targeting
KMT2F_1152	ATACTTCCTACCCACCACGC	SETD1A targeting
KMT2F_1153	TACTTCCTACCCACCACGCC	SETD1A targeting
KMT2F_1155	TCCTCCCGTGTGGCCCGGCG	SETD1A targeting
KMT2F_1160	GGGGTTCCTCCCGTGTGGCC	SETD1A targeting
KMT2F_1161	ACCCACCACGCCGGGCCACA	SETD1A targeting
KMT2F_1162	CCCACCACGCCGGGCCACAC	SETD1A targeting
KMT2F_1165	TCCAGGGGGTTCCTCCCGTG	SETD1A targeting
KMT2F_1165	ACCACGCCGGGCCACACGGG	SETD1A targeting
KMT2F_1175	GCCACACGGGAGGAACCCCC	SETD1A targeting
KMT2F_1180	TTCAGCAAAAGGGGCTCCAG	SETD1A targeting
KMT2F_1220	GGTAGGAGGTGTAAGAAGGT	SETD1A targeting
KMT2F_1221	AGGTAGGAGGTGTAAGAAGG	SETD1A targeting
KMT2F_1224	GGCAGGTAGGAGGTGTAAGA	SETD1A targeting
KMT2F_1254	TCCTGGTCGGTGGGCCGGCT	SETD1A targeting
KMT2F_1259	GGTAGTCCTGGTCGGTGGGC	SETD1A targeting
KMT2F_1263	GGCCGGTAGTCCTGGTCGGT	SETD1A targeting
KMT2F_1264	GCCCAGCCGGCCCACCGACC	SETD1A targeting
KMT2F_1264	AGGCCGGTAGTCCTGGTCGG	SETD1A targeting
KMT2F_1267	AGGAGGCCGGTAGTCCTGGT	SETD1A targeting
KMT2F_1271	AGGCAGGAGGCCGGTAGTCC	SETD1A targeting
KMT2F_1272	GGCCCACCGACCAGGACTAC	SETD1A targeting
KMT2F_1300	TGCCTCAGAGGCTCCACCCC	SETD1A targeting
KMT2F_1306	ACCAGGTTCTGGAGGCTCCG	SETD1A targeting
KMT2F_1356	GTCCGAACTTCTTCTCTCTC	SETD1A targeting
KMT2F_1365	GCCCTGAGAGAGAAGAAGTT	SETD1A targeting
KMT2F_1400	CCAGCCTCCCCTGCCCGCTC	SETD1A targeting
KMT2F_1415	CATTGGTGGTCTCCGGGGCT	SETD1A targeting
KMT2F_1420	ACTCTCATTGGTGGTCTCCG	SETD1A targeting
KMT2F_1422	ACACTCTCATTGGTGGTCTC	SETD1A targeting
KMT2F_1429	GAAGGGCACACTCTCATTGG	SETD1A targeting
KMT2F_1432	GGCGAAGGGCACACTCTCAT	SETD1A targeting
KMT2F_1446	AGGCTGCTGTGCTGGGCGAA	SETD1A targeting
KMT2F_1453	GGAATCCAGGCTGCTGTGCT	SETD1A targeting
KMT2F_1466	GCATCTCGATGCGGGAATCC	SETD1A targeting
KMT2F_1474	CTTCAGCAGCATCTCGATGC	SETD1A targeting
KMT2F_1475	CCTTCAGCAGCATCTCGATG	SETD1A targeting
KMT2F_1507	AGAGGCCAAGAAGGAAAACT	SETD1A targeting
KMT2F_1516	CTCTGTGTCAGAGGCCAAGA	SETD1A targeting
KMT2F_1528	CTTCTTGGCCTCTGACACAG	SETD1A targeting
KMT2F_1531	CTTGGCCTCTGACACAGAGG	SETD1A targeting
KMT2F_1552	GGAGGAAGAGAACAGCAGCA	SETD1A targeting
KMT2F_1559	GAGAACAGCAGCATGGTCCT	SETD1A targeting
KMT2F_1560	AGAACAGCAGCATGGTCCTT	SETD1A targeting
KMT2F_1561	GAACAGCAGCATGGTCCTTG	SETD1A targeting
KMT2F_1565	TCCCTGTATCTCTGGCCCCA	SETD1A targeting
KMT2F_1573	CACCTCACTCCCTGTATCTC	SETD1A targeting
KMT2F_1574	GTCCTTGGGGCCAGAGATAC	SETD1A targeting
KMT2F_1575	TCCTTGGGGCCAGAGATACA	SETD1A targeting
KMT2F_1582	GGCCAGAGATACAGGGAGTG	SETD1A targeting
KMT2F_1592	ACAGGGAGTGAGGTGCCTTC	SETD1A targeting
KMT2F_1593	CAGGGAGTGAGGTGCCTTCT	SETD1A targeting
KMT2F_1596	GGCCCATGCCCTGACCCAGA	SETD1A targeting
KMT2F_1598	AGTGAGGTGCCTTCTGGGTC	SETD1A targeting
KMT2F_1599	GTGAGGTGCCTTCTGGGTCA	SETD1A targeting
KMT2F_1605	TGCCTTCTGGGTCAGGGCAT	SETD1A targeting
KMT2F_1617	GGGGCCGGAGGGGGTGTGCA	SETD1A targeting
KMT2F_1624	TGGGCCCTGCACACCCCCTC	SETD1A targeting
KMT2F_1627	AAAATTAGCTGGGGCCGGAG	SETD1A targeting
KMT2F_1628	CAAAATTAGCTGGGGCCGGA	SETD1A targeting
KMT2F_1636	CACATCCTCAAAATTAGCTG	SETD1A targeting
KMT2F_1637	CCACATCCTCAAAATTAGCT	SETD1A targeting
KMT2F_1638	GCCACATCCTCAAAATTAGC	SETD1A targeting
KMT2F_1658	TTTGAGGATGTGGCACCTAC	SETD1A targeting
KMT2F_1659	TTGAGGATGTGGCACCTACA	SETD1A targeting
KMT2F_1662	CCTGGCTCCCCGCTCCCTGT	SETD1A targeting
KMT2F_1664	GATGTGGCACCTACAGGGAG	SETD1A targeting
KMT2F_1665	ATGTGGCACCTACAGGGAGC	SETD1A targeting
KMT2F_1666	TGTGGCACCTACAGGGAGCG	SETD1A targeting
KMT2F_1680	GGAGACTCCCGGGTAGCCCC	SETD1A targeting
KMT2F_1690	ATTTGCCTTGGGAGACTCCC	SETD1A targeting
KMT2F_1691	CATTTGCCTTGGGAGACTCC	SETD1A targeting
KMT2F_1696	GGCTACCCGGGAGTCTCCCA	SETD1A targeting
KMT2F_1701	TGGTTCTGTCCATTTGCCTT	SETD1A targeting
KMT2F_1702	CTGGTTCTGTCCATTTGCCT	SETD1A targeting
KMT2F_1703	CGGGAGTCTCCCAAGGCAAA	SETD1A targeting
KMT2F_1714	CAAGGCAAATGGACAGAACC	SETD1A targeting
KMT2F_1719	CAAATGGACAGAACCAGGTG	SETD1A targeting
KMT2F_1762	TGAGCCACCCCGGTCGTCGT	SETD1A targeting
KMT2F_1764	TGGAGATCTCCGACGACGAC	SETD1A targeting
KMT2F_1765	GGAGATCTCCGACGACGACC	SETD1A targeting
KMT2F_1769	ATCTCCGACGACGACCGGGG	SETD1A targeting
KMT2F_1783	CCGGGGTGGCTCACCCCCTC	SETD1A targeting
KMT2F_1791	TGCTGAGGGGGCGTCGGGGC	SETD1A targeting
KMT2F_1795	AGGCTGCTGAGGGGGCGTCG	SETD1A targeting
KMT2F_1851	AGAGGAAGGGACGCCAGGTA	SETD1A targeting
KMT2F_1852	AAGAGGAAGGGACGCCAGGT	SETD1A targeting
KMT2F_1856	AACCAAGAGGAAGGGACGCC	SETD1A targeting
KMT2F_1864	GGGAGGATAACCAAGAGGAA	SETD1A targeting
KMT2F_1865	GGGGAGGATAACCAAGAGGA	SETD1A targeting
KMT2F_1865	TACCTGGCGTCCCTTCCTCT	SETD1A targeting
KMT2F_1869	TGGTGGGGAGGATAACCAAG	SETD1A targeting
KMT2F_1881	AGGTAGGCAGGTTGGTGGGG	SETD1A targeting
KMT2F_1884	AGGAGGTAGGCAGGTTGGTG	SETD1A targeting
KMT2F_1885	GAGGAGGTAGGCAGGTTGGT	SETD1A targeting
KMT2F_1897	AGGTCTGGGTGGGAGGAGGT	SETD1A targeting
KMT2F_1904	GCCCATCAGGTCTGGGTGGG	SETD1A targeting
KMT2F_1907	GCGGCCCATCAGGTCTGGGT	SETD1A targeting
KMT2F_1911	GGCGGCGGCCCATCAGGTCT	SETD1A targeting
KMT2F_1912	GGGCGGCGGCCCATCAGGTC	SETD1A targeting
KMT2F_1914	TCCTCCCACCCAGACCTGAT	SETD1A targeting
KMT2F_1932	GGAGGTGGGGGGTACTCAGG	SETD1A targeting
KMT2F_1933	AGGAGGTGGGGGGTACTCAG	SETD1A targeting
KMT2F_1934	GAGGAGGTGGGGGGTACTCA	SETD1A targeting
KMT2F_1935	GGAGGAGGTGGGGGGTACTC	SETD1A targeting
KMT2F_1959	AAGTCATAGATGTGCGGGGG	SETD1A targeting
KMT2F_1962	ACAAAGTCATAGATGTGCGG	SETD1A targeting
KMT2F_1963	CACAAAGTCATAGATGTGCG	SETD1A targeting
KMT2F_1965	TTCACAAAGTCATAGATGTG	SETD1A targeting
KMT2F_1984	CTATGACTTTGTGAACTCCT	SETD1A targeting
KMT2F_1990	AAGTCGGTCCATGAGCTCCA	SETD1A targeting
KMT2F_2003	TTGGAGCTCATGGACCGACT	SETD1A targeting
KMT2F_2004	TGGAGCTCATGGACCGACTT	SETD1A targeting
KMT2F_2005	GGAGCTCATGGACCGACTTG	SETD1A targeting
KMT2F_2006	CTCCCCACTGAGCCCCAAGT	SETD1A targeting
KMT2F_2013	TGGACCGACTTGGGGCTCAG	SETD1A targeting
KMT2F_2014	GGACCGACTTGGGGCTCAGT	SETD1A targeting
KMT2F_2015	GACCGACTTGGGGCTCAGTG	SETD1A targeting
KMT2F_2034	GTCTGCATCTGGAAGGACAT	SETD1A targeting
KMT2F_2056	ATGGAGCCGAGTTAACATCT	SETD1A targeting
KMT2F_2057	GATGGAGCCGAGTTAACATC	SETD1A targeting
KMT2F_2061	TGCAGACCCAGATGTTAACT	SETD1A targeting
KMT2F_2076	TAACTCGGCTCCATCAGCTG	SETD1A targeting
KMT2F_2108	GGATTGATTGCCGCCTCAGC	SETD1A targeting
KMT2F_2120	CCCCAAAGGCCCCACCGGGG	SETD1A targeting
KMT2F_2121	TCCCCAAAGGCCCCACCGGG	SETD1A targeting
KMT2F_2121	CCTCAGCTGGCCCCCCCGGT	SETD1A targeting
KMT2F_2122	CTCCCCAAAGGCCCCACCGG	SETD1A targeting
KMT2F_2122	CTCAGCTGGCCCCCCCGGTG	SETD1A targeting
KMT2F_2123	CCTCCCCAAAGGCCCCACCG	SETD1A targeting
KMT2F_2131	CCCCCCCGGTGGGGCCTTTG	SETD1A targeting
KMT2F_2134	CGGGAGGAAGGCCTCCCCAA	SETD1A targeting
KMT2F_2146	CGGGGGTGGAAACGGGAGGA	SETD1A targeting
KMT2F_2150	CCTGCGGGGGTGGAAACGGG	SETD1A targeting
KMT2F_2153	CCTCCTGCGGGGGTGGAAAC	SETD1A targeting
KMT2F_2154	GCCTCCTGCGGGGGTGGAAA	SETD1A targeting
KMT2F_2163	CCGTAGGCTGCCTCCTGCGG	SETD1A targeting
KMT2F_2164	CCCGTTTCCACCCCCGCAGG	SETD1A targeting
KMT2F_2164	GCCGTAGGCTGCCTCCTGCG	SETD1A targeting
KMT2F_2166	AAGCCGTAGGCTGCCTCCTG	SETD1A targeting
KMT2F_2174	CCCCCGCAGGAGGCAGCCTA	SETD1A targeting
KMT2F_2179	TAGAGCATACGGCAAGCCGT	SETD1A targeting
KMT2F_2190	CCCTGTGCATATAGAGCATA	SETD1A targeting
KMT2F_2200	GCCGTATGCTCTATATGCAC	SETD1A targeting
KMT2F_2201	CCGTATGCTCTATATGCACA	SETD1A targeting
KMT2F_2206	TGCTCTATATGCACAGGGGC	SETD1A targeting
KMT2F_2209	TCTATATGCACAGGGGCAGG	SETD1A targeting
KMT2F_2210	CTATATGCACAGGGGCAGGA	SETD1A targeting
KMT2F_2229	AGGGCAGAGGGGCATACTCA	SETD1A targeting
KMT2F_2230	GGGCAGAGGGGCATACTCAC	SETD1A targeting
KMT2F_2233	CAGAGGGGCATACTCACGGG	SETD1A targeting
KMT2F_2245	CATTGGCATGGGCAGGTGGT	SETD1A targeting
KMT2F_2249	CTGCCATTGGCATGGGCAGG	SETD1A targeting
KMT2F_2252	CGGCTGCCATTGGCATGGGC	SETD1A targeting
KMT2F_2256	GGCTCGGCTGCCATTGGCAT	SETD1A targeting
KMT2F_2257	CTACCACCTGCCCATGCCAA	SETD1A targeting
KMT2F_2262	GGCAGGGGCTCGGCTGCCAT	SETD1A targeting
KMT2F_2287	CTCCTCTCCCGAGACTGAGG	SETD1A targeting
KMT2F_2290	GGCCTCCTCTCCCGAGACTG	SETD1A targeting
KMT2F_2290	CCTGCCCTCCTCCTCAGTCT	SETD1A targeting
KMT2F_2296	CTCCTCCTCAGTCTCGGGAG	SETD1A targeting
KMT2F_2299	CTCCTCAGTCTCGGGAGAGG	SETD1A targeting
KMT2F_2304	CAGTCTCGGGAGAGGAGGCC	SETD1A targeting
KMT2F_2357	CCACGGTGCCTGCTGTCGGG	SETD1A targeting
KMT2F_2360	GGCAAGACCCTCCCGACAGC	SETD1A targeting
KMT2F_2360	GGCCCACGGTGCCTGCTGTC	SETD1A targeting
KMT2F_2361	CGGCCCACGGTGCCTGCTGT	SETD1A targeting
KMT2F_2368	CCTCCCGACAGCAGGCACCG	SETD1A targeting
KMT2F_2369	CTCCCGACAGCAGGCACCGT	SETD1A targeting
KMT2F_2374	CATGGCGAGCACACGGCCCA	SETD1A targeting
KMT2F_2381	GGACCAGCATGGCGAGCACA	SETD1A targeting
KMT2F_2389	GGGCCGTGTGCTCGCCATGC	SETD1A targeting
KMT2F_2437	GCGAGACCTCAACCGCAAGA	SETD1A targeting
KMT2F_2438	CCACGTTCTCCACCATCTTG	SETD1A targeting
KMT2F_2440	AGACCTCAACCGCAAGATGG	SETD1A targeting
KMT2F_2456	ATGGTGGAGAACGTGGCCTT	SETD1A targeting
KMT2F_2470	GCTCTCCCACCACTGGTCAA	SETD1A targeting
KMT2F_2472	CCTTCGGAGCCTTTGACCAG	SETD1A targeting
KMT2F_2475	TCGGAGCCTTTGACCAGTGG	SETD1A targeting
KMT2F_2476	CGGAGCCTTTGACCAGTGGT	SETD1A targeting
KMT2F_2477	CCTCCTTGCTCTCCCACCAC	SETD1A targeting
KMT2F_2485	TGACCAGTGGTGGGAGAGCA	SETD1A targeting
KMT2F_2511	TGCTTGGCCGCGTTCTGGAA	SETD1A targeting
KMT2F_2515	CCTGCAGCCATTCCAGAACG	SETD1A targeting
KMT2F_2516	CTTGCTGCTTGGCCGCGTTC	SETD1A targeting
KMT2F_2533	CGCGGCCAAGCAGCAAGCCA	SETD1A targeting
KMT2F_2570	AAGACGAAGCTGAAGGAGCC	SETD1A targeting
KMT2F_2577	TCCACGAGGGACAGCAGGCC	SETD1A targeting
KMT2F_2582	CCCAGTCCACGAGGGACAGC	SETD1A targeting
KMT2F_2587	GCCTGGCCTGCTGTCCCTCG	SETD1A targeting
KMT2F_2590	GCTCTTGGCCCAGTCCACGA	SETD1A targeting
KMT2F_2591	CGCTCTTGGCCCAGTCCACG	SETD1A targeting
KMT2F_2592	GCCTGCTGTCCCTCGTGGAC	SETD1A targeting
KMT2F_2593	CCTGCTGTCCCTCGTGGACT	SETD1A targeting
KMT2F_2603	CTCGTGGACTGGGCCAAGAG	SETD1A targeting
KMT2F_2605	GCCCGTAGTGCCCCCGCTCT	SETD1A targeting
KMT2F_2606	GTGGACTGGGCCAAGAGCGG	SETD1A targeting
KMT2F_2614	GGCCAAGAGCGGGGGCACTA	SETD1A targeting
KMT2F_2615	GCCAAGAGCGGGGGCACTAC	SETD1A targeting
KMT2F_2623	CGGGGGCACTACGGGCATCG	SETD1A targeting
KMT2F_2636	GGCATCGAGGCTTTCGCCTT	SETD1A targeting
KMT2F_2637	GCATCGAGGCTTTCGCCTTT	SETD1A targeting
KMT2F_2641	CCCTCTCAGCCCTGACCCAA	SETD1A targeting
KMT2F_2642	GAGGCTTTCGCCTTTGGGTC	SETD1A targeting
KMT2F_2643	AGGCTTTCGCCTTTGGGTCA	SETD1A targeting
KMT2F_2651	GCCTTTGGGTCAGGGCTGAG	SETD1A targeting
KMT2F_2653	CTTTGGGTCAGGGCTGAGAG	SETD1A targeting
KMT2F_2665	CTTGAATGAAGGCAGCCGCA	SETD1A targeting
KMT2F_2666	CCTTGAATGAAGGCAGCCGC	SETD1A targeting
KMT2F_2676	GTTCTGAGTACCTTGAATGA	SETD1A targeting
KMT2F_2677	CCTGCGGCTGCCTTCATTCA	SETD1A targeting
KMT2F_2682	GGCTCTTTCCGCTTTACCTG	SETD1A targeting
KMT2F_2683	TGGCTCTTTCCGCTTTACCT	SETD1A targeting
KMT2F_2684	ATGGCTCTTTCCGCTTTACC	SETD1A targeting
KMT2F_2685	TCCCCATCCCCCAGGTAAAG	SETD1A targeting
KMT2F_2698	GGTAAAGCGGAAAGAGCCAT	SETD1A targeting
KMT2F_2703	CTGGCCTCGGAAATTTCCGA	SETD1A targeting
KMT2F_2719	GGAAATTTCCGAGGCCAGTG	SETD1A targeting
KMT2F_2727	CCGAGGCCAGTGAGGAAAAG	SETD1A targeting
KMT2F_2739	TCAGCAGGAGTGGAGGGACG	SETD1A targeting
KMT2F_2777	CAGCCTCCTTCTCTTGTTCA	SETD1A targeting
KMT2F_2778	CCAGCCTCCTTCTCTTGTTC	SETD1A targeting
KMT2F_2782	CCTAGACCCTGAACAAGAGA	SETD1A targeting
KMT2F_2785	AGACCCTGAACAAGAGAAGG	SETD1A targeting
KMT2F_2789	CCTGAACAAGAGAAGGAGGC	SETD1A targeting
KMT2F_2805	GGCTTGGTCCCCGGACGTCC	SETD1A targeting
KMT2F_2806	GGCTGGAGAGCCAGGACGTC	SETD1A targeting
KMT2F_2808	CTGGAGAGCCAGGACGTCCG	SETD1A targeting
KMT2F_2814	CGCTTCGGGGGCTTGGTCCC	SETD1A targeting
KMT2F_2821	TTCGTCCCGCTTCGGGGGCT	SETD1A targeting
KMT2F_2826	CGCTCTTCGTCCCGCTTCGG	SETD1A targeting
KMT2F_2826	CGGGGACCAAGCCCCCGAAG	SETD1A targeting
KMT2F_2827	TCGCTCTTCGTCCCGCTTCG	SETD1A targeting
KMT2F_2827	GGGGACCAAGCCCCCGAAGC	SETD1A targeting
KMT2F_2829	CCTCGCTCTTCGTCCCGCTT	SETD1A targeting
KMT2F_2840	CCGAAGCGGGACGAAGAGCG	SETD1A targeting
KMT2F_2851	CGAAGAGCGAGGCAAGACCC	SETD1A targeting
KMT2F_2852	GAAGAGCGAGGCAAGACCCA	SETD1A targeting
KMT2F_2857	GGACTTGCGGTGCTTGCCCT	SETD1A targeting
KMT2F_2858	AGGACTTGCGGTGCTTGCCC	SETD1A targeting
KMT2F_2870	TGTCCAGAGCAAAGGACTTG	SETD1A targeting
KMT2F_2878	CCCTTCGCTGTCCAGAGCAA	SETD1A targeting
KMT2F_2878	GCACCGCAAGTCCTTTGCTC	SETD1A targeting
KMT2F_2888	TCCTTTGCTCTGGACAGCGA	SETD1A targeting
KMT2F_2889	CCTTTGCTCTGGACAGCGAA	SETD1A targeting
KMT2F_2890	CTTTGCTCTGGACAGCGAAG	SETD1A targeting
KMT2F_2893	TGCTCTGGACAGCGAAGGGG	SETD1A targeting
KMT2F_2917	GGCATCCCAGGAGTCCTCCT	SETD1A targeting
KMT2F_2968	TGAGGAAGATGAAGATCGAG	SETD1A targeting
KMT2F_2992	AGCTGTGGATACCACAAAGA	SETD1A targeting
KMT2F_3011	AAGGAGACAGAGGTGTCGGA	SETD1A targeting
KMT2F_3016	CCCTTCTGGATTTCCAGGCG	SETD1A targeting
KMT2F_3018	TCGCTTTCCTCGTCCTCGCC	SETD1A targeting
KMT2F_3022	TGGATTTCCAGGCGAGGACG	SETD1A targeting
KMT2F_3049	GTCAGCATACAGAGAACATT	SETD1A targeting
KMT2F_3175	ATCTTCAGAGGAGGACTCAG	SETD1A targeting
KMT2F_3238	TGGGACTTCTCTGGGGGGCG	SETD1A targeting
KMT2F_3244	GGGCACTGGGACTTCTCTGG	SETD1A targeting
KMT2F_3245	TGGGCACTGGGACTTCTCTG	SETD1A targeting
KMT2F_3246	GTGGGCACTGGGACTTCTCT	SETD1A targeting
KMT2F_3257	CAGGTGCTGGCGTGGGCACT	SETD1A targeting
KMT2F_3264	ACCTCCACAGGTGCTGGCGT	SETD1A targeting
KMT2F_3270	ACTGGCACCTCCACAGGTGC	SETD1A targeting
KMT2F_3271	AGTGCCCACGCCAGCACCTG	SETD1A targeting
KMT2F_3276	TCCGGCACTGGCACCTCCAC	SETD1A targeting
KMT2F_3288	CCTGCAACCCTTTCCGGCAC	SETD1A targeting
KMT2F_3291	TGGAGGTGCCAGTGCCGGAA	SETD1A targeting
KMT2F_3292	GGAGGTGCCAGTGCCGGAAA	SETD1A targeting
KMT2F_3294	GGGGAGCCTGCAACCCTTTC	SETD1A targeting
KMT2F_3299	CCAGTGCCGGAAAGGGTTGC	SETD1A targeting
KMT2F_3314	GTTCGGGCAGGGGTGTGACT	SETD1A targeting
KMT2F_3315	TGTTCGGGCAGGGGTGTGAC	SETD1A targeting
KMT2F_3324	GACGCCTCCTGTTCGGGCAG	SETD1A targeting
KMT2F_3328	AGTCACACCCCTGCCCGAAC	SETD1A targeting
KMT2F_3331	CACACCCCTGCCCGAACAGG	SETD1A targeting
KMT2F_3357	GCCCTGTGGCACCTACCTGC	SETD1A targeting
KMT2F_3359	GTGACTCCTCCGTGGGGCCT	SETD1A targeting
KMT2F_3365	TGGGGGGTGACTCCTCCGTG	SETD1A targeting
KMT2F_3366	CTGGGGGGTGACTCCTCCGT	SETD1A targeting
KMT2F_3367	ACTGGGGGGTGACTCCTCCG	SETD1A targeting
KMT2F_3381	GGACGCAGAGGCGCACTGGG	SETD1A targeting
KMT2F_3382	GGGACGCAGAGGCGCACTGG	SETD1A targeting
KMT2F_3383	GGGGACGCAGAGGCGCACTG	SETD1A targeting
KMT2F_3384	GGGGGACGCAGAGGCGCACT	SETD1A targeting
KMT2F_3385	TGGGGGACGCAGAGGCGCAC	SETD1A targeting
KMT2F_3411	GTCCCCCAGAACCACCTGCT	SETD1A targeting
KMT2F_3430	CTCATCGGGGCGTGGGGCAG	SETD1A targeting
KMT2F_3431	GCTCATCGGGGCGTGGGGCA	SETD1A targeting
KMT2F_3432	CGCTCATCGGGGCGTGGGGC	SETD1A targeting
KMT2F_3436	GGGACGCTCATCGGGGCGTG	SETD1A targeting
KMT2F_3437	AGGGACGCTCATCGGGGCGT	SETD1A targeting
KMT2F_3438	GAGGGACGCTCATCGGGGCG	SETD1A targeting
KMT2F_3443	GAGAAGAGGGACGCTCATCG	SETD1A targeting
KMT2F_3444	GGAGAAGAGGGACGCTCATC	SETD1A targeting
KMT2F_3445	GGGAGAAGAGGGACGCTCAT	SETD1A targeting
KMT2F_3480	TTCCGGCGTTTCTTGGGTGG	SETD1A targeting
KMT2F_3481	TTTCCGGCGTTTCTTGGGTG	SETD1A targeting
KMT2F_3489	TGCCCCCACCCAAGAAACGC	SETD1A targeting
KMT2F_3520	CGGGGCTGGCACCACCTCGA	SETD1A targeting
KMT2F_3559	CCCTCCAGCCACACCGCCGC	SETD1A targeting
KMT2F_3561	CCGGGAAACTTGGCCTGCGG	SETD1A targeting
KMT2F_3564	GGGCCGGGAAACTTGGCCTG	SETD1A targeting
KMT2F_3571	GGAGGCTGGGCCGGGAAACT	SETD1A targeting
KMT2F_3572	CCGCCGCAGGCCAAGTTTCC	SETD1A targeting
KMT2F_3584	GGGGAGCCTTGCGGGAGGCT	SETD1A targeting
KMT2F_3589	GCCCCGGGGAGCCTTGCGGG	SETD1A targeting
KMT2F_3589	TCCCGGCCCAGCCTCCCGCA	SETD1A targeting
KMT2F_3599	GCCTCCCGCAAGGCTCCCCG	SETD1A targeting
KMT2F_3603	ATGGTCCGCTCCACGCCCCG	SETD1A targeting
KMT2F_3604	CCGCAAGGCTCCCCGGGGCG	SETD1A targeting
KMT2F_3604	GATGGTCCGCTCCACGCCCC	SETD1A targeting
KMT2F_3605	GGATGGTCCGCTCCACGCCC	SETD1A targeting
KMT2F_3622	GTCCAGGGGCAGGTTGCGGA	SETD1A targeting
KMT2F_3632	GAGATGCGTGGTCCAGGGGC	SETD1A targeting
KMT2F_3636	ACCAGAGATGCGTGGTCCAG	SETD1A targeting
KMT2F_3637	GACCAGAGATGCGTGGTCCA	SETD1A targeting
KMT2F_3638	TGACCAGAGATGCGTGGTCC	SETD1A targeting
KMT2F_3644	AACTCTTGACCAGAGATGCG	SETD1A targeting
KMT2F_3646	GCCCCTGGACCACGCATCTC	SETD1A targeting
KMT2F_3657	ACGCATCTCTGGTCAAGAGT	SETD1A targeting
KMT2F_3664	TCTGGTCAAGAGTTGGCCCG	SETD1A targeting
KMT2F_3667	GGTCAAGAGTTGGCCCGAGG	SETD1A targeting
KMT2F_3669	CCTCCTCGGGACACCTCCTC	SETD1A targeting
KMT2F_3670	GCCTCCTCGGGACACCTCCT	SETD1A targeting
KMT2F_3677	TGGCCCGAGGAGGTGTCCCG	SETD1A targeting
KMT2F_3680	CCCGAGGAGGTGTCCCGAGG	SETD1A targeting
KMT2F_3684	AGGAGGTGTCCCGAGGAGGC	SETD1A targeting
KMT2F_3691	GTCCCGAGGAGGCCGGAGCC	SETD1A targeting
KMT2F_3710	CTTCCTCGGTGAGGCGGCCT	SETD1A targeting
KMT2F_3724	AGGCCGCCTCACCGAGGAAG	SETD1A targeting
KMT2F_3744	GCCAGGTCCACCTCTGTCCC	SETD1A targeting
KMT2F_3754	GCCAGGGACAGAGGTGGACC	SETD1A targeting
KMT2F_3784	CCCGCGCCGGGCAGGGGTCA	SETD1A targeting
KMT2F_3789	ACCTGGCCCTGACCCCTGCC	SETD1A targeting
KMT2F_3795	CCCTGACCCCTGCCCGGCGC	SETD1A targeting
KMT2F_3796	CAGGGCAGGCAGCCCGCGCC	SETD1A targeting
KMT2F_3797	GCAGGGCAGGCAGCCCGCGC	SETD1A targeting
KMT2F_3815	CTGAGTCTTCAACAGCAGGC	SETD1A targeting
KMT2F_3819	GCCTCTGAGTCTTCAACAGC	SETD1A targeting
KMT2F_3841	GGCCTCGTCCGATGTCTCTG	SETD1A targeting
KMT2F_3844	CTCAGAGGCCACAGAGACAT	SETD1A targeting
KMT2F_3850	GGCCACAGAGACATCGGACG	SETD1A targeting
KMT2F_3862	GAGCAGGGGCCTAGGGCGCT	SETD1A targeting
KMT2F_3864	CGGACGAGGCCGAGCGCCCT	SETD1A targeting
KMT2F_3869	TGTGGCTGAGCAGGGGCCTA	SETD1A targeting
KMT2F_3893	GGGCATAGTTGTGCTCCAGG	SETD1A targeting
KMT2F_3896	CCAGGGCATAGTTGTGCTCC	SETD1A targeting
KMT2F_3907	CCTGGAGCACAACTATGCCC	SETD1A targeting
KMT2F_3913	GGGCGTGGGCTTGACGGCCA	SETD1A targeting
KMT2F_3914	GGGGCGTGGGCTTGACGGCC	SETD1A targeting
KMT2F_3919	CGCAGGGGGCGTGGGCTTGA	SETD1A targeting
KMT2F_3927	AGGGCTGGCGCAGGGGGCGT	SETD1A targeting
KMT2F_3955	GGGTGCGGGCACTGGCTCCG	SETD1A targeting
KMT2F_3956	CGGGTGCGGGCACTGGCTCC	SETD1A targeting
KMT2F_3969	CTGAAGAGGGCGGCGGGTGC	SETD1A targeting
KMT2F_3970	ACTGAAGAGGGCGGCGGGTG	SETD1A targeting
KMT2F_3975	GGGGAACTGAAGAGGGCGGC	SETD1A targeting
KMT2F_3979	AGCTGGGGAACTGAAGAGGG	SETD1A targeting
KMT2F_3983	CATCAGCTGGGGAACTGAAG	SETD1A targeting
KMT2F_3994	CTCCAGGACCTCATCAGCTG	SETD1A targeting
KMT2F_3996	GCCTCCAGGACCTCATCAGC	SETD1A targeting
KMT2F_3997	CTTCAGTTCCCCAGCTGATG	SETD1A targeting
KMT2F_4020	GCCTCAGCCACCACCACCTC	SETD1A targeting
KMT2F_4050	TGCTGCAGTTGCTGCGGCTT	SETD1A targeting
KMT2F_4164	GCGATGGGGAGGGCGCCCTC	SETD1A targeting
KMT2F_4167	ATGGGGAGGGCGCCCTCCGG	SETD1A targeting
KMT2F_4168	GCGGAGGCTGCGCCTCCGGA	SETD1A targeting
KMT2F_4172	GGGAGCGGAGGCTGCGCCTC	SETD1A targeting
KMT2F_4191	GCAGCCTCCGCTCCCACGCC	SETD1A targeting
KMT2F_4230	TCGTAGGCGCGGGGCGGTGG	SETD1A targeting
KMT2F_4233	GGCTCGTAGGCGCGGGGCGG	SETD1A targeting
KMT2F_4236	CGTGGCTCGTAGGCGCGGGG	SETD1A targeting
KMT2F_4239	CTGCGTGGCTCGTAGGCGCG	SETD1A targeting
KMT2F_4240	ACTGCGTGGCTCGTAGGCGC	SETD1A targeting
KMT2F_4241	CACTGCGTGGCTCGTAGGCG	SETD1A targeting
KMT2F_4246	AAACTCACTGCGTGGCTCGT	SETD1A targeting
KMT2F_4254	ATCTGTTCAAACTCACTGCG	SETD1A targeting
KMT2F_4279	GTTCCAAATGTCATACAGGA	SETD1A targeting
KMT2F_4283	CCGAGTTCCAAATGTCATAC	SETD1A targeting
KMT2F_4287	TGACCATCCTGTATGACATT	SETD1A targeting
KMT2F_4294	CCTGTATGACATTTGGAACT	SETD1A targeting
KMT2F_4295	CTGTATGACATTTGGAACTC	SETD1A targeting
KMT2F_4300	TGACATTTGGAACTCGGGCC	SETD1A targeting
KMT2F_4307	AACTCATGTCCTCTGAGTCC	SETD1A targeting
KMT2F_4326	CAGAGGACATGAGTTACCTG	SETD1A targeting
KMT2F_4331	GCCGCTCGTACGTAAGCCGC	SETD1A targeting
KMT2F_4341	ACCTGCGGCTTACGTACGAG	SETD1A targeting
KMT2F_4361	CGGCTGCTGCAGCAGACAAG	SETD1A targeting
KMT2F_4363	GCTGCTGCAGCAGACAAGCG	SETD1A targeting
KMT2F_4371	AGCAGACAAGCGGGGCTGAC	SETD1A targeting
KMT2F_4389	ACTGGCTCAACGACACTCAC	SETD1A targeting
KMT2F_4390	CTGGCTCAACGACACTCACT	SETD1A targeting
KMT2F_4403	CACTCAGGATATTTGTGTGA	SETD1A targeting
KMT2F_4434	TGACCACCCCAAAACGCAAG	SETD1A targeting
KMT2F_4437	CCACCCCAAAACGCAAGCGG	SETD1A targeting
KMT2F_4444	AAAACGCAAGCGGCGGCCCC	SETD1A targeting
KMT2F_4448	CGCAAGCGGCGGCCCCAGGA	SETD1A targeting
KMT2F_4449	GCAAGCGGCGGCCCCAGGAT	SETD1A targeting
KMT2F_4455	GGCGGCCCCAGGATGGGCCC	SETD1A targeting
KMT2F_4462	TGAGCCTGTCTGGTGCTCCC	SETD1A targeting
KMT2F_4469	GGGCCCCGGGAGCACCAGAC	SETD1A targeting
KMT2F_4472	CGCTGCGGGCTGAGCCTGTC	SETD1A targeting
KMT2F_4486	GGGGTAGTAGCCTTCGCTGC	SETD1A targeting
KMT2F_4487	TGGGGTAGTAGCCTTCGCTG	SETD1A targeting
KMT2F_4487	ACAGGCTCAGCCCGCAGCGA	SETD1A targeting
KMT2F_4535	CCGAGACTGGGCACACGTCC	SETD1A targeting
KMT2F_4546	CCTGGACGTGTGCCCAGTCT	SETD1A targeting
KMT2F_4551	ACGTGTGCCCAGTCTCGGCC	SETD1A targeting
KMT2F_4576	GCTGGAGGGCGTGGACACTC	SETD1A targeting
KMT2F_4579	GGAGGGCGTGGACACTCAGG	SETD1A targeting
KMT2F_4580	GAGGGCGTGGACACTCAGGT	SETD1A targeting
KMT2F_4595	ACCGGCGCTCGGACAGCACG	SETD1A targeting
KMT2F_4605	ACCGCGTGCTGTCCGAGCGC	SETD1A targeting
KMT2F_4606	CCGCTGCTCGGACCGGCGCT	SETD1A targeting
KMT2F_4613	GCAGCCGCCGCTGCTCGGAC	SETD1A targeting
KMT2F_4617	CCGAGCGCCGGTCCGAGCAG	SETD1A targeting
KMT2F_4620	AGCGCCGGTCCGAGCAGCGG	SETD1A targeting
KMT2F_4637	CGGCGGCTGCTGAGCGCCAT	SETD1A targeting
KMT2F_4642	CATGATGGCGGAGGTACCGA	SETD1A targeting
KMT2F_4651	GTCACTGTCCATGATGGCGG	SETD1A targeting
KMT2F_4654	CAGGTCACTGTCCATGATGG	SETD1A targeting
KMT2F_4654	CATCGGTACCTCCGCCATCA	SETD1A targeting
KMT2F_4673	TGAGCTGGTTGAGTTTCAGC	SETD1A targeting
KMT2F_4687	GCTGAAACTCAACCAGCTCA	SETD1A targeting
KMT2F_4692	AGCTTCTTCTTCCGGAACTG	SETD1A targeting
KMT2F_4692	TCCCTTCTGCCCCCCAGTTC	SETD1A targeting
KMT2F_4694	GGAGCTTCTTCTTCCGGAAC	SETD1A targeting
KMT2F_4700	CAAATCGGAGCTTCTTCTTC	SETD1A targeting
KMT2F_4712	CGGAAGAAGAAGCTCCGATT	SETD1A targeting
KMT2F_4715	GGATCCGGCTCCGGCCAAAT	SETD1A targeting
KMT2F_4716	AGAAGAAGCTCCGATTTGGC	SETD1A targeting
KMT2F_4722	AGCTCCGATTTGGCCGGAGC	SETD1A targeting
KMT2F_4724	CCCACTCGTGGATCCGGCTC	SETD1A targeting
KMT2F_4730	ACAGACCCCACTCGTGGATC	SETD1A targeting
KMT2F_4734	GCCGGAGCCGGATCCACGAG	SETD1A targeting
KMT2F_4735	CCGGAGCCGGATCCACGAGT	SETD1A targeting
KMT2F_4736	CGGAGCCGGATCCACGAGTG	SETD1A targeting
KMT2F_4736	TGGCAAACAGACCCCACTCG	SETD1A targeting
KMT2F_4750	CGAGTGGGGTCTGTTTGCCA	SETD1A targeting
KMT2F_4756	GTCAGCAGCAATGGGTTCCA	SETD1A targeting
KMT2F_4764	ACCATCTCGTCAGCAGCAAT	SETD1A targeting
KMT2F_4765	GACCATCTCGTCAGCAGCAA	SETD1A targeting
KMT2F_4774	ACCCATTGCTGCTGACGAGA	SETD1A targeting
KMT2F_4789	CGAGATGGTCATCGAATACG	SETD1A targeting
KMT2F_4790	GAGATGGTCATCGAATACGT	SETD1A targeting
KMT2F_4807	CGTGGGTCAGAACATCCGTC	SETD1A targeting
KMT2F_4812	GTCAGAACATCCGTCAGGTG	SETD1A targeting
KMT2F_4824	GGCAGATGGTGGCCGACATG	SETD1A targeting
KMT2F_4825	GTAGCGCTTCTCCCGCATGT	SETD1A targeting
KMT2F_4843	GCGGGAGAAGCGCTACGTGC	SETD1A targeting
KMT2F_4846	GGAGAAGCGCTACGTGCAGG	SETD1A targeting
KMT2F_4847	GAGAAGCGCTACGTGCAGGA	SETD1A targeting
KMT2F_4853	CGCTACGTGCAGGAGGGCAT	SETD1A targeting
KMT2F_4872	TTGGCAGCAGCTACCTGTTC	SETD1A targeting
KMT2F_4873	TGGCAGCAGCTACCTGTTCC	SETD1A targeting
KMT2F_4874	TGTCGTGGTCCACCCGGAAC	SETD1A targeting
KMT2F_4876	CAGCAGCTACCTGTTCCGGG	SETD1A targeting
KMT2F_4880	TGATGGTGTCGTGGTCCACC	SETD1A targeting
KMT2F_4897	ACACTTGGTGGCATCGATGA	SETD1A targeting
KMT2F_4910	ATCATCGATGCCACCAAGTG	SETD1A targeting
KMT2F_4912	TCTGGCCAGGTTGCCACACT	SETD1A targeting
KMT2F_4918	TGCCACCAAGTGTGGCAACC	SETD1A targeting
KMT2F_4925	AGTGGTTGATGAATCTGGCC	SETD1A targeting
KMT2F_4930	GCAGCAGTGGTTGATGAATC	SETD1A targeting
KMT2F_4943	CCTGGCGCACCGTGCAGCAG	SETD1A targeting
KMT2F_4945	ATTCATCAACCACTGCTGCA	SETD1A targeting
KMT2F_4950	TTGGCGTAGCAGTTAGGCTG	SETD1A targeting
KMT2F_4956	ATGACCTTGGCGTAGCAGTT	SETD1A targeting
KMT2F_4963	GCAGCCTAACTGCTACGCCA	SETD1A targeting
KMT2F_4969	GGACTCGATGGTGATGACCT	SETD1A targeting
KMT2F_5014	GTCCACGCCAATGGGCTGCT	SETD1A targeting
KMT2F_5018	ATCTACTCCAAGCAGCCCAT	SETD1A targeting
KMT2F_5022	ATCTCCTCGTCCACGCCAAT	SETD1A targeting
KMT2F_5023	CTCCAAGCAGCCCATTGGCG	SETD1A targeting
KMT2F_5023	GATCTCCTCGTCCACGCCAA	SETD1A targeting
KMT2F_5029	GCAGCCCATTGGCGTGGACG	SETD1A targeting
KMT2F_5047	CAGTGGGAACTTGTAGTCGT	SETD1A targeting
KMT2F_5059	CTACGACTACAAGTTCCCAC	SETD1A targeting
KMT2F_5063	GGATCTTGTTGTCTTCCAGT	SETD1A targeting
KMT2F_5085	CTCTCTGTGCCACACAGACA	SETD1A targeting
KMT2F_5087	AACAAGATCCCGTGTCTGTG	SETD1A targeting
KMT2F_5111	CACCTCAGTTTAGGGAGCCC	SETD1A targeting
KMT2F_5119	TCCTGCCCCACCTCAGTTTA	SETD1A targeting
KMT2F_5120	TGCCGGGGCTCCCTAAACTG	SETD1A targeting
KMT2F_5120	ATCCTGCCCCACCTCAGTTT	SETD1A targeting
KMT2F_5123	CGGGGCTCCCTAAACTGAGG	SETD1A targeting
KMT2F_5124	GGGGCTCCCTAAACTGAGGT	SETD1A targeting
BOD1L1_156	ACGATCATGGCCACGAGCTG	BOD1L targeting
BOD1L1_169	CTTGAGGTGGTTCACGATCA	BOD1L targeting
BOD1L1_182	AGAGCCCCTGGCTCTTGAGG	BOD1L targeting
BOD1L1_185	CGAAGAGCCCCTGGCTCTTG	BOD1L targeting
BOD1L1_187	CGTGAACCACCTCAAGAGCC	BOD1L targeting
BOD1L1_188	GTGAACCACCTCAAGAGCCA	BOD1L targeting
BOD1L1_189	TGAACCACCTCAAGAGCCAG	BOD1L targeting
BOD1L1_194	GGAACTGGTCGAAGAGCCCC	BOD1L targeting
BOD1L1_209	CCAGGCAGTCTCTGCGGAAC	BOD1L targeting
BOD1L1_220	CCAGTTCCGCAGAGACTGCC	BOD1L targeting
BOD1L1_227	CCTTGGTGTCCACGTCGGCC	BOD1L targeting
BOD1L1_229	CAGAGACTGCCTGGCCGACG	BOD1L targeting
BOD1L1_232	CCTAACCTTGGTGTCCACGT	BOD1L targeting
BOD1L1_243	CCGACGTGGACACCAAGGTT	BOD1L targeting
BOD1L1_249	TGTCTCAGATTCTGATACGC	BOD1L targeting
BOD1L1_292	CAACTTTGTTGCAAATCACT	BOD1L targeting
BOD1L1_306	ATCACTTGGCAACTCACACA	BOD1L targeting
BOD1L1_321	AGCTGGTTCTTATTGAGATG	BOD1L targeting
BOD1L1_338	GTCTAATGTTGTTTCTTAGC	BOD1L targeting
BOD1L1_368	CTATCTCTGAGACTTACTTG	BOD1L targeting
BOD1L1_368	ATTATCTTGTGTTTCAGATC	BOD1L targeting
BOD1L1_376	GTGTTTCAGATCAGGAATGT	BOD1L targeting
BOD1L1_383	AGATCAGGAATGTTGGAGTC	BOD1L targeting
BOD1L1_401	CCACAACCTGAGAAATAATT	BOD1L targeting
BOD1L1_406	TATTGACCGAATTATTTCTC	BOD1L targeting
BOD1L1_412	CCGAATTATTTCTCAGGTTG	BOD1L targeting
BOD1L1_425	TGAATGTGTGGTTGATCTTT	BOD1L targeting
BOD1L1_426	CTGAATGTGTGGTTGATCTT	BOD1L targeting
BOD1L1_437	CTACCTGAGGTCTGAATGTG	BOD1L targeting
BOD1L1_445	CAACCACACATTCAGACCTC	BOD1L targeting
BOD1L1_484	TTCCTCTTTGTGATTTAGCG	BOD1L targeting
BOD1L1_493	GGCCACGCTAAATCACAAAG	BOD1L targeting
BOD1L1_497	ACGCTAAATCACAAAGAGGA	BOD1L targeting
BOD1L1_526	AGTGTCTGGTTTCTCATCAT	BOD1L targeting
BOD1L1_540	TGTGTAATAAGGGAAGTGTC	BOD1L targeting
BOD1L1_550	CAAAGCACCTTGTGTAATAA	BOD1L targeting
BOD1L1_551	GCAAAGCACCTTGTGTAATA	BOD1L targeting
BOD1L1_554	GACACTTCCCTTATTACACA	BOD1L targeting
BOD1L1_569	CTTTAAGGTGTTCCTACTCC	BOD1L targeting
BOD1L1_570	TTTAAGGTGTTCCTACTCCT	BOD1L targeting
BOD1L1_576	GCTACATTAGCACTGGGCCC	BOD1L targeting
BOD1L1_582	TCATTGGCTACATTAGCACT	BOD1L targeting
BOD1L1_583	ATCATTGGCTACATTAGCAC	BOD1L targeting
BOD1L1_598	CAATATCGACATGGCATCAT	BOD1L targeting
BOD1L1_610	CAATGATGCCATGTCGATAT	BOD1L targeting
BOD1L1_625	TTCTTGGTTAAGAGAAGTTA	BOD1L targeting
BOD1L1_641	CCCTAGCAGCACTGGCTTCT	BOD1L targeting
BOD1L1_649	TGTTGAAGCCCTAGCAGCAC	BOD1L targeting
BOD1L1_652	CCAAGAAGCCAGTGCTGCTA	BOD1L targeting
BOD1L1_685	TGACGCTCTCTCACTGGTCT	BOD1L targeting
BOD1L1_717	GTATCAGTGGTTGGCTGAGA	BOD1L targeting
BOD1L1_726	TCAGTACTAGTATCAGTGGT	BOD1L targeting
BOD1L1_730	TTTGTCAGTACTAGTATCAG	BOD1L targeting
BOD1L1_757	TGACAAAGAAAGAACTTCAG	BOD1L targeting
BOD1L1_763	AGAAAGAACTTCAGAGGACA	BOD1L targeting
BOD1L1_794	GAAAAATCTACAGCTGACTC	BOD1L targeting
BOD1L1_797	AAATCTACAGCTGACTCTGG	BOD1L targeting
BOD1L1_826	GCTGAACTCTTCAGACTTTG	BOD1L targeting
BOD1L1_828	TCGCTGAACTCTTCAGACTT	BOD1L targeting
BOD1L1_851	TTTCTTCGACTGGACAGGGG	BOD1L targeting
BOD1L1_854	TAATTTCTTCGACTGGACAG	BOD1L targeting
BOD1L1_855	TTAATTTCTTCGACTGGACA	BOD1L targeting
BOD1L1_856	TTTAATTTCTTCGACTGGAC	BOD1L targeting
BOD1L1_910	TAATTTAATTCTGCTAAATA	BOD1L targeting
BOD1L1_922	GCTAAATAAGGATGTTCAAC	BOD1L targeting
BOD1L1_959	AAAAATAAATCAACAGACAA	BOD1L targeting
BOD1L1_989	AAGCCAGACAGCAATGAGAA	BOD1L targeting
BOD1L1_1090	TAAAGATGAAAAACAAGCAA	BOD1L targeting
BOD1L1_1157	AATAAAGCTAAAACTGTTGA	BOD1L targeting
BOD1L1_1158	ATAAAGCTAAAACTGTTGAA	BOD1L targeting
BOD1L1_1169	ACTGTTGAAGGGACAAAAGA	BOD1L targeting
BOD1L1_1195	CTCTTTGATAGATTCTGATG	BOD1L targeting
BOD1L1_1199	TTGATAGATTCTGATGTGGA	BOD1L targeting
BOD1L1_1243	TTCAAAAGATGAAAGGTCAC	BOD1L targeting
BOD1L1_1250	TATCTTCTTCAAAAGATGAA	BOD1L targeting
BOD1L1_1294	AGTTGTAACGTCTGATAGCA	BOD1L targeting
BOD1L1_1301	ACGTCTGATAGCATGGAAGA	BOD1L targeting
BOD1L1_1319	GAAGGAGAGATTACGTCAGA	BOD1L targeting
BOD1L1_1376	CAAACTAGTGATTCTAGTGA	BOD1L targeting
BOD1L1_1395	AAGGAAAAACAAAAAGTGTA	BOD1L targeting
BOD1L1_1418	TTGAGTAAAGATATGGTTTG	BOD1L targeting
BOD1L1_1591	GACAAAGTCTTCAAAAACCA	BOD1L targeting
BOD1L1_1592	ACAAAGTCTTCAAAAACCAA	BOD1L targeting
BOD1L1_1597	GACATCTATACCTTGACCCT	BOD1L targeting
BOD1L1_1598	TCTTCAAAAACCAAGGGTCA	BOD1L targeting
BOD1L1_1642	AGAATCATCAACAAAGAGTT	BOD1L targeting
BOD1L1_1656	TCTTTAATTCTGGCGGCTTT	BOD1L targeting
BOD1L1_1663	AAGGACTTCTTTAATTCTGG	BOD1L targeting
BOD1L1_1666	TTTAAGGACTTCTTTAATTC	BOD1L targeting
BOD1L1_1683	TTAAAGAAGTCCTTAAAGAA	BOD1L targeting
BOD1L1_1737	AAAAGAGAAAAAAAGATTCA	BOD1L targeting
BOD1L1_1742	AGTTCTCTTCAACATTCCTA	BOD1L targeting
BOD1L1_1810	AGAAACCCTTAAAACAAGTG	BOD1L targeting
BOD1L1_1822	TTTCTTTCAGCATTGTGAAA	BOD1L targeting
BOD1L1_1843	GGAAAAAATTTCTTCTTCAA	BOD1L targeting
BOD1L1_1884	AGTCTCCGGGCAGGTTTACT	BOD1L targeting
BOD1L1_1890	GTGAACCAAGTAAACCTGCC	BOD1L targeting
BOD1L1_1893	GACTCTGAAAGTCTCCGGGC	BOD1L targeting
BOD1L1_1897	CAAAGACTCTGAAAGTCTCC	BOD1L targeting
BOD1L1_1898	GCAAAGACTCTGAAAGTCTC	BOD1L targeting
BOD1L1_1965	TAGAAAGAGAACATAAAAGA	BOD1L targeting
BOD1L1_1984	TACCCCCTCCATGATAACAG	BOD1L targeting
BOD1L1_1985	GTACCCCCTCCATGATAACA	BOD1L targeting
BOD1L1_1986	TGTACCCCCTCCATGATAAC	BOD1L targeting
BOD1L1_1987	GACATCTACCCCTGTTATCA	BOD1L targeting
BOD1L1_1990	ATCTACCCCTGTTATCATGG	BOD1L targeting
BOD1L1_1991	TCTACCCCTGTTATCATGGA	BOD1L targeting
BOD1L1_1992	CTACCCCTGTTATCATGGAG	BOD1L targeting
BOD1L1_1993	TACCCCTGTTATCATGGAGG	BOD1L targeting
BOD1L1_1999	TGTTATCATGGAGGGGGTAC	BOD1L targeting
BOD1L1_2028	CTGACACAAGAGATGTAAAA	BOD1L targeting
BOD1L1_2065	TTTCTGTTTCTGGGGCTCTT	BOD1L targeting
BOD1L1_2150	ATTTCACCTCTTTCTTAAGT	BOD1L targeting
BOD1L1_2155	GAAAAGCCTACTTAAGAAAG	BOD1L targeting
BOD1L1_2170	GAAAGAGGTGAAATCCTCCA	BOD1L targeting
BOD1L1_2173	TCTTTCAGGCTTCTCCTTGG	BOD1L targeting
BOD1L1_2200	TGAAAGAGAGAAAACTCCAT	BOD1L targeting
BOD1L1_2205	ACAGACAATTTGTCTTCCGA	BOD1L targeting
BOD1L1_2234	TCTGTGAAACATAAATATAA	BOD1L targeting
BOD1L1_2255	GGTGATTGTATGCATAAAAC	BOD1L targeting
BOD1L1_2288	GAGCTTCACTCTTCTGAGAA	BOD1L targeting
BOD1L1_2302	TGAGAAAGGTTTAAAAGTAG	BOD1L targeting
BOD1L1_2376	CCGAACGAAAAAGTAAACAT	BOD1L targeting
BOD1L1_2385	AAAGTAAACATAGGAATGAA	BOD1L targeting
BOD1L1_2402	GAAAGGAAATTATCAGTATT	BOD1L targeting
BOD1L1_2411	TTATCAGTATTAGGCAAAGA	BOD1L targeting
BOD1L1_2427	TTTATAATATATTCAGAAAC	BOD1L targeting
BOD1L1_2506	CTTGTCAGCTGAAAAAACTA	BOD1L targeting
BOD1L1_2526	AGGCAGAGCACAAATCAAGA	BOD1L targeting
BOD1L1_2560	TAAAATTCAGAAAGATTCTC	BOD1L targeting
BOD1L1_2561	AAAATTCAGAAAGATTCTCT	BOD1L targeting
BOD1L1_2575	TAATGTGATACCATGTTGCT	BOD1L targeting
BOD1L1_2611	GAGAAGAAGTGAAAGTTATT	BOD1L targeting
BOD1L1_2629	TTCGGAAGATAAGTGTGATA	BOD1L targeting
BOD1L1_2644	TGATATGGACTCCACTAACA	BOD1L targeting
BOD1L1_2644	CAAATTACTATCCATGTTAG	BOD1L targeting
BOD1L1_2668	TAGTAATTTGAAACCAGAAG	BOD1L targeting
BOD1L1_2670	TCCTTGTGAACAACCTCTTC	BOD1L targeting
BOD1L1_2680	ACCAGAAGAGGTTGTTCACA	BOD1L targeting
BOD1L1_2747	AAGTCTAAATCAAAAACTCA	BOD1L targeting
BOD1L1_2755	ATCAAAAACTCAAGGCAAAC	BOD1L targeting
BOD1L1_2786	GTAGAAACAGAATTACAAGA	BOD1L targeting
BOD1L1_2800	ACAAGAAGGTGCCACAAAAC	BOD1L targeting
BOD1L1_2820	TTCTTCTCCTTGTCTGGTTT	BOD1L targeting
BOD1L1_2824	AACCACTCCAAAACCAGACA	BOD1L targeting
BOD1L1_2826	TCTGTGTTCTTCTCCTTGTC	BOD1L targeting
BOD1L1_2895	TCAACACCAGTTTCTTCAAA	BOD1L targeting
BOD1L1_2919	GAAGAAGCAGTCTCTAATAC	BOD1L targeting
BOD1L1_2953	TTCAGCACATAGTACACAGA	BOD1L targeting
BOD1L1_2980	CTCCTTTGCTAATGGTAACT	BOD1L targeting
BOD1L1_2988	TTATATTTCTCCTTTGCTAA	BOD1L targeting
BOD1L1_2989	AGCCAAGTTACCATTAGCAA	BOD1L targeting
BOD1L1_3027	ATAAAGACTCCACTTCCACC	BOD1L targeting
BOD1L1_3031	CAACTTTCTCTCAAGCCTGG	BOD1L targeting
BOD1L1_3034	TGACAACTTTCTCTCAAGCC	BOD1L targeting
BOD1L1_3050	CTTGAGAGAAAGTTGTCAGA	BOD1L targeting
BOD1L1_3100	TAGTAAAGACATAAAAAAGA	BOD1L targeting
BOD1L1_3124	CGAAAATAAATCAGATGACA	BOD1L targeting
BOD1L1_3128	AATAAATCAGATGACAAGGA	BOD1L targeting
BOD1L1_3157	AGTTGACAGTAGTCATGAAA	BOD1L targeting
BOD1L1_3164	AGTAGTCATGAAAAGGCCAG	BOD1L targeting
BOD1L1_3169	CATGAGTGAACTATTACCTC	BOD1L targeting
BOD1L1_3181	CAGAGGTAATAGTTCACTCA	BOD1L targeting
BOD1L1_3216	GTAGAAGGTTGTGCGAAAAT	BOD1L targeting
BOD1L1_3241	AGGAAGCTTGTCACAAGAAA	BOD1L targeting
BOD1L1_3248	TTGTCACAAGAAATGGCCAA	BOD1L targeting
BOD1L1_3290	AACACTTTGAGCACTCCCAG	BOD1L targeting
BOD1L1_3294	CTCTGAAGGGAGGAACCGCT	BOD1L targeting
BOD1L1_3320	CTTCAGAGACCAAAAAAGAG	BOD1L targeting
BOD1L1_3347	TTTCCATTGGCTCTTGTTCA	BOD1L targeting
BOD1L1_3348	ATTTCCATTGGCTCTTGTTC	BOD1L targeting
BOD1L1_3355	GATCCCTGAACAAGAGCCAA	BOD1L targeting
BOD1L1_3360	GGCTCAGAATCAATTTCCAT	BOD1L targeting
BOD1L1_3374	ATGGAAATTGATTCTGAGCC	BOD1L targeting
BOD1L1_3415	ATTATTATTGCGGTTGTCTT	BOD1L targeting
BOD1L1_3416	AATTATTATTGCGGTTGTCT	BOD1L targeting
BOD1L1_3425	CTTGCTGAGAATTATTATTG	BOD1L targeting
BOD1L1_3540	CCACGGCCTGGCTTATAAGC	BOD1L targeting
BOD1L1_3545	ACAGCTCCAGCTTATAAGCC	BOD1L targeting
BOD1L1_3551	CCAGCTTATAAGCCAGGCCG	BOD1L targeting
BOD1L1_3557	TACTATTAACTCCTGTTCCA	BOD1L targeting
BOD1L1_3557	TATAAGCCAGGCCGTGGAAC	BOD1L targeting
BOD1L1_3595	GGTCAAGGTGCTTCTATGAT	BOD1L targeting
BOD1L1_3646	TTTCTCCCCAGGGTTCATTT	BOD1L targeting
BOD1L1_3650	GCTGTGTCCAAAATGAACCC	BOD1L targeting
BOD1L1_3651	CTGTGTCCAAAATGAACCCT	BOD1L targeting
BOD1L1_3652	TGTGTCCAAAATGAACCCTG	BOD1L targeting
BOD1L1_3672	TCAGTAGTTCCTCTATGAAT	BOD1L targeting
BOD1L1_3673	TTCAGTAGTTCCTCTATGAA	BOD1L targeting
BOD1L1_3674	GAGAAAGAACCCATTCATAG	BOD1L targeting
BOD1L1_3747	GTGCCCCATCAGAAAATGAT	BOD1L targeting
BOD1L1_3748	TGCCCCATCAGAAAATGATA	BOD1L targeting
BOD1L1_3797	GCTGAAGAACATGTTGCTCA	BOD1L targeting
BOD1L1_3814	ATTTGTGGAATGTTCAAGAG	BOD1L targeting
BOD1L1_3829	TGGTGAGGAGTCTAAATTTG	BOD1L targeting
BOD1L1_3844	CACTGAACTTAAGGATGGTG	BOD1L targeting
BOD1L1_3849	ACAGTCACTGAACTTAAGGA	BOD1L targeting
BOD1L1_3853	CACAACAGTCACTGAACTTA	BOD1L targeting
BOD1L1_3873	CAGTGACTGTTGTGCCTCTG	BOD1L targeting
BOD1L1_3874	AGTGACTGTTGTGCCTCTGA	BOD1L targeting
BOD1L1_3897	TCAAACAGAGGAATTACATC	BOD1L targeting
BOD1L1_3925	GTTTGACAAAAGAACTGTTT	BOD1L targeting
BOD1L1_3949	GTGATCCGCAGGGGAGGTGC	BOD1L targeting
BOD1L1_3955	AGCAGAGTGATCCGCAGGGG	BOD1L targeting
BOD1L1_3958	GAGAGCAGAGTGATCCGCAG	BOD1L targeting
BOD1L1_3959	GGAGAGCAGAGTGATCCGCA	BOD1L targeting
BOD1L1_3960	GGGAGAGCAGAGTGATCCGC	BOD1L targeting
BOD1L1_3980	TAACAGTCAGACTTTGGTTA	BOD1L targeting
BOD1L1_3981	CTAACAGTCAGACTTTGGTT	BOD1L targeting
BOD1L1_3986	ATTCCCTAACAGTCAGACTT	BOD1L targeting
BOD1L1_3993	CTAACCAAAGTCTGACTGTT	BOD1L targeting
BOD1L1_3994	TAACCAAAGTCTGACTGTTA	BOD1L targeting
BOD1L1_4016	CTTTGCTGTCACTTGTCTTA	BOD1L targeting
BOD1L1_4031	AAGACAAGTGACAGCAAAGA	BOD1L targeting
BOD1L1_4104	AAAGTAGCCTGGTGAGCTTC	BOD1L targeting
BOD1L1_4108	ACACATTCCAGAAGCTCACC	BOD1L targeting
BOD1L1_4115	TACCATCCAATAAAGTAGCC	BOD1L targeting
BOD1L1_4124	CACCAGGCTACTTTATTGGA	BOD1L targeting
BOD1L1_4133	ACTTTATTGGATGGTAAACA	BOD1L targeting
BOD1L1_4138	ATTGGATGGTAAACAAGGAA	BOD1L targeting
BOD1L1_4154	GGAAAGGTAATCATGCCTCT	BOD1L targeting
BOD1L1_4158	CCCGTTAACTTACTTCCAAG	BOD1L targeting
BOD1L1_4168	GCCTCTTGGAAGTAAGTTAA	BOD1L targeting
BOD1L1_4169	CCTCTTGGAAGTAAGTTAAC	BOD1L targeting
BOD1L1_4180	TAAGTTAACGGGCGTGATTG	BOD1L targeting
BOD1L1_4205	AATGAGAATATTACCAAAGA	BOD1L targeting
BOD1L1_4207	GTCCACTAAGCCACCTTCTT	BOD1L targeting
BOD1L1_4208	GAGAATATTACCAAAGAAGG	BOD1L targeting
BOD1L1_4216	TACCAAAGAAGGTGGCTTAG	BOD1L targeting
BOD1L1_4222	AGAAGGTGGCTTAGTGGACA	BOD1L targeting
BOD1L1_4263	TTAATTGTCTGCTTTAAATT	BOD1L targeting
BOD1L1_4292	ATTAAAGCAACAGTAGAGAA	BOD1L targeting
BOD1L1_4300	AACAGTAGAGAATGGCAAGA	BOD1L targeting
BOD1L1_4328	ATTGCTGTTGATCATGTTGT	BOD1L targeting
BOD1L1_4385	CTTAAGCATAAAAGAAGCCC	BOD1L targeting
BOD1L1_4422	TATCAATTGATGTTGAAAGA	BOD1L targeting
BOD1L1_4454	AGTGAGGTAGACACCAGTGC	BOD1L targeting
BOD1L1_4460	GTAGACACCAGTGCTGGAAG	BOD1L targeting
BOD1L1_4479	TTCCTTTGGTGTAAAACAGA	BOD1L targeting
BOD1L1_4480	GTTCCTTTGGTGTAAAACAG	BOD1L targeting
BOD1L1_4493	CCTCAGTTTGTCCGTTCCTT	BOD1L targeting
BOD1L1_4504	CCAAAGGAACGGACAAACTG	BOD1L targeting
BOD1L1_4510	GAACGGACAAACTGAGGATG	BOD1L targeting
BOD1L1_4517	CAAACTGAGGATGTGGCAAC	BOD1L targeting
BOD1L1_4518	AAACTGAGGATGTGGCAACT	BOD1L targeting
BOD1L1_4524	AGGATGTGGCAACTGGGCCT	BOD1L targeting
BOD1L1_4558	GTCCTTCCCTTCAGTACTAG	BOD1L targeting
BOD1L1_4562	TCTGTTGCCACTAGTACTGA	BOD1L targeting
BOD1L1_4563	CTGTTGCCACTAGTACTGAA	BOD1L targeting
BOD1L1_4567	TGCCACTAGTACTGAAGGGA	BOD1L targeting
BOD1L1_4591	CCCAGCCTTCACTGGACTTA	BOD1L targeting
BOD1L1_4597	TGTCACCTTAAGTCCAGTGA	BOD1L targeting
BOD1L1_4601	ACCTTAAGTCCAGTGAAGGC	BOD1L targeting
BOD1L1_4602	CCTTAAGTCCAGTGAAGGCT	BOD1L targeting
BOD1L1_4614	TCTGAAGAAGTGGTTGTGGC	BOD1L targeting
BOD1L1_4618	TGTTTCTGAAGAAGTGGTTG	BOD1L targeting
BOD1L1_4642	TTCAGAAACAAGACAAAGTG	BOD1L targeting
BOD1L1_4645	AGAAACAAGACAAAGTGAGG	BOD1L targeting
BOD1L1_4662	TCTGCCTCAATGCTGGTGCA	BOD1L targeting
BOD1L1_4669	TTTGCCTTGCACCAGCATTG	BOD1L targeting
BOD1L1_4669	GCCTTCATCTGCCTCAATGC	BOD1L targeting
BOD1L1_4679	ACCAGCATTGAGGCAGATGA	BOD1L targeting
BOD1L1_4691	TGGAATGTGTTCCTATTATG	BOD1L targeting
BOD1L1_4691	GCAGATGAAGGCCTCATAAT	BOD1L targeting
BOD1L1_4711	AACATGAAGAGGATTATTTC	BOD1L targeting
BOD1L1_4722	GCTTCTGCACCAACATGAAG	BOD1L targeting
BOD1L1_4724	AGAAATAATCCTCTTCATGT	BOD1L targeting
BOD1L1_4744	AGCAAAAACAGTGCATTCAC	BOD1L targeting
BOD1L1_4790	GGTGGGGCTGTTGTCACAGA	BOD1L targeting
BOD1L1_4819	TTCCTTAGTGCTTGTGAGGA	BOD1L targeting
BOD1L1_4823	CCCCTTCCTTAGTGCTTGTG	BOD1L targeting
BOD1L1_4828	AACCTTCCTCACAAGCACTA	BOD1L targeting
BOD1L1_4832	TTCCTCACAAGCACTAAGGA	BOD1L targeting
BOD1L1_4833	TCCTCACAAGCACTAAGGAA	BOD1L targeting
BOD1L1_4834	CCTCACAAGCACTAAGGAAG	BOD1L targeting
BOD1L1_4841	AGCACTAAGGAAGGGGAAAG	BOD1L targeting
BOD1L1_4842	GCACTAAGGAAGGGGAAAGT	BOD1L targeting
BOD1L1_4843	CACTAAGGAAGGGGAAAGTG	BOD1L targeting
BOD1L1_4855	GGAAAGTGGGGAGTGTGCTG	BOD1L targeting
BOD1L1_4867	GTGTGCTGTGGCTGAATCTG	BOD1L targeting
BOD1L1_4888	GGACAGAGCAGCAGACCTAC	BOD1L targeting
BOD1L1_4892	TAACTGCATGCACAGCCAGT	BOD1L targeting
BOD1L1_4924	TGTCACAACGCTATTTACAT	BOD1L targeting
BOD1L1_4939	TGTAAATAGCGTTGTGACAG	BOD1L targeting
BOD1L1_4945	TAGCGTTGTGACAGAGGAAA	BOD1L targeting
BOD1L1_4967	GATGATGCTGTAACCAGTGC	BOD1L targeting
BOD1L1_4988	GGCTCTGAAGAAAAATGTGA	BOD1L targeting
BOD1L1_5021	AGAGACTCAGAAATAGTTGA	BOD1L targeting
BOD1L1_5075	GATGGAGCAGTTACAAGTGC	BOD1L targeting
BOD1L1_5093	GCTGGAACAGAGATAAGAGC	BOD1L targeting
BOD1L1_5113	AGGATCTATAAGCAGTGAAG	BOD1L targeting
BOD1L1_5116	ATCTATAAGCAGTGAAGAGG	BOD1L targeting
BOD1L1_5134	CATTCTCATCATATTTCCCT	BOD1L targeting
BOD1L1_5135	CCATTCTCATCATATTTCCC	BOD1L targeting
BOD1L1_5146	CCAGGGAAATATGATGAGAA	BOD1L targeting
BOD1L1_5147	CAGGGAAATATGATGAGAAT	BOD1L targeting
BOD1L1_5167	GGGTCCCAAAAAAGAAACAG	BOD1L targeting
BOD1L1_5186	GAGGGCACTGTGACATGTAC	BOD1L targeting
BOD1L1_5231	TTTGTGATCTGCTCAGTAAC	BOD1L targeting
BOD1L1_5237	ATCTGCTCAGTAACTGGAGC	BOD1L targeting
BOD1L1_5238	TCTGCTCAGTAACTGGAGCA	BOD1L targeting
BOD1L1_5244	CAGTAACTGGAGCAGGGCCC	BOD1L targeting
BOD1L1_5250	GTAACCATGCGTTCCTCCCG	BOD1L targeting
BOD1L1_5251	TGTAACCATGCGTTCCTCCC	BOD1L targeting
BOD1L1_5252	CTGTAACCATGCGTTCCTCC	BOD1L targeting
BOD1L1_5257	AGGGCCCCGGGAGGAACGCA	BOD1L targeting
BOD1L1_5264	CGGGAGGAACGCATGGTTAC	BOD1L targeting
BOD1L1_5270	GAACGCATGGTTACAGGTGC	BOD1L targeting
BOD1L1_5282	ACAGGTGCAGGTGTTGTCCT	BOD1L targeting
BOD1L1_5288	GTGGTGCATCATTATCTCCC	BOD1L targeting
BOD1L1_5303	GGAGATAATGATGCACCACC	BOD1L targeting
BOD1L1_5307	TGGCTGGCACTTGTTCCTGG	BOD1L targeting
BOD1L1_5310	TCTTGGCTGGCACTTGTTCC	BOD1L targeting
BOD1L1_5323	AGAACCATCTCCTTCTTGGC	BOD1L targeting
BOD1L1_5324	GGAACAAGTGCCAGCCAAGA	BOD1L targeting
BOD1L1_5327	TCACAGAACCATCTCCTTCT	BOD1L targeting
BOD1L1_5345	GGAGATGGTTCTGTGAATGA	BOD1L targeting
BOD1L1_5378	GAGAGTGCAGTCACCAGCAC	BOD1L targeting
BOD1L1_5379	AGAGTGCAGTCACCAGCACG	BOD1L targeting
BOD1L1_5380	ATCTTCTGTTATCCCCGTGC	BOD1L targeting
BOD1L1_5393	AGCACGGGGATAACAGAAGA	BOD1L targeting
BOD1L1_5398	GGGGATAACAGAAGATGGAG	BOD1L targeting
BOD1L1_5399	GGGATAACAGAAGATGGAGA	BOD1L targeting
BOD1L1_5400	GGATAACAGAAGATGGAGAG	BOD1L targeting
BOD1L1_5412	TCTGAACCTGTGCAACTTGC	BOD1L targeting
BOD1L1_5417	GAGGGGCCAGCAAGTTGCAC	BOD1L targeting
BOD1L1_5438	GGTTCAGAAGATAGCAGCGA	BOD1L targeting
BOD1L1_5461	CTTTGCTATAAGTTCTGAAT	BOD1L targeting
BOD1L1_5813	AGCATGAGTGGCACAGAGAA	BOD1L targeting
BOD1L1_5849	GATATCTGCTCCAGTGCAAA	BOD1L targeting
BOD1L1_5850	ATATCTGCTCCAGTGCAAAA	BOD1L targeting
BOD1L1_5881	ATCCTTTCCTGAGACTGCAC	BOD1L targeting
BOD1L1_5885	AGTGTGACCAGTGCAGTCTC	BOD1L targeting
BOD1L1_5890	GACCAGTGCAGTCTCAGGAA	BOD1L targeting
BOD1L1_5912	GATGAAGTGACACCAGTTCC	BOD1L targeting
BOD1L1_5913	CCCTCACAACCTCCTGGAAC	BOD1L targeting
BOD1L1_5915	GAAGTGACACCAGTTCCAGG	BOD1L targeting
BOD1L1_5919	ATAGGACCCTCACAACCTCC	BOD1L targeting
BOD1L1_5995	GACCAGGCCAGTGGAAATAG	BOD1L targeting
BOD1L1_5999	GAAGATACCACTATTTCCAC	BOD1L targeting
BOD1L1_6004	TACCACTATTTCCACTGGCC	BOD1L targeting
BOD1L1_6008	ACTATTTCCACTGGCCTGGT	BOD1L targeting
BOD1L1_6009	CTATTTCCACTGGCCTGGTC	BOD1L targeting
BOD1L1_6010	TATTTCCACTGGCCTGGTCG	BOD1L targeting
BOD1L1_6011	CATCGTAACTACCCCCGACC	BOD1L targeting
BOD1L1_6011	ATTTCCACTGGCCTGGTCGG	BOD1L targeting
BOD1L1_6035	AGTTACGATGTTCTTGTATC	BOD1L targeting
BOD1L1_6053	TGTGAGCAACTTCACATTCT	BOD1L targeting
BOD1L1_6054	GTGTGAGCAACTTCACATTC	BOD1L targeting
BOD1L1_6136	TGAAGAGTGTGATGGTCTCA	BOD1L targeting
BOD1L1_6152	CTCATGGCAACTACAGCCAG	BOD1L targeting
BOD1L1_6157	CTGGTTGGTAATATCACCAC	BOD1L targeting
BOD1L1_6172	CCCTGCTAAGCTATTCTGGT	BOD1L targeting
BOD1L1_6176	TACCCCCTGCTAAGCTATTC	BOD1L targeting
BOD1L1_6182	ACCAACCAGAATAGCTTAGC	BOD1L targeting
BOD1L1_6183	CCAACCAGAATAGCTTAGCA	BOD1L targeting
BOD1L1_6184	CAACCAGAATAGCTTAGCAG	BOD1L targeting
BOD1L1_6185	AACCAGAATAGCTTAGCAGG	BOD1L targeting
BOD1L1_6197	TTAGCAGGGGGTAAAAATCA	BOD1L targeting
BOD1L1_6226	GTAATCATTTGTGGTACTGG	BOD1L targeting
BOD1L1_6229	GGTGTAATCATTTGTGGTAC	BOD1L targeting
BOD1L1_6235	CTGAGGGGTGTAATCATTTG	BOD1L targeting
BOD1L1_6247	CACAAATGATTACACCCCTC	BOD1L targeting
BOD1L1_6250	TGTAATTGCGCTTACCTGAG	BOD1L targeting
BOD1L1_6251	CTGTAATTGCGCTTACCTGA	BOD1L targeting
BOD1L1_6252	TCTGTAATTGCGCTTACCTG	BOD1L targeting
BOD1L1_6268	GGTAAGCGCAATTACAGATG	BOD1L targeting
BOD1L1_6272	AGCGCAATTACAGATGTGGA	BOD1L targeting
BOD1L1_6275	GCAATTACAGATGTGGAAGG	BOD1L targeting
BOD1L1_6314	AGAACTGAAGAAAATATGGA	BOD1L targeting
BOD1L1_6328	AAATTCTTCTGTGGTTACTC	BOD1L targeting
BOD1L1_6337	GGGGGCCTCAAATTCTTCTG	BOD1L targeting
BOD1L1_6343	AGTAACCACAGAAGAATTTG	BOD1L targeting
BOD1L1_6355	TGAGACTGCACTGGGCATGG	BOD1L targeting
BOD1L1_6356	CTGAGACTGCACTGGGCATG	BOD1L targeting
BOD1L1_6357	CCTGAGACTGCACTGGGCAT	BOD1L targeting
BOD1L1_6358	TCCTGAGACTGCACTGGGCA	BOD1L targeting
BOD1L1_6363	TCATCTCCTGAGACTGCACT	BOD1L targeting
BOD1L1_6364	GTCATCTCCTGAGACTGCAC	BOD1L targeting
BOD1L1_6368	CCCATGCCCAGTGCAGTCTC	BOD1L targeting
BOD1L1_6389	CACTTCTGCTGGCAGTGAGT	BOD1L targeting
BOD1L1_6430	CCCTATGCTTGTGGAAATCA	BOD1L targeting
BOD1L1_6439	GAATTCTTCCCCTATGCTTG	BOD1L targeting
BOD1L1_6440	GCCATGATTTCCACAAGCAT	BOD1L targeting
BOD1L1_6441	CCATGATTTCCACAAGCATA	BOD1L targeting
BOD1L1_6442	CATGATTTCCACAAGCATAG	BOD1L targeting
BOD1L1_6468	ATGGTTGTTGCACTGGAGAT	BOD1L targeting
BOD1L1_6475	ACACTTGATGGTTGTTGCAC	BOD1L targeting
BOD1L1_6487	AAGACTTTCAGCACACTTGA	BOD1L targeting
BOD1L1_6528	TTGCTGCAGCAGTGGAAGAA	BOD1L targeting
BOD1L1_6536	GCAGTGGAAGAAAGGGCTAC	BOD1L targeting
BOD1L1_6549	TCGGCGGTGCTTATCAAGAC	BOD1L targeting
BOD1L1_6565	CATAGGCCCCTCAAAGTCGG	BOD1L targeting
BOD1L1_6568	GGGCATAGGCCCCTCAAAGT	BOD1L targeting
BOD1L1_6568	GATAAGCACCGCCGACTTTG	BOD1L targeting
BOD1L1_6569	ATAAGCACCGCCGACTTTGA	BOD1L targeting
BOD1L1_6570	TAAGCACCGCCGACTTTGAG	BOD1L targeting
BOD1L1_6582	TCTGGGGGCGCACTGGGCAT	BOD1L targeting
BOD1L1_6588	TCAGCTTCTGGGGGCGCACT	BOD1L targeting
BOD1L1_6589	TTCAGCTTCTGGGGGCGCAC	BOD1L targeting
BOD1L1_6599	CAAGAGGACTTTCAGCTTCT	BOD1L targeting
BOD1L1_6600	GCAAGAGGACTTTCAGCTTC	BOD1L targeting
BOD1L1_6615	TCCTTGCTGGTTGAGGCAAG	BOD1L targeting
BOD1L1_6625	TCCTCTTGCCTCAACCAGCA	BOD1L targeting
BOD1L1_6628	TCTTGCCTCAACCAGCAAGG	BOD1L targeting
BOD1L1_6664	ACATTCTTCTGCTATGCTAG	BOD1L targeting
BOD1L1_6679	TAGCATAGCAGAAGAATGTG	BOD1L targeting
BOD1L1_6692	GAATGTGAGGCTTCTGTTTC	BOD1L targeting
BOD1L1_6700	TTCACTTTCAACAACTACAC	BOD1L targeting
BOD1L1_6725	GAAAGTGAAAATGAGCGAGC	BOD1L targeting
BOD1L1_6736	TGAGCGAGCTGGCACAGTCA	BOD1L targeting
BOD1L1_6749	ACAGTCATGGAAGAAAAAGA	BOD1L targeting
BOD1L1_6750	CAGTCATGGAAGAAAAAGAC	BOD1L targeting
BOD1L1_6755	ATGGAAGAAAAAGACGGGAG	BOD1L targeting
BOD1L1_6775	TGGCATCATCTCTACGAGCT	BOD1L targeting
BOD1L1_6778	CATCATCTCTACGAGCTCGG	BOD1L targeting
BOD1L1_6790	GAGCTCGGTGGAAGACTGTG	BOD1L targeting
BOD1L1_6791	AGCTCGGTGGAAGACTGTGA	BOD1L targeting
BOD1L1_6803	GAGGGACAGCACTGGACACT	BOD1L targeting
BOD1L1_6804	TGAGGGACAGCACTGGACAC	BOD1L targeting
BOD1L1_6811	TTCCTCTTGAGGGACAGCAC	BOD1L targeting
BOD1L1_6820	GTCCAGTGCTGTCCCTCAAG	BOD1L targeting
BOD1L1_6839	CTTCCGCTGGTGTGACTGAG	BOD1L targeting
BOD1L1_6840	TCTTCCGCTGGTGTGACTGA	BOD1L targeting
BOD1L1_6841	CTCTTCCGCTGGTGTGACTG	BOD1L targeting
BOD1L1_6847	CGACCCCTCAGTCACACCAG	BOD1L targeting
BOD1L1_6852	GTGTCACCCATCTCTTCCGC	BOD1L targeting
BOD1L1_6857	GTCACACCAGCGGAAGAGAT	BOD1L targeting
BOD1L1_6874	GGTGCTTGTGGAAATCATGG	BOD1L targeting
BOD1L1_6877	AGAGGTGCTTGTGGAAATCA	BOD1L targeting
BOD1L1_6893	ATTTCCACAAGCACCTCTGA	BOD1L targeting
BOD1L1_6894	TTTCCACAAGCACCTCTGAA	BOD1L targeting
BOD1L1_6895	GACTGCTTCACACCCTTCAG	BOD1L targeting
BOD1L1_6914	GGGTGTGAAGCAGTCATGAT	BOD1L targeting
BOD1L1_6928	CATGATTGGTGCTGTCCTCC	BOD1L targeting
BOD1L1_6935	TGGTGAGCCGATCTTCATCC	BOD1L targeting
BOD1L1_6955	CAAGTCTTCTACTCTTGTGA	BOD1L targeting
BOD1L1_7000	TGGCATACATTCTGCTGTGC	BOD1L targeting
BOD1L1_7020	CTGTCAATGCTGGCGGAAAT	BOD1L targeting
BOD1L1_7027	TTCATGTCTGTCAATGCTGG	BOD1L targeting
BOD1L1_7030	CTCTTCATGTCTGTCAATGC	BOD1L targeting
BOD1L1_7070	CTGACTGCAGACAACCCAGA	BOD1L targeting
BOD1L1_7071	TGACTGCAGACAACCCAGAA	BOD1L targeting
BOD1L1_7073	ACAGGTCACCGTTCCCTTCT	BOD1L targeting
BOD1L1_7076	GCAGACAACCCAGAAGGGAA	BOD1L targeting
BOD1L1_7091	TGCTCACTTCTGTGGCTGAC	BOD1L targeting
BOD1L1_7099	CTTGTGCTTGCTCACTTCTG	BOD1L targeting
BOD1L1_7111	CACAGAAGTGAGCAAGCACA	BOD1L targeting
BOD1L1_7124	CAGCAATTAGGCTGGGCATG	BOD1L targeting
BOD1L1_7125	TCAGCAATTAGGCTGGGCAT	BOD1L targeting
BOD1L1_7126	CTCAGCAATTAGGCTGGGCA	BOD1L targeting
BOD1L1_7131	TTATTCTCAGCAATTAGGCT	BOD1L targeting
BOD1L1_7132	GTTATTCTCAGCAATTAGGC	BOD1L targeting
BOD1L1_7136	GACAGTTATTCTCAGCAATT	BOD1L targeting
BOD1L1_7149	TAATTGCTGAGAATAACTGT	BOD1L targeting
BOD1L1_7157	GAGAATAACTGTCGGTGTCC	BOD1L targeting
BOD1L1_7158	AGAATAACTGTCGGTGTCCT	BOD1L targeting
BOD1L1_7167	GTCGGTGTCCTGGGCCAGTC	BOD1L targeting
BOD1L1_7168	TCGGTGTCCTGGGCCAGTCA	BOD1L targeting
BOD1L1_7170	GGTTCTTTGCCTCCCCTGAC	BOD1L targeting
BOD1L1_7183	AGTCAGGGGAGGCAAAGAAC	BOD1L targeting
BOD1L1_7184	GTCAGGGGAGGCAAAGAACC	BOD1L targeting
BOD1L1_7191	CTCACTGCCAACACGGGACC	BOD1L targeting
BOD1L1_7195	CAAAGAACCGGGTCCCGTGT	BOD1L targeting
BOD1L1_7197	TCGGTGCTCACTGCCAACAC	BOD1L targeting
BOD1L1_7198	CTCGGTGCTCACTGCCAACA	BOD1L targeting
BOD1L1_7213	GTTGGCAGTGAGCACCGAGG	BOD1L targeting
BOD1L1_7214	TTGGCAGTGAGCACCGAGGA	BOD1L targeting
BOD1L1_7215	TGGCAGTGAGCACCGAGGAG	BOD1L targeting
BOD1L1_7223	AGCACCGAGGAGGGGCACAA	BOD1L targeting
BOD1L1_7224	GCACCGAGGAGGGGCACAAC	BOD1L targeting
BOD1L1_7236	GCAGAGGGCTTGTGGACTGA	BOD1L targeting
BOD1L1_7244	CTTGCCCTGCAGAGGGCTTG	BOD1L targeting
BOD1L1_7250	TCAGTCCACAAGCCCTCTGC	BOD1L targeting
BOD1L1_7251	CAGTCCACAAGCCCTCTGCA	BOD1L targeting
BOD1L1_7268	CCGCACAAACAGCACTTGGA	BOD1L targeting
BOD1L1_7279	CCATCCAAGTGCTGTTTGTG	BOD1L targeting
BOD1L1_7303	AAAAGAAGAGAAGCATGGCA	BOD1L targeting
BOD1L1_7319	CTGCAAATGGTCCTATTTCG	BOD1L targeting
BOD1L1_7319	GGCAAGGAGTGCCCCGAAAT	BOD1L targeting
BOD1L1_7331	CCCGAAATAGGACCATTTGC	BOD1L targeting
BOD1L1_7337	ATAGGACCATTTGCAGGAAG	BOD1L targeting
BOD1L1_7370	TCTTCTCTTCTGCATTTATG	BOD1L targeting
BOD1L1_7408	GCTCTTATCTTCTTTCTGAA	BOD1L targeting
BOD1L1_7430	CCCCTGCTGTCCCTGTCTCT	BOD1L targeting
BOD1L1_7431	AAGATAAGAGCCCAGAGACA	BOD1L targeting
BOD1L1_7439	AGCCCAGAGACAGGGACAGC	BOD1L targeting
BOD1L1_7469	AGCACAGCAAGTTATTCAGC	BOD1L targeting
BOD1L1_7473	CAGCAAGTTATTCAGCAGGA	BOD1L targeting
BOD1L1_7474	AGCAAGTTATTCAGCAGGAA	BOD1L targeting
BOD1L1_7475	GCAAGTTATTCAGCAGGAAG	BOD1L targeting
BOD1L1_7483	TTCAGCAGGAAGGGGCTTAG	BOD1L targeting
BOD1L1_7484	TCAGCAGGAAGGGGCTTAGA	BOD1L targeting
BOD1L1_7485	CAGCAGGAAGGGGCTTAGAG	BOD1L targeting
BOD1L1_7513	CTGTTCTGGTCCTCTCAGGT	BOD1L targeting
BOD1L1_7514	AACTCACCTGCCCACCTGAG	BOD1L targeting
BOD1L1_7514	TCTGTTCTGGTCCTCTCAGG	BOD1L targeting
BOD1L1_7517	ACGTCTGTTCTGGTCCTCTC	BOD1L targeting
BOD1L1_7527	GTCTGCCCAGACGTCTGTTC	BOD1L targeting
BOD1L1_7532	AGAGGACCAGAACAGACGTC	BOD1L targeting
BOD1L1_7533	GAGGACCAGAACAGACGTCT	BOD1L targeting
BOD1L1_7540	AGAACAGACGTCTGGGCAGA	BOD1L targeting
BOD1L1_7546	GACGTCTGGGCAGACGGCTA	BOD1L targeting
BOD1L1_7560	AAATAGCGAATGCTGACAGA	BOD1L targeting
BOD1L1_7561	CAAATAGCGAATGCTGACAG	BOD1L targeting
BOD1L1_7573	CTCTGTCAGCATTCGCTATT	BOD1L targeting
BOD1L1_7589	TATTTGGCAGCAGTAAACAC	BOD1L targeting
BOD1L1_7623	GCCACGGTCCCTTGAACAGG	BOD1L targeting
BOD1L1_7625	GATGACATGCCACCTGTTCA	BOD1L targeting
BOD1L1_7626	ATGACATGCCACCTGTTCAA	BOD1L targeting
BOD1L1_7626	TCAGCCACGGTCCCTTGAAC	BOD1L targeting
BOD1L1_7633	GCCACCTGTTCAAGGGACCG	BOD1L targeting
BOD1L1_7639	AAGAAAGGAATGCTCAGCCA	BOD1L targeting
BOD1L1_7699	AGTAATACATTTGGTGGTAC	BOD1L targeting
BOD1L1_7705	TTGGCCAGTAATACATTTGG	BOD1L targeting
BOD1L1_7708	TTCTTGGCCAGTAATACATT	BOD1L targeting
BOD1L1_7712	AGTACCACCAAATGTATTAC	BOD1L targeting
BOD1L1_7743	GGAGGGATCATTGTGTGGGA	BOD1L targeting
BOD1L1_7747	AGCTGGAGGGATCATTGTGT	BOD1L targeting
BOD1L1_7748	TAGCTGGAGGGATCATTGTG	BOD1L targeting
BOD1L1_7760	CTACACTGTAAGTAGCTGGA	BOD1L targeting
BOD1L1_7761	GCTACACTGTAAGTAGCTGG	BOD1L targeting
BOD1L1_7764	AGAGCTACACTGTAAGTAGC	BOD1L targeting
BOD1L1_7780	TACTTACAGTGTAGCTCTGT	BOD1L targeting
BOD1L1_7794	GTCAAGTCCTGCTCACATTT	BOD1L targeting
BOD1L1_7798	GTTGGCTCCTAAATGTGAGC	BOD1L targeting
BOD1L1_7826	ACTATAAAGAATGATTATAG	BOD1L targeting
BOD1L1_7833	AGAATGATTATAGTGGCAAA	BOD1L targeting
BOD1L1_7881	CAGGAGATGATAACAGCACA	BOD1L targeting
BOD1L1_7897	CACAAGGAAATCATTCCCTG	BOD1L targeting
BOD1L1_7901	AGGAAATCATTCCCTGAGGA	BOD1L targeting
BOD1L1_7901	CCATTATGTCTCCTTCCTCA	BOD1L targeting
BOD1L1_7902	ACCATTATGTCTCCTTCCTC	BOD1L targeting
BOD1L1_7949	GAAGAAAATGTGTGTGACAT	BOD1L targeting
BOD1L1_7974	AATCCTCCCAAAACATTCAA	BOD1L targeting
BOD1L1_7978	AGAGTCTCCATTGAATGTTT	BOD1L targeting
BOD1L1_8011	ACTGAAAGCCAACTTGAAAA	BOD1L targeting
BOD1L1_8019	CCAACTTGAAAATGGAGGTA	BOD1L targeting
BOD1L1_8032	TTAGGCTTATGTGCCTTCAG	BOD1L targeting
BOD1L1_8056	AGAGAAAAATGGTGAAATTC	BOD1L targeting
BOD1L1_8070	CCCCCACACAGACTTTCTGG	BOD1L targeting
BOD1L1_8078	GCACCACCAGAAAGTCTGTG	BOD1L targeting
BOD1L1_8080	ACCACCAGAAAGTCTGTGTG	BOD1L targeting
BOD1L1_8081	CCACCAGAAAGTCTGTGTGG	BOD1L targeting
BOD1L1_8093	CTGTGTGGGGGAAAGCCAAG	BOD1L targeting
BOD1L1_8097	AAGAGCTCACCTATTCCACT	BOD1L targeting
BOD1L1_8099	GGGGGAAAGCCAAGTGGAAT	BOD1L targeting
BOD1L1_8112	TTTGAACAGCTGAACTCCAG	BOD1L targeting
BOD1L1_8113	TTGAACAGCTGAACTCCAGA	BOD1L targeting
BOD1L1_8117	TCACCAACAAAGGCTCCCTC	BOD1L targeting
BOD1L1_8125	ACTCCAGAGGGAGCCTTTGT	BOD1L targeting
BOD1L1_8127	AGTGATTCATTCACCAACAA	BOD1L targeting
BOD1L1_8156	TATATTTAGGTTGAAAATTC	BOD1L targeting
BOD1L1_8201	CATAGCGAATCTTATAACAA	BOD1L targeting
BOD1L1_8204	AGCGAATCTTATAACAAAGG	BOD1L targeting
BOD1L1_8216	TATTACTCAGAGATATCCAG	BOD1L targeting
BOD1L1_8246	GACAACGCAGAAGCCATAAG	BOD1L targeting
BOD1L1_8248	TTCAACACTGTGACCGCTTA	BOD1L targeting
BOD1L1_8275	TGTTGAAGCAGATCCTAAAG	BOD1L targeting
BOD1L1_8277	TTATTAAAATGCACCTCTTT	BOD1L targeting
BOD1L1_8284	TTCTTAATTCCAGGTTGAAG	BOD1L targeting
BOD1L1_8348	CTCTCTTCAGAAGATGAACC	BOD1L targeting
BOD1L1_8367	ATTCTGGAATCCAGGACATC	BOD1L targeting
BOD1L1_8368	AGATGATAATCCAGATGTCC	BOD1L targeting
BOD1L1_8375	CTGTTTCTATTCTGGAATCC	BOD1L targeting
BOD1L1_8410	ACAAAGGCAGTGTCCTGAAA	BOD1L targeting
BOD1L1_8424	AAAAATACCTTTGTGTCATG	BOD1L targeting
BOD1L1_8428	AACGGAGCCACATGACACAA	BOD1L targeting
BOD1L1_8449	AGGTAATTCTTCCAAATCTC	BOD1L targeting
BOD1L1_8449	GGAAGAGAACTCCAGAGATT	BOD1L targeting
BOD1L1_8476	AGTGCTATTTGTCTCAGAAC	BOD1L targeting
BOD1L1_8496	AGACAAATAGCACTACCTCA	BOD1L targeting
BOD1L1_8497	GACAAATAGCACTACCTCAA	BOD1L targeting
BOD1L1_8503	TAGCACTACCTCAAGGGTCA	BOD1L targeting
BOD1L1_8540	TATAGCAGCAGTGAAACTAC	BOD1L targeting
BOD1L1_8559	GTGTCATCATCGTTCTGCTC	BOD1L targeting
BOD1L1_8584	TGATGACACCATAAAATCTC	BOD1L targeting
BOD1L1_8587	TGACACCATAAAATCTCAGG	BOD1L targeting
BOD1L1_8592	ATTATTGGCTGATCTTCCTA	BOD1L targeting
BOD1L1_8613	ATCAGCCAATAATTATTAAA	BOD1L targeting
BOD1L1_8637	GTTTCTACAGGGTATTTGCG	BOD1L targeting
BOD1L1_8667	AAACAACGTTAAAAATGAGT	BOD1L targeting
BOD1L1_8683	GACAATGCCAGTATCTGTTT	BOD1L targeting
BOD1L1_8687	GACGACTCCAAAACAGATAC	BOD1L targeting
BOD1L1_8721	ACTTTCAGTTTGCTGCTAGA	BOD1L targeting
BOD1L1_8744	AAACTGAAAGTAATGCAAAC	BOD1L targeting
BOD1L1_8780	TGCTTATACTTCTTTCTTGT	BOD1L targeting
BOD1L1_8832	AAATAGTAACAAGTGTGCGT	BOD1L targeting
BOD1L1_8837	GTAACAAGTGTGCGTCGGAG	BOD1L targeting
BOD1L1_8856	GATACAGTGAGAGAACGTTT	BOD1L targeting
BOD1L1_8857	TGATACAGTGAGAGAACGTT	BOD1L targeting
BOD1L1_8879	CTCACTGTATCAGATGATGC	BOD1L targeting
BOD1L1_8915	CTGGATCAGAAACTGATTTC	BOD1L targeting
BOD1L1_8929	GAAATCAGTTTCTGATCCAG	BOD1L targeting
BOD1L1_8932	ATCAGTTTCTGATCCAGTGG	BOD1L targeting
BOD1L1_8959	GAAAGAGCAGGAGTCTGATG	BOD1L targeting
BOD1L1_8993	GAGGAAGAGGACGAGCCTTC	BOD1L targeting
BOD1L1_8997	GATCTTGTGGTGGCTCCTGA	BOD1L targeting
BOD1L1_9007	TCTGGTGGTGGATCTTGTGG	BOD1L targeting
BOD1L1_9010	TGATCTGGTGGTGGATCTTG	BOD1L targeting
BOD1L1_9019	CTGAGCCTCTGATCTGGTGG	BOD1L targeting
BOD1L1_9022	CCTCTGAGCCTCTGATCTGG	BOD1L targeting
BOD1L1_9025	AAGATCCACCACCAGATCAG	BOD1L targeting
BOD1L1_9025	TTACCTCTGAGCCTCTGATC	BOD1L targeting
BOD1L1_9033	CCACCAGATCAGAGGCTCAG	BOD1L targeting
BOD1L1_9062	CTCTCTTGCGCTTGATAGAA	BOD1L targeting
BOD1L1_9089	AAGAGAGAAGTCAGCCCTCC	BOD1L targeting
BOD1L1_9090	AGAGAGAAGTCAGCCCTCCT	BOD1L targeting
BOD1L1_9091	GAGAGAAGTCAGCCCTCCTG	BOD1L targeting
BOD1L1_9092	CTCTTGTTCGGGCCCCAGGA	BOD1L targeting
BOD1L1_9093	CCTCTTGTTCGGGCCCCAGG	BOD1L targeting
BOD1L1_9096	TGGCCTCTTGTTCGGGCCCC	BOD1L targeting
BOD1L1_9103	CCTTTGCTGGCCTCTTGTTC	BOD1L targeting
BOD1L1_9104	CCTCCTGGGGCCCGAACAAG	BOD1L targeting
BOD1L1_9114	CCCGAACAAGAGGCCAGCAA	BOD1L targeting
BOD1L1_9115	CCGAACAAGAGGCCAGCAAA	BOD1L targeting
BOD1L1_9118	AACAAGAGGCCAGCAAAGGG	BOD1L targeting
BOD1L1_9121	AAGAGGCCAGCAAAGGGTGG	BOD1L targeting
